# Supplementary material for: Net decrease in spine-surface GluA1-containing AMPA receptors after post-learning sleep in the adult mouse cortex
Source: Nat Commun. 2021 May 17;12:2881. doi: 10.1038/s41467-021-23156-2 (PMC8129120; doi:10.1038/s41467-021-23156-2)
Supplement: Supplementary file 4 — Source Data [file 41467_2021_23156_MOESM4_ESM.xlsx]

## Sheet: gluA1-data
condition	mouse	dendrite	spine	sample	spine GluA1 normalized	spine dsRed normalized	shaft GluA1 normalized
ns	NS1	1	1	1	607.064	591.549	0.545564
ns	NS1	1	1	2	557.961	568.297	0.44175
ns	NS1	1	1	3	572.95	591.577	0.471442
ns	NS1	1	1	4	629.801	605.399	0.523504
ns	NS1	1	1	5	795.07	736.123	0.530475
ns	NS1	1	2	1	259.762	222.192	0.498838
ns	NS1	1	2	2	227.922	228.675	0.476474
ns	NS1	1	2	3	174.328	164.315	0.394899
ns	NS1	1	2	4	199.879	177.897	0.409125
ns	NS1	1	2	5	232.091	164.738	0.494428
ns	NS1	1	3	1	558.446	479.577	0.488027
ns	NS1	1	3	2	538.431	392.498	0.529806
ns	NS1	1	3	3	513.206	489.157	0.481231
ns	NS1	1	3	4	450.405	458.399	0.514073
ns	NS1	1	3	5	599.299	516.121	0.555294
ns	NS1	1	4	1	51.3621	38.5544	0.477071
ns	NS1	1	4	2	49.4014	51.8477	0.455571
ns	NS1	1	4	3	56.4582	31.6807	0.433761
ns	NS1	1	4	4	30.201	40.6096	0.515577
ns	NS1	1	4	5	78.6736	75.5241	0.610331
ns	NS1	1	5	1	762.915	639.655	0.461849
ns	NS1	1	5	2	694.625	568.119	0.448483
ns	NS1	1	5	3	672.998	607.247	0.387527
ns	NS1	1	5	4	697.297	483.046	0.547095
ns	NS1	1	5	5	725.135	542.14	0.572465
ns	NS1	1	6	1	61.9313	45.8646	0.516096
ns	NS1	1	6	2	26.651	39.2031	0.429128
ns	NS1	1	6	3	150.526	157.651	0.414946
ns	NS1	1	6	4	179.598	131.292	0.502626
ns	NS1	1	6	5	177.669	136.399	0.569941
ns	NS1	1	7	1	194.574	158.569	0.484261
ns	NS1	1	7	2	139.231	166.063	0.435648
ns	NS1	1	7	3	161.817	164.419	0.375924
ns	NS1	1	7	4	161.061	181.182	0.453998
ns	NS1	1	7	5	214.645	112.806	0.565611
ns	NS1	1	8	1	81.4724	76.7918	0.61568
ns	NS1	1	8	2	50.135	48.53	0.670445
ns	NS1	1	8	3	69.9101	59.0354	0.690209
ns	NS1	1	8	4	84.6401	66.5395	0.4129
ns	NS1	1	8	5	98.4365	88.0688	0.631434
ns	NS1	1	9	1	36.2894	51.852	0.46542
ns	NS1	1	9	2	33.8311	66.6744	0.480116
ns	NS1	1	9	3	53.4762	66.9957	0.375056
ns	NS1	1	9	4	62.6068	88.0036	0.420873
ns	NS1	1	9	5	82.4805	82.8795	0.462661
ns	NS1	1	10	1	11.9069	22.7111	0.722286
ns	NS1	1	10	2	7.99788	10.1938	0.75051
ns	NS1	1	10	3	14.8604	24.6117	0.592139
ns	NS1	1	10	4	36.2529	32.4428	0.674417
ns	NS1	1	10	5	30.2206	25.8606	0.710506
ns	NS1	2	11	1	165.234	148.902	0.455792
ns	NS1	2	11	2	172.9	152.902	0.462008
ns	NS1	2	11	3	152.538	153.7	0.482446
ns	NS1	2	11	4	146.232	120.863	0.517659
ns	NS1	2	11	5	143.929	116.152	0.415131
ns	NS1	2	12	1	149.434	155.82	0.352061
ns	NS1	2	12	2	127.192	137.867	0.408439
ns	NS1	2	12	3	123.308	108.768	0.362004
ns	NS1	2	12	4	148.969	152.892	0.373972
ns	NS1	2	12	5	157.646	192.253	0.369527
ns	NS1	2	13	1	283.322	278.172	0.469018
ns	NS1	2	13	2	272.435	280.052	0.458342
ns	NS1	2	13	3	253.763	262.331	0.442886
ns	NS1	2	13	4	197.122	190.679	0.459859
ns	NS1	2	13	5	256.569	240.824	0.464546
ns	NS1	2	14	1	159.272	136.684	0.364683
ns	NS1	2	14	2	160.852	108.716	0.384917
ns	NS1	2	14	3	133.91	120.083	0.378007
ns	NS1	2	14	4	149.058	106.565	0.38729
ns	NS1	2	14	5	176.228	143.715	0.347891
ns	NS1	2	15	1	65.8094	102.599	0.354909
ns	NS1	2	15	2	58.7187	65.0355	0.41032
ns	NS1	2	15	3	44.8218	41.7547	0.378708
ns	NS1	2	15	4	61.7965	84.4706	0.372879
ns	NS1	2	15	5	55.9279	62.4207	0.424932
ns	NS1	2	16	1	124.431	112.005	0.551644
ns	NS1	2	16	2	94.2378	66.8149	0.471539
ns	NS1	2	16	3	77.149	81.5656	0.443218
ns	NS1	2	16	4	117.07	128.562	0.504784
ns	NS1	2	16	5	102.735	114.219	0.478971
ns	NS1	2	17	1	115.776	95.3857	0.49174
ns	NS1	2	17	2	112.762	84.0486	0.488702
ns	NS1	2	17	3	90.7688	98.3937	0.551614
ns	NS1	2	17	4	93.1032	85.2037	0.477052
ns	NS1	2	17	5	120.277	88.6675	0.490859
ns	NS1	2	18	1	137.087	122.118	0.463546
ns	NS1	2	18	2	94.6528	86.8308	0.450618
ns	NS1	2	18	3	119.941	123.676	0.453489
ns	NS1	2	18	4	102.826	93.3781	0.443327
ns	NS1	2	18	5	143.589	108.559	0.424732
ns	NS1	2	19	1	70.4523	36.4338	0.435832
ns	NS1	2	19	2	70.5918	50.0268	0.525736
ns	NS1	2	19	3	42.3331	47.9908	0.499804
ns	NS1	2	19	4	54.8549	55.0834	0.44608
ns	NS1	2	19	5	59.5609	49.9042	0.441462
ns	NS1	2	20	1	52.7794	39.572	0.452714
ns	NS1	2	20	2	26.0333	36.4129	0.539562
ns	NS1	2	20	3	53.4133	58.0391	0.513723
ns	NS1	2	20	4	34.4028	35.884	0.447837
ns	NS1	2	20	5	42.3629	29.7998	0.459245
ns	NS1	2	21	1	59.8878	66.4794	0.418414
ns	NS1	2	21	2	59.301	51.2121	0.385826
ns	NS1	2	21	3	63.4208	48.0697	0.423308
ns	NS1	2	21	4	58.2014	59.9155	0.381633
ns	NS1	2	21	5	70.5641	71.5342	0.396119
ns	NS1	2	22	1	43.2764	54.9341	0.402969
ns	NS1	2	22	2	56.2228	58.9212	0.419947
ns	NS1	2	22	3	49.7004	47.5066	0.413851
ns	NS1	2	22	4	32.8752	44.9709	0.382568
ns	NS1	2	22	5	60.474	48.0941	0.375985
ns	NS1	2	23	1	551.743	385.061	0.388949
ns	NS1	2	23	2	508.596	354.022	0.360173
ns	NS1	2	23	3	554.147	434.891	0.399083
ns	NS1	2	23	4	539.784	344.712	0.367987
ns	NS1	2	23	5	459.996	317.012	0.388632
ns	NS1	2	24	1	356.834	291.413	0.464291
ns	NS1	2	24	2	361.901	299.266	0.535312
ns	NS1	2	24	3	328.853	295.817	0.493717
ns	NS1	2	24	4	331.415	273.794	0.456638
ns	NS1	2	24	5	315.107	240.219	0.498758
ns	NS1	2	25	1	33.4516	60.113	0.442003
ns	NS1	2	25	2	30.9224	45.7136	0.390772
ns	NS1	2	25	3	39.308	57.8175	0.420547
ns	NS1	2	25	4	51.5278	42.3043	0.366598
ns	NS1	2	25	5	75.2646	95.517	0.403132
ns	NS1	2	26	1	115.663	114.95	0.35
ns	NS1	2	26	2	106.318	117.184	0.410615
ns	NS1	2	26	3	81.489	107.777	0.375007
ns	NS1	2	26	4	111.839	121.558	0.383216
ns	NS1	2	26	5	133.595	131.818	0.435956
ns	NS1	2	27	1	52.2878	85.8062	0.480637
ns	NS1	2	27	2	40.7341	54.7991	0.417711
ns	NS1	2	27	3	56.2947	52.8293	0.422214
ns	NS1	2	27	4	43.7887	64.8246	0.458665
ns	NS1	2	27	5	44.8724	41.6966	0.467261
ns	NS1	2	28	1	83.7881	74.6652	0.49505
ns	NS1	2	28	2	55.6794	65.1689	0.510419
ns	NS1	2	28	3	72.6598	67.8805	0.475449
ns	NS1	2	28	4	74.1082	67.4272	0.498078
ns	NS1	2	28	5	59.4538	67.9106	0.468728
ns	NS1	2	29	1	96.6784	110.088	0.491536
ns	NS1	2	29	2	93.675	111.956	0.481918
ns	NS1	2	29	3	90.0151	96.3626	0.481657
ns	NS1	2	29	4	87.2352	103.095	0.484301
ns	NS1	2	29	5	89.1379	100.555	0.522327
ns	NS1	2	30	1	73.4587	96.3748	0.461597
ns	NS1	2	30	2	76.4483	93.4537	0.470067
ns	NS1	2	30	3	65.5476	90.7046	0.466796
ns	NS1	2	30	4	82.9199	83.635	0.456129
ns	NS1	2	30	5	71.9664	96.4353	0.488584
ns	NS1	3	31	1	359.448	405.153	0.439565
ns	NS1	3	31	2	355.752	317.869	0.503775
ns	NS1	3	31	3	311.643	311.926	0.495038
ns	NS1	3	31	4	275.668	283.575	0.517055
ns	NS1	3	31	5	319.696	295.554	0.510314
ns	NS1	3	32	1	137.476	144.067	0.414331
ns	NS1	3	32	2	119.859	126.152	0.399384
ns	NS1	3	32	3	141.571	169.28	0.423832
ns	NS1	3	32	4	116.597	129.481	0.399801
ns	NS1	3	32	5	137.756	138.378	0.489277
ns	NS1	3	33	1	300.35	224.949	0.452536
ns	NS1	3	33	2	270.312	241.435	0.426251
ns	NS1	3	33	3	280.18	236.156	0.414735
ns	NS1	3	33	4	330.418	273.232	0.444562
ns	NS1	3	33	5	364.251	256.241	0.455547
ns	NS1	3	34	1	289.807	287.654	0.509801
ns	NS1	3	34	2	339.886	323.375	0.492582
ns	NS1	3	34	3	303.793	337.257	0.438442
ns	NS1	3	34	4	333.124	351.782	0.45229
ns	NS1	3	34	5	348.812	410.464	0.534741
ns	NS1	3	35	1	248.385	248.025	0.387359
ns	NS1	3	35	2	278.673	259.425	0.324468
ns	NS1	3	35	3	223.109	259.822	0.349923
ns	NS1	3	35	4	283.987	226.5	0.365482
ns	NS1	3	35	5	307.92	234.756	0.474968
ns	NS1	3	36	1	483.983	438.027	0.422625
ns	NS1	3	36	2	454.069	438.159	0.417936
ns	NS1	3	36	3	375.156	392.962	0.433337
ns	NS1	3	36	4	412.706	355.882	0.548832
ns	NS1	3	36	5	451.307	429.927	0.407357
ns	NS1	3	37	1	147.777	176.932	0.452131
ns	NS1	3	37	2	107.801	132.583	0.39562
ns	NS1	3	37	3	145.197	160.572	0.289742
ns	NS1	3	37	4	178.839	161.991	0.365794
ns	NS1	3	37	5	155.149	158.76	0.462177
ns	NS1	3	38	1	128.593	132.547	0.382678
ns	NS1	3	38	2	117.711	107.679	0.443643
ns	NS1	3	38	3	101.359	114.306	0.373627
ns	NS1	3	38	4	143.035	140.779	0.413587
ns	NS1	3	38	5	147.91	106.698	0.477673
ns	NS1	3	39	1	112.408	106.963	0.484693
ns	NS1	3	39	2	91.6642	87.2697	0.483448
ns	NS1	3	39	3	92.9869	114.821	0.479233
ns	NS1	3	39	4	108.708	129.996	0.492704
ns	NS1	3	39	5	61.6646	84.1832	0.581183
ns	NS1	3	40	1	60.9571	57.9478	0.525786
ns	NS1	3	40	2	62.8866	69.0605	0.552425
ns	NS1	3	40	3	57.9023	49.3747	0.609071
ns	NS1	3	40	4	31.9479	33.2568	0.60615
ns	NS1	3	40	5	56.218	50.2041	0.694624
ns	NS1	3	41	1	34.4731	23.3554	0.530178
ns	NS1	3	41	2	23.8255	21.4119	0.507399
ns	NS1	3	41	3	43.6487	32.1236	0.55464
ns	NS1	3	41	4	46.2759	40.2611	0.606155
ns	NS1	3	41	5	43.54	32.6417	0.591391
ns	NS1	3	42	1	15.5045	38.6996	0.591823
ns	NS1	3	42	2	19.6638	28.4943	0.551942
ns	NS1	3	42	3	28.0541	32.2183	0.614784
ns	NS1	3	42	4	28.3897	45.3324	0.604207
ns	NS1	3	42	5	19.3239	33.4696	0.654015
ns	NS1	3	43	1	266.047	209.449	0.457554
ns	NS1	3	43	2	196.468	166.353	0.480919
ns	NS1	3	43	3	179.781	180.14	0.445663
ns	NS1	3	43	4	217.271	181.431	0.364076
ns	NS1	3	43	5	215.574	163.636	0.484038
ns	NS1	3	44	1	33.52	35.6819	0.467432
ns	NS1	3	44	2	30.1345	25.0114	0.477781
ns	NS1	3	44	3	56.9035	52.9365	0.495102
ns	NS1	3	44	4	78.6902	75.1697	0.407217
ns	NS1	3	44	5	69.2525	41.1251	0.495663
ns	NS1	3	45	1	27.8232	28.6989	0.447149
ns	NS1	3	45	2	64.868	57.7371	0.529816
ns	NS1	3	45	3	26.8309	26.1149	0.408394
ns	NS1	3	45	4	39.284	36.585	0.479012
ns	NS1	3	45	5	6.01718	15.8071	0.461791
ns	NS1	3	46	1	84.8538	94.5127	0.508328
ns	NS1	3	46	2	111.051	105.222	0.477495
ns	NS1	3	46	3	72.8621	95.7428	0.464506
ns	NS1	3	46	4	48.5932	57.3707	0.393184
ns	NS1	3	46	5	57.4178	80.6618	0.52173
ns	NS1	3	47	1	42.6141	54.2543	0.451953
ns	NS1	3	47	2	50.456	43.4091	0.409697
ns	NS1	3	47	3	35.609	44.6475	0.414636
ns	NS1	3	47	4	31.8927	46.4793	0.430879
ns	NS1	3	47	5	31.5751	36.782	0.495531
ns	NS1	3	48	1	59.6669	54.1375	0.415967
ns	NS1	3	48	2	61.122	79.9587	0.431673
ns	NS1	3	48	3	97.7566	94.1607	0.406487
ns	NS1	3	48	4	67.7989	62.2524	0.438622
ns	NS1	3	48	5	73.2698	68.7339	0.465862
ns	NS1	3	49	1	68.3157	62.0139	0.521413
ns	NS1	3	49	2	89.8484	108.086	0.407092
ns	NS1	3	49	3	95.3958	82.754	0.398502
ns	NS1	3	49	4	56.3164	52.0366	0.38338
ns	NS1	3	49	5	85.9585	84.5896	0.404547
ns	NS1	3	50	1	196.64	191.289	0.498255
ns	NS1	3	50	2	193.513	174.857	0.395943
ns	NS1	3	50	3	199.018	213.532	0.385494
ns	NS1	3	50	4	228.403	216.574	0.39636
ns	NS1	3	50	5	200.164	147.722	0.396398
ns	NS1	3	51	1	56.0958	65.9814	0.515378
ns	NS1	3	51	2	95.9863	83.6483	0.403936
ns	NS1	3	51	3	53.4529	56.0383	0.39391
ns	NS1	3	51	4	46.3899	55.0042	0.399892
ns	NS1	3	51	5	48.7802	55.3693	0.419759
ns	NS1	3	52	1	51.8308	58.2064	0.429624
ns	NS1	3	52	2	72.5327	82.2246	0.429067
ns	NS1	3	52	3	49.5405	47.8232	0.40323
ns	NS1	3	52	4	72.4211	59.6097	0.441138
ns	NS1	3	52	5	39.9074	41.0505	0.461715
ns	NS1	3	53	1	234.651	277.999	0.40479
ns	NS1	3	53	2	228.273	251.395	0.394632
ns	NS1	3	53	3	300.756	319.771	0.363662
ns	NS1	3	53	4	269.574	281.522	0.460961
ns	NS1	3	53	5	329.932	300.307	0.445452
ns	NS1	3	54	1	36.1892	43.2358	0.455507
ns	NS1	3	54	2	33.2692	40.0608	0.505394
ns	NS1	3	54	3	44.7437	34.1228	0.45858
ns	NS1	3	54	4	28.8382	31.7448	0.443032
ns	NS1	3	54	5	27.544	24.4613	0.45585
ns	NS1	3	55	1	86.6516	63.7947	0.475215
ns	NS1	3	55	2	76.2609	61.8763	0.375895
ns	NS1	3	55	3	63.7521	74.7237	0.423954
ns	NS1	3	55	4	111.703	77.6837	0.431561
ns	NS1	3	55	5	86.9734	65.2515	0.417989
ns	NS1	3	56	1	35.1291	42.7206	0.515481
ns	NS1	3	56	2	47.5219	43.3904	0.606791
ns	NS1	3	56	3	41.8109	44.0694	0.600709
ns	NS1	3	56	4	42.8335	34.6054	0.606718
ns	NS1	3	56	5	62.2011	47.0615	0.754343
ns	NS1	3	57	1	129.552	118.917	0.382858
ns	NS1	3	57	2	109.335	103.182	0.399256
ns	NS1	3	57	3	70.7001	87.0851	0.365945
ns	NS1	3	57	4	84.0809	103.689	0.365276
ns	NS1	3	57	5	83.5166	86.604	0.449393
ns	NS1	3	58	1	72.8303	69.9864	0.392843
ns	NS1	3	58	2	56.333	69.0978	0.329606
ns	NS1	3	58	3	77.1115	78.6952	0.344732
ns	NS1	3	58	4	79.5721	76.5377	0.372559
ns	NS1	3	58	5	116.547	92.0565	0.447491
ns	NS1	3	59	1	138.635	139.569	0.403863
ns	NS1	3	59	2	137.464	136.834	0.369045
ns	NS1	3	59	3	148.013	140.258	0.398635
ns	NS1	3	59	4	144.82	127.978	0.426442
ns	NS1	3	59	5	198.303	116.435	0.482643
ns	NS1	3	60	1	78.266	59.5873	0.425199
ns	NS1	3	60	2	68.103	66.12	0.398797
ns	NS1	3	60	3	89.8136	52.2398	0.396151
ns	NS1	3	60	4	61.7536	38.1823	0.447551
ns	NS1	3	60	5	135.47	102.111	0.501592
ns	NS1	3	61	1	244.219	330.825	0.334553
ns	NS1	3	61	2	255.211	258.035	0.445123
ns	NS1	3	61	3	229.1	241.86	0.337313
ns	NS1	3	61	4	256.408	333.713	0.379178
ns	NS1	3	61	5	285.703	297.936	0.423311
ns	NS1	3	62	1	53.7448	44.5291	0.400567
ns	NS1	3	62	2	60.4917	65.1787	0.350547
ns	NS1	3	62	3	61.0481	64.0644	0.357957
ns	NS1	3	62	4	77.5447	73.803	0.396409
ns	NS1	3	62	5	37.4339	43.9355	0.419308
ns	NS1	3	63	1	75.5414	88.3147	0.343956
ns	NS1	3	63	2	66.7313	85.3916	0.429122
ns	NS1	3	63	3	116.371	113.318	0.376581
ns	NS1	3	63	4	124.787	102.87	0.393591
ns	NS1	3	63	5	164.175	139.121	0.449537
ns	NS1	3	64	1	42.6261	46.3183	0.333438
ns	NS1	3	64	2	31.8817	36.4198	0.408077
ns	NS1	3	64	3	50.6209	60.6022	0.368428
ns	NS1	3	64	4	41.8476	43.4508	0.394351
ns	NS1	3	64	5	46.9671	54.8641	0.439417
ns	NS1	3	65	1	52.7388	52.3493	0.4438
ns	NS1	3	65	2	60.2563	67.4029	0.419741
ns	NS1	3	65	3	68.3548	45.7988	0.422334
ns	NS1	3	65	4	45.7422	66.1782	0.40196
ns	NS1	3	65	5	60.5673	44.7134	0.422108
ns	NS1	3	66	1	52.8564	48.8862	0.420137
ns	NS1	3	66	2	44.3807	55.5307	0.422371
ns	NS1	3	66	3	21.0062	41.2663	0.405326
ns	NS1	3	66	4	51.0743	53.2526	0.418748
ns	NS1	3	66	5	42.0543	74.5296	0.426969
ns	NS1	3	67	1	94.2353	76.6509	0.495468
ns	NS1	3	67	2	94.6854	89.7712	0.49176
ns	NS1	3	67	3	95.1685	94.1417	0.346871
ns	NS1	3	67	4	110.57	107.05	0.395489
ns	NS1	3	67	5	116.954	113.509	0.47136
ns	NS1	3	68	1	73.0683	53.4835	0.499558
ns	NS1	3	68	2	48.7428	35.1398	0.489801
ns	NS1	3	68	3	50.756	72.5662	0.365149
ns	NS1	3	68	4	36.6474	50.4348	0.386658
ns	NS1	3	68	5	59.6634	56.7061	0.445978
ns	NS1	3	69	1	393.548	365.665	0.370036
ns	NS1	3	69	2	444.535	463.348	0.34413
ns	NS1	3	69	3	335.017	379.215	0.3327
ns	NS1	3	69	4	383.038	406.963	0.387664
ns	NS1	3	69	5	641.56	591.294	0.373027
ns	NS1	3	70	1	192.383	191.925	0.338138
ns	NS1	3	70	2	184.509	178.526	0.346851
ns	NS1	3	70	3	226.602	191.558	0.349799
ns	NS1	3	70	4	219.346	226.752	0.429182
ns	NS1	3	70	5	321.655	248.364	0.430366
ns	NS1	3	71	1	305.328	293.031	0.365162
ns	NS1	3	71	2	244.144	214.154	0.315924
ns	NS1	3	71	3	279.79	262.771	0.35997
ns	NS1	3	71	4	270.986	257.917	0.383718
ns	NS1	3	71	5	336.986	294.852	0.379387
ns	NS1	3	72	1	111.768	104.976	0.410907
ns	NS1	3	72	2	80.4881	82.0382	0.348191
ns	NS1	3	72	3	88.7627	78.0678	0.406336
ns	NS1	3	72	4	113.492	117.351	0.376872
ns	NS1	3	72	5	93.2868	81.8014	0.400282
ns	NS1	3	73	1	50.3251	40.3722	0.544315
ns	NS1	3	73	2	76.6429	77.6345	0.354899
ns	NS1	3	73	3	98.6626	110.143	0.36161
ns	NS1	3	73	4	73.9441	67.0588	0.404213
ns	NS1	3	73	5	108.968	108.06	0.468968
ns	NS1	3	74	1	41.9272	51.7521	0.563863
ns	NS1	3	74	2	56.6111	65.1089	0.594876
ns	NS1	3	74	3	39.2922	41.4558	0.518123
ns	NS1	3	74	4	62.0366	69.3625	0.542724
ns	NS1	3	74	5	67.4083	71.5248	0.570385
ns	NS1	3	75	1	90.0924	81.1791	0.560079
ns	NS1	3	75	2	73.6526	89.0026	0.591333
ns	NS1	3	75	3	95.4445	96.6962	0.485182
ns	NS1	3	75	4	75.8556	89.8147	0.535592
ns	NS1	3	75	5	85.4132	81.6551	0.580856
ns	NS1	3	76	1	287.642	247.529	0.61357
ns	NS1	3	76	2	299.105	356.367	0.516239
ns	NS1	3	76	3	310.689	310.735	0.424278
ns	NS1	3	76	4	320.711	297.698	0.499986
ns	NS1	3	76	5	348.396	337.582	0.51335
ns	NS1	3	77	1	365.382	334.28	0.440643
ns	NS1	3	77	2	288.642	293.335	0.390769
ns	NS1	3	77	3	333.44	308.574	0.347938
ns	NS1	3	77	4	339.228	320.657	0.425352
ns	NS1	3	77	5	346.542	290.878	0.41361
ns	NS1	3	78	1	54.0062	70.1865	0.448881
ns	NS1	3	78	2	36.185	46.0298	0.420607
ns	NS1	3	78	3	38.0806	41.846	0.42326
ns	NS1	3	78	4	63.3449	88.5627	0.455255
ns	NS1	3	78	5	66.3464	67.4735	0.472424
ns	NS1	3	79	1	70.0036	81.1604	0.442501
ns	NS1	3	79	2	73.1969	81.1695	0.407985
ns	NS1	3	79	3	57.9975	77.4396	0.415636
ns	NS1	3	79	4	52.9845	58.7649	0.471824
ns	NS1	3	79	5	75.2319	63.572	0.466373
ns	NS1	3	80	1	75.9935	78.3599	0.328816
ns	NS1	3	80	2	69.5705	70.6177	0.306746
ns	NS1	3	80	3	69.3294	73.6421	0.356637
ns	NS1	3	80	4	84.9501	72.3335	0.4035
ns	NS1	3	80	5	64.6307	61.707	0.427115
ns	NS1	3	81	1	98.9171	119.249	0.366113
ns	NS1	3	81	2	66.4504	63.9439	0.407582
ns	NS1	3	81	3	77.9513	96.9054	0.357855
ns	NS1	3	81	4	83.4307	100.381	0.373271
ns	NS1	3	81	5	100.926	106.479	0.435177
ns	NS1	3	82	1	112.416	110.647	0.339165
ns	NS1	3	82	2	90.0167	121.899	0.370892
ns	NS1	3	82	3	106.553	126.948	0.341042
ns	NS1	3	82	4	77.2728	78.4774	0.356452
ns	NS1	3	82	5	107.877	99.2198	0.455618
ns	NS1	3	83	1	81.8335	91.2177	0.380618
ns	NS1	3	83	2	78.1212	97.6135	0.402312
ns	NS1	3	83	3	75.3772	101.03	0.31117
ns	NS1	3	83	4	74.9763	86.8354	0.418706
ns	NS1	3	83	5	97.9897	87.8605	0.416264
ns	NS1	3	84	1	41.6484	52.1897	0.321857
ns	NS1	3	84	2	42.2802	54.5539	0.366864
ns	NS1	3	84	3	46.8198	60.0642	0.307199
ns	NS1	3	84	4	51.9933	56.1922	0.346889
ns	NS1	3	84	5	52.7452	48.5627	0.391772
ns	NS1	3	85	1	31.3396	53.2202	0.36828
ns	NS1	3	85	2	40.9987	67.6114	0.355337
ns	NS1	3	85	3	25.2082	47.0371	0.369767
ns	NS1	3	85	4	30.4003	48.6717	0.35451
ns	NS1	3	85	5	49.8732	48.5807	0.43447
ns	NS1	3	86	1	17.8843	26.9118	0.38272
ns	NS1	3	86	2	45.6425	39.8819	0.309795
ns	NS1	3	86	3	32.3769	42.0559	0.341109
ns	NS1	3	86	4	44.067	47.7924	0.363006
ns	NS1	3	86	5	39.7631	28.9046	0.466277
ns	NS1	3	87	1	29.6637	32.05	0.477283
ns	NS1	3	87	2	29.9079	28.4898	0.537714
ns	NS1	3	87	3	25.1869	25.1927	0.530137
ns	NS1	3	87	4	27.7301	21.2607	0.562178
ns	NS1	3	87	5	27.5863	18.8748	0.659846
ns	NS1	3	88	1	43.286	45.8429	0.459412
ns	NS1	3	88	2	74.3176	44.8494	0.415206
ns	NS1	3	88	3	27.8867	38.9254	0.447431
ns	NS1	3	88	4	23.4379	24.4143	0.431762
ns	NS1	3	88	5	23.2264	18.9633	0.436808
ns	NS1	3	89	1	24.2034	35.8562	0.477954
ns	NS1	3	89	2	6.95071	12.3249	0.477961
ns	NS1	3	89	3	14.9801	17.9916	0.491241
ns	NS1	3	89	4	17.4439	16.2727	0.460034
ns	NS1	3	89	5	15.7712	22.639	0.510802
ns	NS1	3	90	1	36.7286	53.7425	0.457847
ns	NS1	3	90	2	26.5784	36.0612	0.506519
ns	NS1	3	90	3	21.099	21.7317	0.498923
ns	NS1	3	90	4	14.1029	9.35027	0.525698
ns	NS1	3	90	5	17.518	21.7379	0.524187
ns	NS1	3	91	1	49.9278	48.7052	0.504927
ns	NS1	3	91	2	26.881	55.4278	0.495114
ns	NS1	3	91	3	48.3062	43.7077	0.494905
ns	NS1	3	91	4	64.6267	51.3248	0.483466
ns	NS1	3	91	5	51.0667	36.0753	0.587214
ns	NS1	3	92	1	41.4957	64.1964	0.49007
ns	NS1	3	92	2	34.6908	48.9595	0.479301
ns	NS1	3	92	3	60.9867	50.5415	0.440716
ns	NS1	3	92	4	25.976	47.9205	0.492065
ns	NS1	3	92	5	57.9571	59.2595	0.507321
ns	NS1	3	93	1	30.1475	45.8234	0.439412
ns	NS1	3	93	2	30.9775	34.2626	0.445263
ns	NS1	3	93	3	71.4915	58.2153	0.37064
ns	NS1	3	93	4	57.0393	61.3018	0.432055
ns	NS1	3	93	5	52.2643	62.9287	0.422675
ns	NS1	3	94	1	35.5517	38.8891	0.433679
ns	NS1	3	94	2	17.7605	36.7822	0.414442
ns	NS1	3	94	3	21.9348	26.5172	0.435166
ns	NS1	3	94	4	35.0711	36.4078	0.4796
ns	NS1	3	94	5	35.4611	52.0284	0.434687
ns	NS1	3	95	1	92.6676	86.8872	0.384029
ns	NS1	3	95	2	58.0312	77.2242	0.424446
ns	NS1	3	95	3	98.3457	85.4747	0.373433
ns	NS1	3	95	4	86.3278	70.0285	0.508951
ns	NS1	3	95	5	70.7811	53.3835	0.382391
ns	NS1	3	96	1	22.6151	18.6959	0.38439
ns	NS1	3	96	2	22.9987	20.7528	0.426666
ns	NS1	3	96	3	25.9414	37.2584	0.388829
ns	NS1	3	96	4	41.1459	44.4341	0.398152
ns	NS1	3	96	5	68.3229	51.6772	0.488792
ns	NS1	3	97	1	122.489	125.858	0.365925
ns	NS1	3	97	2	95.9381	121.752	0.403558
ns	NS1	3	97	3	98.3677	102.812	0.411607
ns	NS1	3	97	4	106.565	109.144	0.385022
ns	NS1	3	97	5	116.758	107.73	0.422095
ns	NS1	3	98	1	33.4586	31.9036	0.323051
ns	NS1	3	98	2	28.7951	56.1787	0.330637
ns	NS1	3	98	3	59.1323	67.4751	0.409021
ns	NS1	3	98	4	42.5243	65.0898	0.501647
ns	NS1	3	98	5	30.9239	29.2685	0.510816
ns	NS1	3	99	1	62.8845	58.0978	0.388475
ns	NS1	3	99	2	54.1181	59.3905	0.37623
ns	NS1	3	99	3	63.2611	51.4996	0.30447
ns	NS1	3	99	4	61.8656	62.5211	0.383557
ns	NS1	3	99	5	91.0185	66.203	0.365357
ns	NS1	4	100	1	231.414	152.76	0.612961
ns	NS1	4	100	2	127.321	127.916	0.530782
ns	NS1	4	100	3	204.515	153.414	0.508413
ns	NS1	4	100	4	178.954	158.53	0.534549
ns	NS1	4	100	5	240.329	164.491	0.550822
ns	NS1	4	101	1	383.014	344.603	0.616203
ns	NS1	4	101	2	245.876	243.86	0.617593
ns	NS1	4	101	3	322.274	360.819	0.430971
ns	NS1	4	101	4	249.664	294.195	0.454918
ns	NS1	4	101	5	259.671	270.236	0.587721
ns	NS1	4	102	1	115.075	104.019	0.535435
ns	NS1	4	102	2	134.117	125.995	0.535964
ns	NS1	4	102	3	121.771	156.424	0.48522
ns	NS1	4	102	4	118.151	96.7019	0.481895
ns	NS1	4	102	5	130.338	124.268	0.584752
ns	NS1	4	103	1	354.046	354.483	0.376945
ns	NS1	4	103	2	419.866	476.788	0.477379
ns	NS1	4	103	3	326.039	383.974	0.469551
ns	NS1	4	103	4	353.794	342.026	0.462445
ns	NS1	4	103	5	323.322	345.678	0.482218
ns	NS1	4	104	1	231.809	245.122	0.495336
ns	NS1	4	104	2	233.525	270.285	0.420518
ns	NS1	4	104	3	213.914	213.46	0.428427
ns	NS1	4	104	4	266.536	227.323	0.411884
ns	NS1	4	104	5	262.965	199.852	0.487796
ns	NS1	4	105	1	148.642	117.263	0.495206
ns	NS1	4	105	2	132.539	143.731	0.570434
ns	NS1	4	105	3	134.109	120.298	0.459448
ns	NS1	4	105	4	131.4	133.184	0.444412
ns	NS1	4	105	5	222.301	178.061	0.542304
ns	NS1	4	106	1	253.031	270.01	0.659823
ns	NS1	4	106	2	282.678	303.605	0.589237
ns	NS1	4	106	3	246.785	287.113	0.566273
ns	NS1	4	106	4	251.491	236.666	0.7057
ns	NS1	4	106	5	466.698	469.237	0.506909
ns	NS1	4	107	1	123.907	131.574	0.468674
ns	NS1	4	107	2	114.189	128.727	0.437088
ns	NS1	4	107	3	101.9	95.0565	0.408468
ns	NS1	4	107	4	123.633	94.8838	0.461051
ns	NS1	4	107	5	129.983	141.647	0.523238
ns	NS1	4	108	1	98.0719	88.2082	0.526575
ns	NS1	4	108	2	78.8313	89.0102	0.539814
ns	NS1	4	108	3	52.8854	58.1093	0.52123
ns	NS1	4	108	4	64.262	91.4892	0.512922
ns	NS1	4	108	5	46.5672	46.2159	0.590159
ns	NS1	4	109	1	78.1623	90.4709	0.437367
ns	NS1	4	109	2	63.8244	73.184	0.526665
ns	NS1	4	109	3	75.3674	89.4192	0.408587
ns	NS1	4	109	4	114.143	110.708	0.443193
ns	NS1	4	109	5	111.37	99.6275	0.470973
ns	NS1	4	110	1	100.611	107.485	0.490131
ns	NS1	4	110	2	107.769	112.569	0.533649
ns	NS1	4	110	3	115.629	113.291	0.377912
ns	NS1	4	110	4	94.9955	130.778	0.443992
ns	NS1	4	110	5	109.307	103.439	0.391698
ns	NS1	4	111	1	62.9713	75.812	0.399814
ns	NS1	4	111	2	70.2987	69.4131	0.530262
ns	NS1	4	111	3	63.3152	65.2895	0.375849
ns	NS1	4	111	4	66.7871	67.8753	0.431403
ns	NS1	4	111	5	109.269	84.1731	0.460908
ns	NS1	4	112	1	57.3851	44.4331	0.408469
ns	NS1	4	112	2	40.929	53.3382	0.488093
ns	NS1	4	112	3	36.7604	29.6902	0.456859
ns	NS1	4	112	4	54.3219	51.8982	0.451282
ns	NS1	4	112	5	42.7075	43.8779	0.430147
ns	NS1	4	113	1	57.8974	51.2683	0.471561
ns	NS1	4	113	2	48.3058	48.799	0.557208
ns	NS1	4	113	3	58.4376	63.7598	0.371032
ns	NS1	4	113	4	91.6008	66.4129	0.476312
ns	NS1	4	113	5	69.0147	53.2032	0.498563
ns	NS1	4	114	1	111.581	66.0042	0.508449
ns	NS1	4	114	2	64.9449	84.9093	0.568285
ns	NS1	4	114	3	61.9038	64.3142	0.468938
ns	NS1	4	114	4	75.8054	58.9665	0.466944
ns	NS1	4	114	5	79.9949	73.3411	0.558583
ns	NS1	4	115	1	144.559	113.723	0.492326
ns	NS1	4	115	2	108.767	126.519	0.531183
ns	NS1	4	115	3	139.376	138.679	0.485822
ns	NS1	4	115	4	134.476	110.014	0.476166
ns	NS1	4	115	5	82.3083	72.413	0.608703
ns	NS1	4	116	1	37.475	51.5187	0.577817
ns	NS1	4	116	2	77.8955	84.8151	0.580735
ns	NS1	4	116	3	123.11	89.0277	0.492516
ns	NS1	4	116	4	102.444	94.9229	0.53445
ns	NS1	4	116	5	61.01	53.5735	0.594919
ns	NS1	4	117	1	63.0198	45.4451	0.56358
ns	NS1	4	117	2	52.9175	68.0054	0.5317
ns	NS1	4	117	3	67.0162	70.5984	0.549582
ns	NS1	4	117	4	66.1494	78.5753	0.590547
ns	NS1	4	117	5	75.7448	61.1119	0.612526
ns	NS1	4	118	1	153.051	152.675	0.561613
ns	NS1	4	118	2	92.6012	118.32	0.541274
ns	NS1	4	118	3	79.1591	93.2922	0.48387
ns	NS1	4	118	4	99.1763	107.366	0.552916
ns	NS1	4	118	5	101.134	100.245	0.566711
ns	NS1	4	119	1	53.2485	59.4358	0.611957
ns	NS1	4	119	2	37.7845	52.3635	0.54012
ns	NS1	4	119	3	71.1654	61.5748	0.560287
ns	NS1	4	119	4	52.769	64.3296	0.502885
ns	NS1	4	119	5	92.6102	63.6288	0.54265
ns	NS1	4	120	1	66.2771	85.758	0.505323
ns	NS1	4	120	2	77.4867	55.789	0.572797
ns	NS1	4	120	3	66.5387	63.1037	0.502972
ns	NS1	4	120	4	55.602	72.065	0.449213
ns	NS1	4	120	5	109.862	78.8583	0.606532
ns	NS1	4	121	1	41.3087	64.4214	0.444012
ns	NS1	4	121	2	45.4706	42.2511	0.41268
ns	NS1	4	121	3	44.6681	45.2106	0.465738
ns	NS1	4	121	4	60.3834	48.5563	0.388192
ns	NS1	4	121	5	43.0962	45.7893	0.468685
ns	NS1	4	122	1	49.5229	47.6702	0.558384
ns	NS1	4	122	2	37.4367	47.6482	0.404965
ns	NS1	4	122	3	29.6246	41.5793	0.382107
ns	NS1	4	122	4	40.7846	54.0839	0.573255
ns	NS1	4	122	5	47.4055	35.1205	0.467826
ns	NS2	5	123	1	269.793	421.015	0.297417
ns	NS2	5	123	2	247.513	396.429	0.247194
ns	NS2	5	123	3	347.009	514.122	0.25366
ns	NS2	5	123	4	308.919	480.295	0.264091
ns	NS2	5	123	5	334.816	470.261	0.274643
ns	NS2	5	124	1	32.5397	56.7399	0.327887
ns	NS2	5	124	2	61.8335	79.4178	0.234946
ns	NS2	5	124	3	22.6238	69.4027	0.250246
ns	NS2	5	124	4	37.6606	54.9689	0.252935
ns	NS2	5	124	5	40.3211	106.199	0.193963
ns	NS2	5	125	1	67.3047	103.805	0.289631
ns	NS2	5	125	2	93.6344	92.7507	0.234465
ns	NS2	5	125	3	72.7651	128.786	0.245098
ns	NS2	5	125	4	73.8652	97.9805	0.267573
ns	NS2	5	125	5	76.7776	95.9023	0.268531
ns	NS2	5	126	1	25.6666	65.8285	0.261135
ns	NS2	5	126	2	37.8809	56.8746	0.209907
ns	NS2	5	126	3	57.1954	88.0284	0.242178
ns	NS2	5	126	4	43.2691	88.3785	0.254438
ns	NS2	5	126	5	42.1458	78.2198	0.290876
ns	NS2	5	127	1	39.1847	52.1616	0.27859
ns	NS2	5	127	2	52.2988	61.6842	0.217888
ns	NS2	5	127	3	34.6184	76.9744	0.247954
ns	NS2	5	127	4	35.1983	71.328	0.257196
ns	NS2	5	127	5	30.4746	62.7425	0.277995
ns	NS2	5	128	1	77.0965	109.119	0.306522
ns	NS2	5	128	2	71.5474	114.017	0.26147
ns	NS2	5	128	3	107.453	150.816	0.254329
ns	NS2	5	128	4	65.6318	100.323	0.251756
ns	NS2	5	128	5	105.043	104.057	0.284197
ns	NS2	5	129	1	159.014	236.441	0.303507
ns	NS2	5	129	2	133.539	246.326	0.260562
ns	NS2	5	129	3	164.598	293.849	0.320661
ns	NS2	5	129	4	121.721	226.107	0.299057
ns	NS2	5	129	5	159.884	285.873	0.281946
ns	NS2	5	130	1	55.9976	114.328	0.288493
ns	NS2	5	130	2	77.1211	118.144	0.272928
ns	NS2	5	130	3	83.6363	153.373	0.303386
ns	NS2	5	130	4	99.1845	155.87	0.297152
ns	NS2	5	130	5	99.56	124.823	0.292016
ns	NS2	5	131	1	159.074	302.611	0.344957
ns	NS2	5	131	2	114.984	252.361	0.31604
ns	NS2	5	131	3	140.872	278.282	0.304676
ns	NS2	5	131	4	147.153	257.995	0.348259
ns	NS2	5	131	5	123.233	267.965	0.309449
ns	NS2	5	132	1	45.245	52.2684	0.343767
ns	NS2	5	132	2	35.779	45.5089	0.293348
ns	NS2	5	132	3	35.3452	46.9452	0.289442
ns	NS2	5	132	4	18.567	40.2562	0.355636
ns	NS2	5	132	5	58.2201	60.9008	0.296521
ns	NS2	5	133	1	47.538	76.383	0.264291
ns	NS2	5	133	2	52.2475	74.6245	0.219984
ns	NS2	5	133	3	48.2125	72.3738	0.282478
ns	NS2	5	133	4	67.2581	84.5795	0.276124
ns	NS2	5	133	5	34.8502	74.7376	0.234013
ns	NS2	5	134	1	47.4737	71.2452	0.270595
ns	NS2	5	134	2	51.3318	93.6433	0.22918
ns	NS2	5	134	3	41.8583	93.2272	0.296872
ns	NS2	5	134	4	52.3467	105.559	0.268171
ns	NS2	5	134	5	40.2881	72.4294	0.285284
ns	NS2	5	135	1	44.1647	66.631	0.247667
ns	NS2	5	135	2	49.5724	82.2469	0.270968
ns	NS2	5	135	3	55.7995	102.419	0.262958
ns	NS2	5	135	4	60.7678	92.0385	0.279102
ns	NS2	5	135	5	49.5522	91.0585	0.204504
ns	NS2	5	136	1	67.4165	125.094	0.273751
ns	NS2	5	136	2	100.263	202.221	0.277549
ns	NS2	5	136	3	101.685	185.039	0.24993
ns	NS2	5	136	4	102.09	192.537	0.275392
ns	NS2	5	136	5	83.8529	143.373	0.288581
ns	NS2	5	137	1	24.511	78.2748	0.227664
ns	NS2	5	137	2	27.9133	65.527	0.285961
ns	NS2	5	137	3	26.0956	72.4336	0.249738
ns	NS2	5	137	4	36.6752	85.9663	0.279274
ns	NS2	5	137	5	30.6514	70.6983	0.319273
ns	NS2	5	138	1	39.4549	63.6643	0.224361
ns	NS2	5	138	2	42.5559	81.4927	0.236291
ns	NS2	5	138	3	28.3937	58.1417	0.266501
ns	NS2	5	138	4	37.5535	63.6334	0.225434
ns	NS2	5	138	5	51.2143	80.3434	0.278372
ns	NS2	5	139	1	40.4988	87.0264	0.220123
ns	NS2	5	139	2	35.0155	77.6607	0.195801
ns	NS2	5	139	3	47.5246	86.6287	0.244045
ns	NS2	5	139	4	50.0802	87.3888	0.223882
ns	NS2	5	139	5	64.2371	101.22	0.324457
ns	NS2	5	140	1	39.9391	78.7292	0.217179
ns	NS2	5	140	2	44.5198	58.2209	0.208917
ns	NS2	5	140	3	60.1276	58.153	0.246676
ns	NS2	5	140	4	41.6289	68.2745	0.22318
ns	NS2	5	140	5	72.5701	86.938	0.253624
ns	NS2	5	141	1	52.5484	85.2729	0.273724
ns	NS2	5	141	2	55.8543	90.2572	0.250358
ns	NS2	5	141	3	45.0943	82.7063	0.281206
ns	NS2	5	141	4	44.6717	90.4873	0.250277
ns	NS2	5	141	5	45.133	93.7633	0.220298
ns	NS2	5	142	1	51.494	99.6709	0.238289
ns	NS2	5	142	2	52.9119	105.854	0.263906
ns	NS2	5	142	3	49.2752	100.146	0.249306
ns	NS2	5	142	4	49.2337	82.7909	0.233833
ns	NS2	5	142	5	18.1996	67.8418	0.201565
ns	NS2	5	143	1	18.8628	54.2429	0.248363
ns	NS2	5	143	2	8.86893	37.8212	0.260308
ns	NS2	5	143	3	21.5056	50.9681	0.260679
ns	NS2	5	143	4	14.8324	48.5288	0.251266
ns	NS2	5	143	5	21.8846	43.2154	0.210171
ns	NS2	5	144	1	12.8415	26.0935	0.259773
ns	NS2	5	144	2	12.1692	38.4273	0.28023
ns	NS2	5	144	3	12.9274	25.4391	0.263244
ns	NS2	5	144	4	12.6967	40.2702	0.233133
ns	NS2	5	144	5	20.7227	37.2016	0.220075
ns	NS2	5	145	1	133.367	216.958	0.198835
ns	NS2	5	145	2	136.485	264.227	0.195765
ns	NS2	5	145	3	143.356	269.65	0.235698
ns	NS2	5	145	4	123.152	248.921	0.228708
ns	NS2	5	145	5	158.266	314.277	0.20594
ns	NS2	5	146	1	20.4464	85.5223	0.192353
ns	NS2	5	146	2	21.4617	40.6797	0.214542
ns	NS2	5	146	3	33.3334	42.7353	0.259655
ns	NS2	5	146	4	24.988	55.5271	0.2429
ns	NS2	5	146	5	28.1852	56.6274	0.24387
ns	NS2	5	147	1	43.9877	92.562	0.282938
ns	NS2	5	147	2	35.2216	99.1244	0.247997
ns	NS2	5	147	3	27.5725	108.542	0.255787
ns	NS2	5	147	4	31.6627	68.3852	0.274129
ns	NS2	5	147	5	41.8628	84.0189	0.313795
ns	NS2	5	148	1	24.0734	57.4433	0.293358
ns	NS2	5	148	2	29.2216	62.8196	0.276524
ns	NS2	5	148	3	26.1322	78.1791	0.289453
ns	NS2	5	148	4	20.5909	47.5242	0.277738
ns	NS2	5	148	5	38.0381	70.9557	0.312711
ns	NS2	5	149	1	51.7854	107.137	0.249949
ns	NS2	5	149	2	34.4319	65.7433	0.28475
ns	NS2	5	149	3	64.6972	133.291	0.272679
ns	NS2	5	149	4	37.1441	76.6	0.25877
ns	NS2	5	149	5	30.8205	66.9464	0.31332
ns	NS2	5	150	1	24.4276	53.2937	0.275961
ns	NS2	5	150	2	12.3001	35.5669	0.219766
ns	NS2	5	150	3	28.2014	50.3941	0.263316
ns	NS2	5	150	4	21.2778	63.7006	0.242259
ns	NS2	5	150	5	22.8826	46.0682	0.319365
ns	NS2	5	151	1	74.6505	67.1746	0.304573
ns	NS2	5	151	2	53.1068	81.9894	0.271935
ns	NS2	5	151	3	73.4289	105.343	0.277636
ns	NS2	5	151	4	77.8033	124.295	0.266142
ns	NS2	5	151	5	78.2873	87.6634	0.327146
ns	NS2	5	152	1	58.1689	85.1448	0.279287
ns	NS2	5	152	2	55.7622	80.9791	0.258053
ns	NS2	5	152	3	52.7851	92.5572	0.250875
ns	NS2	5	152	4	40.0002	83.8732	0.26247
ns	NS2	5	152	5	44.8781	72.5619	0.303716
ns	NS2	5	153	1	44.6367	79.8705	0.298821
ns	NS2	5	153	2	22.8742	64.5761	0.303005
ns	NS2	5	153	3	36.8693	75.5844	0.283656
ns	NS2	5	153	4	27.0309	63.5177	0.244526
ns	NS2	5	153	5	24.1803	58.1152	0.306656
ns	NS2	6	154	1	101.162	180.723	0.31287
ns	NS2	6	154	2	127.887	225.626	0.337941
ns	NS2	6	154	3	111.478	225.623	0.271179
ns	NS2	6	154	4	137.663	236.748	0.261623
ns	NS2	6	154	5	125.062	226.55	0.245922
ns	NS2	6	155	1	21.6017	43.9677	0.300798
ns	NS2	6	155	2	38.2365	65.2267	0.266705
ns	NS2	6	155	3	27.6096	51.0176	0.254815
ns	NS2	6	155	4	21.0748	45.9769	0.251121
ns	NS2	6	155	5	24.0073	57.1232	0.263601
ns	NS2	6	156	1	37.7589	64.5499	0.34117
ns	NS2	6	156	2	45.1011	98.0624	0.346835
ns	NS2	6	156	3	20.5731	47.5576	0.28337
ns	NS2	6	156	4	20.199	64.7576	0.26484
ns	NS2	6	156	5	33.6301	77.5423	0.250582
ns	NS2	6	157	1	66.4111	156.084	0.328183
ns	NS2	6	157	2	98.1243	218.121	0.354938
ns	NS2	6	157	3	66.4463	138.137	0.284202
ns	NS2	6	157	4	56.9835	136.414	0.268933
ns	NS2	6	157	5	78.8906	189.454	0.242342
ns	NS2	6	158	1	71.4581	89.3719	0.320732
ns	NS2	6	158	2	49.8714	103.366	0.345595
ns	NS2	6	158	3	49.8742	87.3797	0.280788
ns	NS2	6	158	4	38.987	69.4704	0.27751
ns	NS2	6	158	5	40.9147	70.9209	0.251706
ns	NS2	6	159	1	33.4045	93.3234	0.300294
ns	NS2	6	159	2	49.9457	89.2117	0.290356
ns	NS2	6	159	3	39.6687	70.6395	0.249315
ns	NS2	6	159	4	38.6468	87.2349	0.241642
ns	NS2	6	159	5	63.1137	84.4353	0.259744
ns	NS2	6	160	1	43.4745	59.2606	0.297384
ns	NS2	6	160	2	40.0463	74.5242	0.290799
ns	NS2	6	160	3	11.342	53.311	0.232512
ns	NS2	6	160	4	17.4079	77.4266	0.237493
ns	NS2	6	160	5	16.2156	59.0203	0.238785
ns	NS2	6	161	1	180.904	336.313	0.301046
ns	NS2	6	161	2	143.812	305.827	0.291042
ns	NS2	6	161	3	94.3996	180.706	0.253207
ns	NS2	6	161	4	140.436	271.849	0.257033
ns	NS2	6	161	5	143.951	292.779	0.217953
ns	NS2	6	162	1	195.913	389.665	0.265198
ns	NS2	6	162	2	183.5	353.327	0.282354
ns	NS2	6	162	3	233.648	494.5	0.249842
ns	NS2	6	162	4	173.27	398.834	0.226074
ns	NS2	6	162	5	196.31	409.247	0.226676
ns	NS2	6	163	1	24.8506	47.3407	0.247478
ns	NS2	6	163	2	17.5301	47.2547	0.29173
ns	NS2	6	163	3	25.7903	65.4611	0.265579
ns	NS2	6	163	4	21.5745	44.628	0.245286
ns	NS2	6	163	5	18.8375	61.9135	0.211809
ns	NS2	6	164	1	55.8364	93.8199	0.253378
ns	NS2	6	164	2	36.3316	98.9299	0.314273
ns	NS2	6	164	3	46.8498	99.3048	0.286908
ns	NS2	6	164	4	40.4888	82.177	0.238708
ns	NS2	6	164	5	56.1797	135.899	0.208678
ns	NS2	6	165	1	46.0775	48.6257	0.237242
ns	NS2	6	165	2	35.4908	49.1713	0.327475
ns	NS2	6	165	3	33.6224	53.0176	0.274175
ns	NS2	6	165	4	43.8783	70.8067	0.246668
ns	NS2	6	165	5	40.2881	70.4816	0.212226
ns	NS2	6	166	1	28.1367	78.3564	0.249801
ns	NS2	6	166	2	38.6975	73.5787	0.256051
ns	NS2	6	166	3	34.8411	65.9977	0.278127
ns	NS2	6	166	4	34.7903	83.852	0.26932
ns	NS2	6	166	5	30.3031	63.4717	0.229873
ns	NS2	6	167	1	36.0671	44.2242	0.276035
ns	NS2	6	167	2	35.2845	53.992	0.265045
ns	NS2	6	167	3	25.5614	49.8193	0.320904
ns	NS2	6	167	4	24.9345	44.6128	0.294477
ns	NS2	6	167	5	31.442	54.8242	0.285545
ns	NS2	6	168	1	33.6475	83.5806	0.262846
ns	NS2	6	168	2	53.3298	81.7661	0.266476
ns	NS2	6	168	3	41.6052	83.561	0.272783
ns	NS2	6	168	4	46.9493	80.1599	0.291291
ns	NS2	6	168	5	36.0784	68.2006	0.228633
ns	NS2	6	169	1	217.525	385.032	0.305792
ns	NS2	6	169	2	195.142	360.792	0.27477
ns	NS2	6	169	3	185.058	354.812	0.335172
ns	NS2	6	169	4	149.794	327.532	0.313736
ns	NS2	6	169	5	209.537	354.272	0.339372
ns	NS2	6	170	1	177.884	292.834	0.309703
ns	NS2	6	170	2	116.863	228.169	0.256202
ns	NS2	6	170	3	164.994	344.481	0.340164
ns	NS2	6	170	4	166.406	322.424	0.305198
ns	NS2	6	170	5	188.283	365.14	0.303031
ns	NS2	6	171	1	50.7325	101.495	0.318544
ns	NS2	6	171	2	80.6957	120.803	0.347192
ns	NS2	6	171	3	62.7699	102.299	0.338369
ns	NS2	6	171	4	89.2767	148.976	0.264674
ns	NS2	6	171	5	70.4168	97.4286	0.350334
ns	NS2	6	172	1	44.0631	46.8954	0.355382
ns	NS2	6	172	2	31.1467	47.3066	0.307918
ns	NS2	6	172	3	36.9044	80.0142	0.344084
ns	NS2	6	172	4	25.7447	55.4554	0.261963
ns	NS2	6	172	5	52.5131	76.521	0.346741
ns	NS2	6	173	1	27.7457	63.152	0.278062
ns	NS2	6	173	2	27.4026	57.347	0.301271
ns	NS2	6	173	3	35.4798	53.1766	0.262651
ns	NS2	6	173	4	34.0098	75.1826	0.2714
ns	NS2	6	173	5	41.4388	47.2619	0.249572
ns	NS2	6	174	1	23.7795	56.7257	0.24292
ns	NS2	6	174	2	24.5856	79.1559	0.242293
ns	NS2	6	174	3	26.776	70.5233	0.213368
ns	NS2	6	174	4	25.7488	74.8812	0.226482
ns	NS2	6	174	5	23.1694	75.0923	0.213476
ns	NS2	6	175	1	271.344	488.583	0.255826
ns	NS2	6	175	2	330.48	637.375	0.2406
ns	NS2	6	175	3	329.145	639.134	0.219494
ns	NS2	6	175	4	314.654	699.393	0.215134
ns	NS2	6	175	5	325.969	614.581	0.208577
ns	NS2	6	176	1	32.6361	61.5541	0.285021
ns	NS2	6	176	2	34.9282	92.4349	0.275119
ns	NS2	6	176	3	37.7095	81.4533	0.286615
ns	NS2	6	176	4	35.9245	88.7749	0.23973
ns	NS2	6	176	5	43.6923	97.8875	0.266778
ns	NS2	6	177	1	54.2379	101.797	0.214545
ns	NS2	6	177	2	41.4369	94.4374	0.236457
ns	NS2	6	177	3	52.7998	104.217	0.195131
ns	NS2	6	177	4	56.1935	106.999	0.238693
ns	NS2	6	177	5	38.6186	77.281	0.248552
ns	NS2	6	178	1	305.06	523.65	0.254748
ns	NS2	6	178	2	285.1	579.552	0.28569
ns	NS2	6	178	3	337.358	591.729	0.235859
ns	NS2	6	178	4	292.239	578.964	0.289959
ns	NS2	6	178	5	287.124	541.39	0.226291
ns	NS2	6	179	1	40.8245	88.6603	0.224365
ns	NS2	6	179	2	25.1415	67.8898	0.266156
ns	NS2	6	179	3	35.8397	78.6686	0.246701
ns	NS2	6	179	4	33.3276	78.6942	0.253696
ns	NS2	6	179	5	18.3215	70.6059	0.246196
ns	NS2	6	180	1	40.4988	80.4471	0.262163
ns	NS2	6	180	2	51.1901	83.2493	0.266512
ns	NS2	6	180	3	38.926	100.09	0.246908
ns	NS2	6	180	4	27.9012	119.919	0.204818
ns	NS2	6	180	5	45.5853	94.7202	0.287697
ns	NS2	6	181	1	19.3391	47.6955	0.256979
ns	NS2	6	181	2	21.6015	57.9335	0.261772
ns	NS2	6	181	3	32.3868	60.8446	0.245634
ns	NS2	6	181	4	29.7816	48.0718	0.212303
ns	NS2	6	181	5	22.1479	48.931	0.285459
ns	NS2	6	182	1	38.7515	70.7366	0.274553
ns	NS2	6	182	2	25.3695	58.7992	0.247821
ns	NS2	6	182	3	29.1155	55.7267	0.24891
ns	NS2	6	182	4	24.3874	70.9633	0.25045
ns	NS2	6	182	5	27.5308	50.4412	0.25197
ns	NS2	6	183	1	88.7711	143.278	0.305547
ns	NS2	6	183	2	102.104	150.166	0.291583
ns	NS2	6	183	3	97.2509	158.779	0.287373
ns	NS2	6	183	4	74.8135	127.008	0.267804
ns	NS2	6	183	5	89.4324	165.278	0.298968
ns	NS2	6	184	1	93.4528	179.926	0.280124
ns	NS2	6	184	2	60.8928	121.098	0.282556
ns	NS2	6	184	3	49.336	123.293	0.293477
ns	NS2	6	184	4	53.8676	113.286	0.284852
ns	NS2	6	184	5	44.6144	106.395	0.29757
ns	NS2	7	185	1	215.75	368.811	0.385815
ns	NS2	7	185	2	243.335	393.326	0.319476
ns	NS2	7	185	3	230.86	407.971	0.316022
ns	NS2	7	185	4	196.801	364.942	0.323931
ns	NS2	7	185	5	262.101	435.818	0.346906
ns	NS2	7	186	1	102.803	192.421	0.326114
ns	NS2	7	186	2	110.076	202.813	0.310076
ns	NS2	7	186	3	133.793	255.998	0.306621
ns	NS2	7	186	4	110.871	182.542	0.317753
ns	NS2	7	186	5	103.66	200.332	0.344539
ns	NS2	7	187	1	93.6268	169.489	0.381785
ns	NS2	7	187	2	71.642	149.188	0.350851
ns	NS2	7	187	3	97.6586	172.609	0.327438
ns	NS2	7	187	4	103.2	177.864	0.326942
ns	NS2	7	187	5	97.4784	176.534	0.314127
ns	NS2	7	188	1	86.7929	136.563	0.355562
ns	NS2	7	188	2	81.9581	157.841	0.353555
ns	NS2	7	188	3	76.3197	139.424	0.312362
ns	NS2	7	188	4	80.285	149.65	0.307536
ns	NS2	7	188	5	85.6897	135.44	0.29268
ns	NS2	7	189	1	204.752	374.161	0.35838
ns	NS2	7	189	2	211.186	401.119	0.329862
ns	NS2	7	189	3	241.084	417.168	0.319109
ns	NS2	7	189	4	241.49	416.446	0.301867
ns	NS2	7	189	5	228.857	443.506	0.32117
ns	NS2	7	190	1	72.0338	115.389	0.332107
ns	NS2	7	190	2	57.8184	136.308	0.350955
ns	NS2	7	190	3	95.5008	165.462	0.351722
ns	NS2	7	190	4	73.4233	154.601	0.359285
ns	NS2	7	190	5	85.5058	161.429	0.324655
ns	NS2	7	191	1	73.5752	155.922	0.354797
ns	NS2	7	191	2	58.9502	109.165	0.33737
ns	NS2	7	191	3	57.4986	116.548	0.371977
ns	NS2	7	191	4	77.8422	162.48	0.314235
ns	NS2	7	191	5	73.0008	146.993	0.329036
ns	NS2	7	192	1	42.464	94.6649	0.407197
ns	NS2	7	192	2	50.9067	91.5906	0.335471
ns	NS2	7	192	3	40.4252	80.7644	0.383085
ns	NS2	7	192	4	39.0246	64.9507	0.346139
ns	NS2	7	192	5	45.3991	73.1461	0.333787
ns	NS2	7	193	1	58.8216	90.9833	0.336565
ns	NS2	7	193	2	65.576	104.66	0.316557
ns	NS2	7	193	3	65.1916	112.773	0.372427
ns	NS2	7	193	4	51.5531	98.334	0.307019
ns	NS2	7	193	5	68.0665	110.174	0.336892
ns	NS2	7	194	1	47.0914	82.2031	0.370625
ns	NS2	7	194	2	49.4808	89.915	0.344981
ns	NS2	7	194	3	49.7203	88.5982	0.331694
ns	NS2	7	194	4	44.3718	80.538	0.321117
ns	NS2	7	194	5	35.3844	78.8455	0.307734
ns	NS2	7	195	1	35.5917	75.584	0.29357
ns	NS2	7	195	2	31.6239	62.9493	0.311902
ns	NS2	7	195	3	49.1513	80.6555	0.259356
ns	NS2	7	195	4	61.2827	90.3363	0.252834
ns	NS2	7	195	5	31.6147	92.9707	0.301188
ns	NS2	7	196	1	29.9347	49.6678	0.30704
ns	NS2	7	196	2	32.2694	53.9623	0.314513
ns	NS2	7	196	3	31.5226	49.5026	0.27474
ns	NS2	7	196	4	32.757	50.419	0.258081
ns	NS2	7	196	5	39.3981	88.5034	0.288376
ns	NS2	7	197	1	42.77	111.024	0.353717
ns	NS2	7	197	2	39.4324	109.645	0.358293
ns	NS2	7	197	3	39.0305	84.3349	0.340132
ns	NS2	7	197	4	48.4784	98.9953	0.316454
ns	NS2	7	197	5	42.0804	108.692	0.32594
ns	NS2	7	198	1	47.4035	77.1866	0.339578
ns	NS2	7	198	2	40.6262	77.0485	0.351066
ns	NS2	7	198	3	43.3114	78.3717	0.355349
ns	NS2	7	198	4	46.0479	98.9745	0.304966
ns	NS2	7	198	5	46.9942	94.5556	0.334973
ns	NS2	8	199	1	96.0112	170.821	0.290613
ns	NS2	8	199	2	81.8211	143.525	0.318254
ns	NS2	8	199	3	84.5691	165.513	0.252536
ns	NS2	8	199	4	88.5093	174.263	0.273285
ns	NS2	8	199	5	69.3426	140.182	0.288129
ns	NS2	8	200	1	177.898	297.242	0.270572
ns	NS2	8	200	2	190.515	291.344	0.269897
ns	NS2	8	200	3	167.796	290.19	0.212157
ns	NS2	8	200	4	193.734	297.001	0.228504
ns	NS2	8	200	5	186.005	294.243	0.275769
ns	NS2	8	201	1	53.2391	100.74	0.28473
ns	NS2	8	201	2	39.9693	109.805	0.25815
ns	NS2	8	201	3	42.2315	93.5139	0.241027
ns	NS2	8	201	4	33.0875	81.7692	0.236115
ns	NS2	8	201	5	63.8293	108.19	0.293606
ns	NS2	8	202	1	37.9336	71.554	0.28374
ns	NS2	8	202	2	32.5698	43.7751	0.286273
ns	NS2	8	202	3	36.5	38.8965	0.252798
ns	NS2	8	202	4	34.0124	63.7232	0.238304
ns	NS2	8	202	5	37.9025	51.8385	0.255155
ns	NS2	8	203	1	32.4425	45.9701	0.311892
ns	NS2	8	203	2	23.4078	58.8845	0.288988
ns	NS2	8	203	3	19.9534	37.4471	0.24982
ns	NS2	8	203	4	12.6581	43.0913	0.278716
ns	NS2	8	203	5	22.7257	33.2289	0.286425
ns	NS2	8	204	1	24.4241	48.124	0.270801
ns	NS2	8	204	2	30.8312	46.0772	0.283701
ns	NS2	8	204	3	16.8826	30.7922	0.238081
ns	NS2	8	204	4	19.4606	53.3194	0.21244
ns	NS2	8	204	5	26.1087	38.5877	0.267034
ns	NS2	8	205	1	67.9058	141.411	0.320045
ns	NS2	8	205	2	69.0108	117.711	0.335947
ns	NS2	8	205	3	87.6296	154.463	0.279292
ns	NS2	8	205	4	80.2572	172.057	0.272265
ns	NS2	8	205	5	50.8012	97.7839	0.303872
ns	NS2	8	206	1	80.9714	136.001	0.253111
ns	NS2	8	206	2	87.7363	161.155	0.279469
ns	NS2	8	206	3	88.9369	163.235	0.321816
ns	NS2	8	206	4	79.3817	119.816	0.203728
ns	NS2	8	206	5	76.8965	136.282	0.282136
ns	NS2	8	207	1	71.333	145.502	0.287539
ns	NS2	8	207	2	67.1613	157.807	0.235451
ns	NS2	8	207	3	79.972	144.501	0.313979
ns	NS2	8	207	4	61.0557	122.39	0.281705
ns	NS2	8	207	5	86.517	127.044	0.281977
ns	NS2	8	208	1	36.4437	76.8279	0.266783
ns	NS2	8	208	2	32.1065	89.5369	0.227973
ns	NS2	8	208	3	29.9406	80.7592	0.244641
ns	NS2	8	208	4	35.7921	78.0071	0.221528
ns	NS2	8	208	5	25.772	54.8341	0.197099
ns	NS2	8	209	1	35.6314	72.192	0.285067
ns	NS2	8	209	2	49.2265	99.3941	0.27787
ns	NS2	8	209	3	30.547	86.7027	0.300677
ns	NS2	8	209	4	40.4078	77.4252	0.305294
ns	NS2	8	209	5	39.415	55.9083	0.297224
ns	NS2	8	210	1	50.6956	112.72	0.274515
ns	NS2	8	210	2	79.4491	125.515	0.285982
ns	NS2	8	210	3	65.0841	116.215	0.301484
ns	NS2	8	210	4	59.1357	101.323	0.27347
ns	NS2	8	210	5	66.3372	126.175	0.271757
ns	NS2	8	211	1	45.4974	78.3716	0.315973
ns	NS2	8	211	2	42.0565	71.674	0.279377
ns	NS2	8	211	3	47.3761	109.647	0.264953
ns	NS2	8	211	4	43.317	88.5331	0.269037
ns	NS2	8	211	5	33.3898	66.0153	0.268842
ns	NS2	8	212	1	48.0836	115.849	0.252524
ns	NS2	8	212	2	47.0989	120.154	0.233664
ns	NS2	8	212	3	53.6476	153.691	0.231392
ns	NS2	8	212	4	64.471	125.637	0.248752
ns	NS2	8	212	5	35.9042	87.9687	0.189326
ns	NS2	8	213	1	37.2163	50.7095	0.32532
ns	NS2	8	213	2	29.0901	56.7276	0.299456
ns	NS2	8	213	3	25.5972	39.1665	0.274576
ns	NS2	8	213	4	26.9207	49.7869	0.266807
ns	NS2	8	213	5	30.8198	28.7113	0.289826
ns	NS2	8	214	1	61.9886	129.093	0.322934
ns	NS2	8	214	2	66.5147	126.004	0.255566
ns	NS2	8	214	3	63.4496	112.931	0.301997
ns	NS2	8	214	4	66.3117	126.581	0.270112
ns	NS2	8	214	5	65.6138	108.368	0.288206
ns	NS2	8	215	1	57.5095	106.059	0.261732
ns	NS2	8	215	2	64.8427	100.041	0.26262
ns	NS2	8	215	3	70.8494	153.389	0.22908
ns	NS2	8	215	4	65.8775	118.563	0.241259
ns	NS2	8	215	5	59.0448	98.7223	0.272106
ns	NS2	8	216	1	26.655	53.1978	0.265853
ns	NS2	8	216	2	39.4448	81.85	0.2733
ns	NS2	8	216	3	30.9077	59.1612	0.21879
ns	NS2	8	216	4	25.5634	81.3501	0.227079
ns	NS2	8	216	5	39.9985	61.0298	0.294588
ns	NS2	8	217	1	46.9894	72.0582	0.284234
ns	NS2	8	217	2	44.1981	38.904	0.265063
ns	NS2	8	217	3	62.2854	79.1024	0.26192
ns	NS2	8	217	4	29.2443	60.7712	0.212874
ns	NS2	8	217	5	45.4006	55.3042	0.281729
ns	NS2	8	218	1	15.5403	30.5885	0.272866
ns	NS2	8	218	2	16.1978	48.2489	0.260819
ns	NS2	8	218	3	32.5978	44.9175	0.238348
ns	NS2	8	218	4	25.5556	57.4394	0.207759
ns	NS2	8	218	5	22.5601	39.5693	0.279796
ns	NS2	8	219	1	41.9377	98.6731	0.27049
ns	NS2	8	219	2	37.3788	94.8281	0.249146
ns	NS2	8	219	3	34.0289	60.4617	0.287049
ns	NS2	8	219	4	36.2514	76.8933	0.283773
ns	NS2	8	219	5	30.607	54.8016	0.292342
ns	NS2	8	220	1	151.161	284.917	0.312714
ns	NS2	8	220	2	176.751	307.624	0.281157
ns	NS2	8	220	3	161.479	299.959	0.251334
ns	NS2	8	220	4	144.486	263.853	0.252492
ns	NS2	8	220	5	136.96	251.375	0.293225
ns	NS2	9	221	1	114.347	226.994	0.301106
ns	NS2	9	221	2	125.276	234.731	0.307047
ns	NS2	9	221	3	118.626	274.305	0.266425
ns	NS2	9	221	4	130.829	244.863	0.298209
ns	NS2	9	221	5	107.746	213.665	0.308445
ns	NS2	9	222	1	114.728	249.659	0.269726
ns	NS2	9	222	2	117.913	227.07	0.257551
ns	NS2	9	222	3	140.66	354.164	0.225889
ns	NS2	9	222	4	123.832	217.755	0.28284
ns	NS2	9	222	5	115.248	237.166	0.220988
ns	NS2	9	223	1	115.705	259.167	0.275892
ns	NS2	9	223	2	100.722	237.501	0.297147
ns	NS2	9	223	3	113.702	269.751	0.260514
ns	NS2	9	223	4	113.864	258.058	0.280097
ns	NS2	9	223	5	122.054	259.453	0.289496
ns	NS2	9	224	1	141.363	234.843	0.290158
ns	NS2	9	224	2	129.743	305.639	0.26005
ns	NS2	9	224	3	109.267	245.771	0.229405
ns	NS2	9	224	4	136.052	260.966	0.223394
ns	NS2	9	224	5	107.575	262.999	0.269867
ns	NS2	9	225	1	78.6749	172.735	0.283776
ns	NS2	9	225	2	84.3769	198.06	0.201016
ns	NS2	9	225	3	69.8331	167.385	0.153019
ns	NS2	9	225	4	80.1426	193.867	0.222436
ns	NS2	9	225	5	51.2548	152.956	0.222947
ns	NS2	9	226	1	116.43	248.933	0.241151
ns	NS2	9	226	2	108.509	230.172	0.255172
ns	NS2	9	226	3	115.321	246.579	0.235353
ns	NS2	9	226	4	113.234	253.577	0.264442
ns	NS2	9	226	5	84.6516	229.959	0.227733
ns	NS2	9	227	1	75.0575	172.065	0.273021
ns	NS2	9	227	2	78.2677	163.721	0.263246
ns	NS2	9	227	3	75.0275	146.264	0.212303
ns	NS2	9	227	4	58.2924	131.429	0.255971
ns	NS2	9	227	5	48.3969	129.52	0.252799
ns	NS2	9	228	1	123.285	211.224	0.356289
ns	NS2	9	228	2	117.5	301.542	0.284892
ns	NS2	9	228	3	108.156	233.423	0.265678
ns	NS2	9	228	4	96.4116	218.158	0.261367
ns	NS2	9	228	5	96.23	232.697	0.276023
ns	NS2	9	229	1	140.945	215.673	0.377658
ns	NS2	9	229	2	137.972	267.136	0.326496
ns	NS2	9	229	3	182.465	292.484	0.301724
ns	NS2	9	229	4	123.569	258.785	0.319407
ns	NS2	9	229	5	132.901	252.288	0.315447
ns	NS2	9	230	1	70.624	124.024	0.300308
ns	NS2	9	230	2	56.2024	136.951	0.333737
ns	NS2	9	230	3	59.3559	114.794	0.299901
ns	NS2	9	230	4	62.0492	133.963	0.292747
ns	NS2	9	230	5	58.6421	123.409	0.295161
ns	NS2	9	231	1	133.856	238.257	0.266734
ns	NS2	9	231	2	100.712	225.915	0.225561
ns	NS2	9	231	3	81.7549	206.31	0.257299
ns	NS2	9	231	4	85.5218	198.903	0.264676
ns	NS2	9	231	5	117.156	260.157	0.255569
ns	NS2	9	232	1	77.3148	143.135	0.271271
ns	NS2	9	232	2	82.548	167.521	0.260065
ns	NS2	9	232	3	57.607	148.284	0.226594
ns	NS2	9	232	4	57.2419	139.448	0.226333
ns	NS2	9	232	5	47.0178	135.55	0.212505
ns	NS2	9	233	1	44.2344	92.3198	0.239243
ns	NS2	9	233	2	48.515	104.347	0.257647
ns	NS2	9	233	3	39.928	116.123	0.203428
ns	NS2	9	233	4	22.0673	79.635	0.24469
ns	NS2	9	233	5	39.811	108.214	0.230625
ns	NS2	9	234	1	39.0778	126.887	0.206272
ns	NS2	9	234	2	29.0506	81.9293	0.250457
ns	NS2	9	234	3	37.8089	102.952	0.206907
ns	NS2	9	234	4	32.9039	69.5965	0.187125
ns	NS2	9	234	5	34.5997	63.9252	0.242397
ns	NS2	9	235	1	35.6412	57.4089	0.267522
ns	NS2	9	235	2	37.4348	43.3652	0.268102
ns	NS2	9	235	3	38.0393	80.7677	0.241599
ns	NS2	9	235	4	36.8525	102.059	0.199176
ns	NS2	9	235	5	31.2104	67.5428	0.261935
ns	NS2	9	236	1	76.9489	169.607	0.29956
ns	NS2	9	236	2	83.5248	179.299	0.267309
ns	NS2	9	236	3	77.6059	187.988	0.249815
ns	NS2	9	236	4	74.9294	137.933	0.318094
ns	NS2	9	236	5	73.8363	174.408	0.330409
ns	NS2	9	237	1	35.8402	102.361	0.308037
ns	NS2	9	237	2	56.7084	119.511	0.243483
ns	NS2	9	237	3	55.923	128.105	0.228597
ns	NS2	9	237	4	46.0873	93.8209	0.244648
ns	NS2	9	237	5	62.2379	119.718	0.271604
ns	NS2	9	238	1	47.7392	85.68	0.251121
ns	NS2	9	238	2	47.5459	92.6619	0.228638
ns	NS2	9	238	3	45.0391	89.5115	0.227079
ns	NS2	9	238	4	46.2905	71.6879	0.231663
ns	NS2	9	238	5	34.6564	59.3665	0.24777
ns	NS2	9	239	1	42.8168	103.813	0.325713
ns	NS2	9	239	2	52.9133	102.049	0.213418
ns	NS2	9	239	3	40.9493	105.647	0.191956
ns	NS2	9	239	4	35.5968	63.8273	0.240499
ns	NS2	9	239	5	57.3339	111.423	0.2443
ns	NS2	9	240	1	42.76	89.6508	0.25685
ns	NS2	9	240	2	38.7041	88.5853	0.267795
ns	NS2	9	240	3	59.8225	93.8639	0.24843
ns	NS2	9	240	4	45.0954	89.8488	0.274899
ns	NS2	9	240	5	57.9648	96.9387	0.260225
ns	NS2	9	241	1	35.5306	98.1685	0.284783
ns	NS2	9	241	2	25.5002	78.909	0.325008
ns	NS2	9	241	3	42.4691	94.8924	0.297126
ns	NS2	9	241	4	35.3738	84.2597	0.292763
ns	NS2	9	241	5	35.3803	85.9194	0.299548
ns	NS2	9	242	1	85.3211	156.599	0.299664
ns	NS2	9	242	2	71.9169	159.171	0.263746
ns	NS2	9	242	3	90.7347	193.955	0.287845
ns	NS2	9	242	4	106.726	197.764	0.283044
ns	NS2	9	242	5	93.2139	208.608	0.312661
ns	NS2	9	243	1	93.5887	187.045	0.277662
ns	NS2	9	243	2	87.1226	192.382	0.212553
ns	NS2	9	243	3	88.9367	197.972	0.238811
ns	NS2	9	243	4	79.4183	177.178	0.267156
ns	NS2	9	243	5	80.4093	181.52	0.254787
ns	NS2	9	244	1	34.4657	82.6498	0.260786
ns	NS2	9	244	2	30.9473	69.1635	0.262959
ns	NS2	9	244	3	48.4108	71.1359	0.233683
ns	NS2	9	244	4	26.7525	80.7338	0.25452
ns	NS2	9	244	5	28.505	87.659	0.257329
ns	NS2	9	245	1	35.112	77.0281	0.285671
ns	NS2	9	245	2	31.9477	75.0213	0.273534
ns	NS2	9	245	3	36.5046	80.7815	0.258669
ns	NS2	9	245	4	33.4312	75.4187	0.292284
ns	NS2	9	245	5	27.1371	59.7161	0.262605
ns	NS2	9	246	1	42.6141	79.9963	0.3164
ns	NS2	9	246	2	41.3441	89.4432	0.346578
ns	NS2	9	246	3	28.8246	74.692	0.288043
ns	NS2	9	246	4	25.2286	70.8839	0.279928
ns	NS2	9	246	5	34.531	73.5146	0.295388
ns	NS2	9	247	1	28.9987	63.822	0.325126
ns	NS2	9	247	2	38.2743	104.822	0.291759
ns	NS2	9	247	3	49.4015	104.019	0.295524
ns	NS2	9	247	4	36.7362	67.5677	0.360472
ns	NS2	9	247	5	36.2424	85.6034	0.325101
ns	NS2	9	248	1	41.7676	61.8579	0.29123
ns	NS2	9	248	2	33.7112	75.8273	0.29372
ns	NS2	9	248	3	15.6772	60.91	0.242838
ns	NS2	9	248	4	19.3995	53.1111	0.29037
ns	NS2	9	248	5	33.8789	67.6083	0.323162
ns	NS2	9	249	1	46.85	91.5771	0.310145
ns	NS2	9	249	2	59.9983	116.86	0.232122
ns	NS2	9	249	3	44.773	129.993	0.248293
ns	NS2	9	249	4	46.8438	103.145	0.261352
ns	NS2	9	249	5	30.7281	98.2275	0.260098
ns	NS3	10	250	1	43.0732	75.0779	0.246199
ns	NS3	10	250	2	36.1058	66.6326	0.246509
ns	NS3	10	250	3	49.6044	61.0551	0.245582
ns	NS3	10	250	4	43.3474	64.5817	0.202209
ns	NS3	10	250	5	38.7526	67.6955	0.234364
ns	NS3	10	251	1	71.5282	150.415	0.252835
ns	NS3	10	251	2	64.0163	159.298	0.231537
ns	NS3	10	251	3	80.6176	181.52	0.259492
ns	NS3	10	251	4	78.5061	187.256	0.235908
ns	NS3	10	251	5	113.028	229.696	0.299211
ns	NS3	10	252	1	59.8638	146.286	0.245813
ns	NS3	10	252	2	63.5763	127.445	0.237682
ns	NS3	10	252	3	79.4265	178.135	0.244296
ns	NS3	10	252	4	100.417	188.488	0.213119
ns	NS3	10	252	5	89.8427	202.861	0.284004
ns	NS3	10	253	1	6.35724	32.2994	0.180008
ns	NS3	10	253	2	20.8202	38.8996	0.209617
ns	NS3	10	253	3	13.7502	45.5849	0.245977
ns	NS3	10	253	4	18.5898	35.6444	0.222482
ns	NS3	10	253	5	14.1436	33.2839	0.240327
ns	NS3	10	254	1	47.8156	108.442	0.221546
ns	NS3	10	254	2	56.1819	105.264	0.225914
ns	NS3	10	254	3	54.4214	127.039	0.236878
ns	NS3	10	254	4	51.8419	146.476	0.245796
ns	NS3	10	254	5	44.1043	97.25	0.266962
ns	NS3	10	255	1	16.9156	56.2228	0.203906
ns	NS3	10	255	2	10.4685	47.3178	0.172453
ns	NS3	10	255	3	28.5562	58.6939	0.226161
ns	NS3	10	255	4	29.087	72.9794	0.228789
ns	NS3	10	255	5	12.5439	45.1536	0.225478
ns	NS3	10	256	1	34.3894	104.917	0.180616
ns	NS3	10	256	2	39.7219	116.828	0.233117
ns	NS3	10	256	3	31.2267	74.8523	0.238668
ns	NS3	10	256	4	30.8091	93.2212	0.23009
ns	NS3	10	256	5	18.6447	78.0872	0.269524
ns	NS3	10	257	1	16.8732	59.053	0.214512
ns	NS3	10	257	2	25.6733	69.7358	0.190537
ns	NS3	10	257	3	19.9264	59.6632	0.242641
ns	NS3	10	257	4	19.2993	41.935	0.213774
ns	NS3	10	257	5	14.5664	48.6952	0.257898
ns	NS3	10	258	1	40.9995	118.508	0.226626
ns	NS3	10	258	2	27.2777	98.9581	0.210788
ns	NS3	10	258	3	30.9382	93.8661	0.231536
ns	NS3	10	258	4	26.351	78.6724	0.206099
ns	NS3	10	258	5	29.8272	90.3395	0.253485
ns	NS3	10	259	1	51.9777	122.188	0.205728
ns	NS3	10	259	2	53.3937	155.534	0.172507
ns	NS3	10	259	3	76.5606	216.732	0.222865
ns	NS3	10	259	4	66.6876	209.563	0.210045
ns	NS3	10	259	5	51.5123	178.308	0.253986
ns	NS3	10	260	1	114.209	241.784	0.211158
ns	NS3	10	260	2	93.9312	231.831	0.226841
ns	NS3	10	260	3	103.038	231.724	0.235748
ns	NS3	10	260	4	103.339	230.807	0.215759
ns	NS3	10	260	5	89.6617	199.75	0.210563
ns	NS3	10	261	1	60.444	151.071	0.222442
ns	NS3	10	261	2	46.935	134.982	0.22511
ns	NS3	10	261	3	69.5609	155.112	0.218862
ns	NS3	10	261	4	70.0177	167.584	0.209107
ns	NS3	10	261	5	51.5132	131.726	0.256366
ns	NS3	10	262	1	22.7909	51.2315	0.208121
ns	NS3	10	262	2	35.3196	71.6944	0.231299
ns	NS3	10	262	3	40.1486	62.4269	0.221179
ns	NS3	10	262	4	31.63	52.6759	0.225125
ns	NS3	10	262	5	33.366	61.7012	0.256591
ns	NS3	10	263	1	30.312	71.9383	0.199727
ns	NS3	10	263	2	26.5978	49.1373	0.238489
ns	NS3	10	263	3	23.6481	64.7497	0.229466
ns	NS3	10	263	4	26.2243	65.864	0.210742
ns	NS3	10	263	5	25.5436	57.987	0.259571
ns	NS3	10	264	1	18.6316	40.1267	0.205386
ns	NS3	10	264	2	15.5284	46.2993	0.214128
ns	NS3	10	264	3	15.63	49.8571	0.247929
ns	NS3	10	264	4	12.2392	29.3429	0.221177
ns	NS3	10	264	5	13.1375	41.3572	0.280879
ns	NS3	10	265	1	20.3053	82.1	0.196573
ns	NS3	10	265	2	23.6226	64.4127	0.175137
ns	NS3	10	265	3	66.4395	141.452	0.250571
ns	NS3	10	265	4	35.1328	104.752	0.222691
ns	NS3	10	265	5	41.3667	70.9005	0.233417
ns	NS3	10	266	1	38.3675	82.707	0.218014
ns	NS3	10	266	2	29.0442	84.1136	0.22027
ns	NS3	10	266	3	44.5874	120.363	0.234243
ns	NS3	10	266	4	44.4069	137.321	0.210232
ns	NS3	10	266	5	40.7118	111.258	0.269188
ns	NS3	10	267	1	49.952	119.126	0.225827
ns	NS3	10	267	2	43.4532	110.034	0.260051
ns	NS3	10	267	3	73.3817	131.735	0.250522
ns	NS3	10	267	4	68.3964	156.391	0.227842
ns	NS3	10	267	5	48.9576	135.272	0.261615
ns	NS3	10	268	1	37.6532	71.4476	0.278024
ns	NS3	10	268	2	26.7462	70.9689	0.249257
ns	NS3	10	268	3	44.3827	91.6046	0.293397
ns	NS3	10	268	4	33.8616	96.0842	0.236523
ns	NS3	10	268	5	40.4271	76.5229	0.253982
ns	NS3	10	269	1	30.1074	69.5667	0.233647
ns	NS3	10	269	2	35.5495	96.1451	0.253824
ns	NS3	10	269	3	41.4151	109.893	0.304169
ns	NS3	10	269	4	40.2868	96.5818	0.236353
ns	NS3	10	269	5	51.5221	99.7103	0.258349
ns	NS3	10	270	1	54.2177	100.769	0.246005
ns	NS3	10	270	2	39.5814	63.5337	0.239602
ns	NS3	10	270	3	35.8975	81.2794	0.183893
ns	NS3	10	270	4	43.6319	96.3244	0.235798
ns	NS3	10	270	5	38.6693	96.0962	0.272735
ns	NS3	10	271	1	15.8196	34.4501	0.214246
ns	NS3	10	271	2	14.2155	35.6348	0.227779
ns	NS3	10	271	3	15.607	41.1212	0.216686
ns	NS3	10	271	4	15.7549	42.4812	0.226218
ns	NS3	10	271	5	27.3617	35.6153	0.282372
ns	NS3	10	272	1	18.2063	61.2075	0.246998
ns	NS3	10	272	2	24.286	63.5876	0.242161
ns	NS3	10	272	3	36.8953	70.6276	0.274272
ns	NS3	10	272	4	17.8232	48.3625	0.230452
ns	NS3	10	272	5	18.434	57.4406	0.264227
ns	NS3	10	273	1	9.75533	27.1695	0.196205
ns	NS3	10	273	2	12.1205	43.8975	0.195622
ns	NS3	10	273	3	10.6199	54.6206	0.222466
ns	NS3	10	273	4	21.7822	63.5284	0.232302
ns	NS3	10	273	5	20.8789	43.3397	0.210181
ns	NS3	10	274	1	32.0655	112.444	0.222991
ns	NS3	10	274	2	48.0423	104.825	0.229614
ns	NS3	10	274	3	38.9245	93.6091	0.200874
ns	NS3	10	274	4	42.7314	109.462	0.240543
ns	NS3	10	274	5	36.3084	110.586	0.225116
ns	NS3	10	275	1	40.0669	54.4484	0.216428
ns	NS3	10	275	2	31.7354	56.9871	0.232097
ns	NS3	10	275	3	44.8549	74.8371	0.206049
ns	NS3	10	275	4	25.7955	56.3344	0.20248
ns	NS3	10	275	5	31.9349	57.4654	0.223572
ns	NS3	10	276	1	31.9692	75.5972	0.203962
ns	NS3	10	276	2	31.3742	88.2726	0.213639
ns	NS3	10	276	3	39.1506	86.2001	0.25285
ns	NS3	10	276	4	29.4231	80.0543	0.227154
ns	NS3	10	276	5	33.6459	76.7959	0.189504
ns	NS3	10	277	1	31.3805	71.1348	0.21546
ns	NS3	10	277	2	22.7294	59.0439	0.224251
ns	NS3	10	277	3	31.9049	73.534	0.252582
ns	NS3	10	277	4	36.1981	67.9863	0.222051
ns	NS3	10	277	5	38.2549	73.925	0.192209
ns	NS3	10	278	1	19.7011	72.7795	0.238851
ns	NS3	10	278	2	10.735	66.5779	0.201389
ns	NS3	10	278	3	28.4107	74.4224	0.244423
ns	NS3	10	278	4	19.6918	87.9779	0.223216
ns	NS3	10	278	5	22.0896	89.6103	0.194138
ns	NS3	10	279	1	18.9932	70.3825	0.22121
ns	NS3	10	279	2	16.8435	62.5815	0.237734
ns	NS3	10	279	3	22.7685	60.7724	0.236097
ns	NS3	10	279	4	15.9764	61.0784	0.192792
ns	NS3	10	279	5	5.69667	71.3424	0.220088
ns	NS3	10	280	1	15.1085	65.5748	0.237417
ns	NS3	10	280	2	18.4181	64.8461	0.256147
ns	NS3	10	280	3	23.5443	67.8507	0.255516
ns	NS3	10	280	4	24.3238	70.0329	0.184894
ns	NS3	10	280	5	27.2492	77.6404	0.231035
ns	NS3	10	281	1	60.0499	151.803	0.228516
ns	NS3	10	281	2	66.9411	160.43	0.253817
ns	NS3	10	281	3	65.3841	128.316	0.251506
ns	NS3	10	281	4	50.8147	141.202	0.252899
ns	NS3	10	281	5	59.657	131.975	0.250518
ns	NS3	10	282	1	25.64	72.6163	0.234739
ns	NS3	10	282	2	37.2619	86.2447	0.256227
ns	NS3	10	282	3	48.2838	114.799	0.245639
ns	NS3	10	282	4	46.9731	118.743	0.264507
ns	NS3	10	282	5	33.7697	102.48	0.255258
ns	NS3	10	283	1	28.6101	57.0395	0.222652
ns	NS3	10	283	2	19.3818	57.3673	0.246799
ns	NS3	10	283	3	12.5444	52.1792	0.230421
ns	NS3	10	283	4	19.2931	44.5941	0.25212
ns	NS3	10	283	5	25.1798	56.0951	0.236663
ns	NS3	10	284	1	10.1233	46.9281	0.236938
ns	NS3	10	284	2	12.0138	34.0713	0.233434
ns	NS3	10	284	3	8.47104	41.6139	0.191148
ns	NS3	10	284	4	6.58193	35.4031	0.225689
ns	NS3	10	284	5	16.3268	34.0202	0.218156
ns	NS3	10	285	1	12.347	52.8076	0.219732
ns	NS3	10	285	2	22.0484	51.013	0.234802
ns	NS3	10	285	3	13.0363	53.0934	0.218742
ns	NS3	10	285	4	14.5886	53.0561	0.233686
ns	NS3	10	285	5	15.4202	43.0611	0.173137
ns	NS3	10	286	1	62.9903	133.873	0.20134
ns	NS3	10	286	2	47.4903	147.144	0.223183
ns	NS3	10	286	3	78.6537	180.104	0.219031
ns	NS3	10	286	4	48.6511	179.638	0.237935
ns	NS3	10	286	5	71.8827	188.045	0.158514
ns	NS3	10	287	1	16.0409	63.4669	0.195543
ns	NS3	10	287	2	28.0701	63.3088	0.195382
ns	NS3	10	287	3	8.71654	49.9408	0.179203
ns	NS3	10	287	4	17.8026	49.9822	0.151595
ns	NS3	10	287	5	26.4004	58.9448	0.148681
ns	NS3	10	288	1	14.4666	52.5312	0.199153
ns	NS3	10	288	2	22.8197	45.962	0.192486
ns	NS3	10	288	3	16.0724	57.8162	0.1949
ns	NS3	10	288	4	16.0935	62.7558	0.173757
ns	NS3	10	288	5	27.4593	73.2282	0.167818
ns	NS3	10	289	1	16.54	51.3397	0.17573
ns	NS3	10	289	2	23.2473	59.8024	0.253693
ns	NS3	10	289	3	22.4769	66.8501	0.227161
ns	NS3	10	289	4	18.1842	59.294	0.23598
ns	NS3	10	289	5	19.4328	68.7492	0.198809
ns	NS3	11	290	1	40.6061	149.623	0.188884
ns	NS3	11	290	2	25.94	106.763	0.178803
ns	NS3	11	290	3	51.6116	164.555	0.230694
ns	NS3	11	290	4	42.382	130.987	0.213169
ns	NS3	11	290	5	31.1722	115.933	0.185383
ns	NS3	11	291	1	71.6032	148.219	0.235373
ns	NS3	11	291	2	39.3418	96.4284	0.220901
ns	NS3	11	291	3	27.8483	75.8577	0.200213
ns	NS3	11	291	4	44.8204	125.633	0.227601
ns	NS3	11	291	5	53.7963	124.051	0.20272
ns	NS3	11	292	1	29.3156	85.9182	0.243986
ns	NS3	11	292	2	35.4267	121.338	0.218359
ns	NS3	11	292	3	20.9168	72.7827	0.238886
ns	NS3	11	292	4	30.6085	110.626	0.22726
ns	NS3	11	292	5	21.2083	60.8558	0.271176
ns	NS3	11	293	1	16.1747	33.5905	0.244183
ns	NS3	11	293	2	10.9082	40.5705	0.232006
ns	NS3	11	293	3	24.3011	74.5882	0.247938
ns	NS3	11	293	4	8.31081	35.1291	0.211604
ns	NS3	11	293	5	14.6302	52.1728	0.26953
ns	NS3	11	294	1	14.8214	39.6941	0.23349
ns	NS3	11	294	2	12.6517	32.3582	0.220734
ns	NS3	11	294	3	17.6559	48.9777	0.222131
ns	NS3	11	294	4	2.45399	18.7832	0.228573
ns	NS3	11	294	5	22.4184	59.4343	0.222385
ns	NS3	11	295	1	24.3159	70.416	0.20084
ns	NS3	11	295	2	24.4574	62.7832	0.197355
ns	NS3	11	295	3	17.5024	65.7898	0.219908
ns	NS3	11	295	4	15.4082	70.5869	0.182756
ns	NS3	11	295	5	15.7468	66.2463	0.17613
ns	NS3	11	296	1	32.9034	80.1533	0.202302
ns	NS3	11	296	2	18.1653	40.6029	0.154976
ns	NS3	11	296	3	20.2105	46.9116	0.202145
ns	NS3	11	296	4	9.76004	42.7409	0.182768
ns	NS3	11	296	5	12.6906	38.9431	0.16066
ns	NS3	11	297	1	75.4325	245.183	0.155385
ns	NS3	11	297	2	70.6524	257.224	0.178764
ns	NS3	11	297	3	58.1043	212.745	0.17331
ns	NS3	11	297	4	124.317	317.408	0.17643
ns	NS3	11	297	5	82.8586	258.265	0.177317
ns	NS3	11	298	1	5.85224	35.5808	0.157744
ns	NS3	11	298	2	15.9427	38.3833	0.198347
ns	NS3	11	298	3	17.4152	59.4623	0.166468
ns	NS3	11	298	4	10.2526	32.4223	0.191066
ns	NS3	11	298	5	10.7026	37.6146	0.18616
ns	NS3	11	299	1	38.6377	129.808	0.174491
ns	NS3	11	299	2	36.3952	132.152	0.203538
ns	NS3	11	299	3	23.3922	95.8685	0.167044
ns	NS3	11	299	4	16.7426	87.088	0.208945
ns	NS3	11	299	5	32.2091	111.106	0.187284
ns	NS3	11	300	1	78.0875	247.389	0.21005
ns	NS3	11	300	2	69.2755	209.103	0.216543
ns	NS3	11	300	3	46.3922	158.546	0.188006
ns	NS3	11	300	4	58.4174	156.983	0.214004
ns	NS3	11	300	5	46.681	156.659	0.177211
ns	NS3	11	301	1	36.5971	122.525	0.239965
ns	NS3	11	301	2	22.6891	89.5964	0.218194
ns	NS3	11	301	3	30.435	82.3452	0.197979
ns	NS3	11	301	4	37.0085	148.702	0.201435
ns	NS3	11	301	5	35.7913	112.19	0.195147
ns	NS3	11	302	1	117.632	322.835	0.175151
ns	NS3	11	302	2	80.829	233.835	0.17166
ns	NS3	11	302	3	90.5952	228.971	0.232027
ns	NS3	11	302	4	66.9091	197.907	0.195175
ns	NS3	11	302	5	83.3458	259.59	0.176278
ns	NS3	11	303	1	84.1078	250.938	0.210104
ns	NS3	11	303	2	56.5599	208.896	0.184719
ns	NS3	11	303	3	67.6465	199.568	0.231994
ns	NS3	11	303	4	75.4987	242.951	0.196009
ns	NS3	11	303	5	54.5528	209.026	0.206989
ns	NS3	11	304	1	10.2989	43.5375	0.201019
ns	NS3	11	304	2	9.91383	42.3546	0.166174
ns	NS3	11	304	3	12.5382	75.9119	0.17197
ns	NS3	11	304	4	20.9396	58.278	0.159929
ns	NS3	11	304	5	6.62101	27.1957	0.174197
ns	NS3	12	305	1	48.6786	169.52	0.178441
ns	NS3	12	305	2	41.8175	130.006	0.232059
ns	NS3	12	305	3	53.9026	175.357	0.213802
ns	NS3	12	305	4	73.4017	225.801	0.216988
ns	NS3	12	305	5	60.4431	202.652	0.210303
ns	NS3	12	306	1	133.808	375.08	0.250742
ns	NS3	12	306	2	136.131	389.404	0.267519
ns	NS3	12	306	3	193.804	474.247	0.217559
ns	NS3	12	306	4	117.092	358.937	0.212438
ns	NS3	12	306	5	135.04	357.625	0.215199
ns	NS3	12	307	1	76.1197	266.27	0.23826
ns	NS3	12	307	2	90.362	275.263	0.217496
ns	NS3	12	307	3	73.7131	264.872	0.212425
ns	NS3	12	307	4	54.553	178.681	0.206474
ns	NS3	12	307	5	77.2519	218.632	0.215616
ns	NS3	12	308	1	33.6673	97.7473	0.216829
ns	NS3	12	308	2	43.537	141.369	0.235002
ns	NS3	12	308	3	48.9366	136.424	0.218979
ns	NS3	12	308	4	43.5915	117.087	0.190461
ns	NS3	12	308	5	63.7878	171.947	0.196201
ns	NS3	12	309	1	37.7235	70.5087	0.239038
ns	NS3	12	309	2	38.2079	56.7592	0.244001
ns	NS3	12	309	3	28.7558	57.3015	0.21481
ns	NS3	12	309	4	16.4851	32.7161	0.198927
ns	NS3	12	309	5	18.3213	77.6706	0.198968
ns	NS3	12	310	1	29.7652	100.936	0.245954
ns	NS3	12	310	2	21.7741	91.8773	0.219551
ns	NS3	12	310	3	24.5725	93.5957	0.219441
ns	NS3	12	310	4	30.5737	99.7666	0.230548
ns	NS3	12	310	5	30.7371	82.0892	0.252603
ns	NS3	12	311	1	53.9407	134.084	0.17208
ns	NS3	12	311	2	44.132	131.082	0.243152
ns	NS3	12	311	3	49.3607	176.62	0.221856
ns	NS3	12	311	4	46.0228	146.538	0.218474
ns	NS3	12	311	5	62.2249	183.706	0.220797
ns	NS3	12	312	1	40.9548	64.8488	0.224781
ns	NS3	12	312	2	32.882	55.0553	0.191902
ns	NS3	12	312	3	24.5285	46.5945	0.206669
ns	NS3	12	312	4	15.7425	45.4265	0.190153
ns	NS3	12	312	5	35.2387	59.286	0.205728
ns	NS3	12	313	1	36.408	105.267	0.18471
ns	NS3	12	313	2	31.2729	103.04	0.181447
ns	NS3	12	313	3	28.7446	85.7771	0.22074
ns	NS3	12	313	4	26.2636	78.1245	0.197242
ns	NS3	12	313	5	24.5926	85.4909	0.212144
ns	NS3	12	314	1	29.8078	102.49	0.228595
ns	NS3	12	314	2	23.0602	76.3759	0.218063
ns	NS3	12	314	3	18.5345	74.8746	0.235485
ns	NS3	12	314	4	26.8646	94.1084	0.171696
ns	NS3	12	314	5	29.2141	70.4614	0.202971
ns	NS3	12	315	1	32.914	77.9136	0.256907
ns	NS3	12	315	2	20.8898	70.1774	0.222563
ns	NS3	12	315	3	42.3119	107.458	0.172437
ns	NS3	12	315	4	25.4981	93.1166	0.181903
ns	NS3	12	315	5	31.1827	109.594	0.201016
ns	NS3	12	316	1	22.1712	75.9541	0.224617
ns	NS3	12	316	2	25.1834	58.3065	0.218484
ns	NS3	12	316	3	12.2977	44.5895	0.247473
ns	NS3	12	316	4	25.0524	61.8962	0.18615
ns	NS3	12	316	5	16.2867	41.1725	0.241669
ns	NS3	12	317	1	44.7022	101.23	0.183648
ns	NS3	12	317	2	37.6043	95.2286	0.195076
ns	NS3	12	317	3	38.9411	98.7095	0.2377
ns	NS3	12	317	4	26.6455	67.7162	0.187686
ns	NS3	12	317	5	20.8892	56.8996	0.240661
ns	NS3	12	318	1	13.1721	52.0845	0.238477
ns	NS3	12	318	2	21.0129	66.6865	0.245628
ns	NS3	12	318	3	16.8883	52.3017	0.205905
ns	NS3	12	318	4	26.715	43.7507	0.189472
ns	NS3	12	318	5	16.1791	77.7959	0.200358
ns	NS3	12	319	1	182.264	465.833	0.222133
ns	NS3	12	319	2	189.893	441.204	0.275568
ns	NS3	12	319	3	192.548	522.75	0.212093
ns	NS3	12	319	4	187.24	499.59	0.231163
ns	NS3	12	319	5	237.761	540.993	0.249594
ns	NS3	12	320	1	94.5437	351.174	0.185417
ns	NS3	12	320	2	105.995	318.327	0.160371
ns	NS3	12	320	3	156.628	423.843	0.118047
ns	NS3	12	320	4	106.086	363.645	0.197267
ns	NS3	12	320	5	150.667	498.636	0.15582
ns	NS3	12	321	1	49.2164	140.375	0.212842
ns	NS3	12	321	2	43.4296	137.046	0.258377
ns	NS3	12	321	3	46.5857	86.2788	0.238186
ns	NS3	12	321	4	54.0757	112.3	0.222145
ns	NS3	12	321	5	47.2905	116.966	0.172402
ns	NS3	12	322	1	45.5721	122.923	0.23718
ns	NS3	12	322	2	36.512	86.553	0.23425
ns	NS3	12	322	3	36.3808	110.351	0.255107
ns	NS3	12	322	4	38.1338	120.822	0.25517
ns	NS3	12	322	5	50.7245	133.368	0.260296
ns	NS3	12	323	1	10.0966	67.7353	0.176064
ns	NS3	12	323	2	13.3109	33.9435	0.177373
ns	NS3	12	323	3	18.2599	72.684	0.142615
ns	NS3	12	323	4	31.4034	91.7374	0.154608
ns	NS3	12	323	5	30.8559	70.6511	0.158122
ns	NS3	12	324	1	8.01606	42.0039	0.172989
ns	NS3	12	324	2	13.3791	63.9907	0.183549
ns	NS3	12	324	3	39.7306	96.5263	0.124197
ns	NS3	12	324	4	13.3949	71.969	0.157991
ns	NS3	12	324	5	28.1805	71.4077	0.161721
ns	NS3	12	325	1	10.8558	60.0747	0.199678
ns	NS3	12	325	2	28.1823	53.461	0.244889
ns	NS3	12	325	3	25.8706	56.1283	0.189682
ns	NS3	12	325	4	14.2848	26.7318	0.233127
ns	NS3	12	325	5	25.6757	61.9303	0.162182
ns	NS3	12	326	1	17.7118	61.7189	0.222742
ns	NS3	12	326	2	14.4216	47.8116	0.247312
ns	NS3	12	326	3	17.9102	54.4721	0.234599
ns	NS3	12	326	4	18.9373	51.4131	0.253541
ns	NS3	12	326	5	17.5011	70.2777	0.1646
ns	NS3	12	327	1	21.8185	43.1308	0.179478
ns	NS3	12	327	2	27.4023	75.0263	0.224725
ns	NS3	12	327	3	36.739	82.906	0.211178
ns	NS3	12	327	4	41.587	58.957	0.179251
ns	NS3	12	327	5	41.6091	107.506	0.221873
ns	NS3	12	328	1	22.3195	51.1157	0.256144
ns	NS3	12	328	2	31.4619	75.5626	0.20572
ns	NS3	12	328	3	28.3799	67.9824	0.200476
ns	NS3	12	328	4	29.2808	59.0414	0.162162
ns	NS3	12	328	5	30.1275	85.3908	0.204078
ns	NS3	12	329	1	12.9096	59.3962	0.177498
ns	NS3	12	329	2	32.4518	80.7575	0.207694
ns	NS3	12	329	3	32.9175	61.8221	0.196319
ns	NS3	12	329	4	10.9117	62.031	0.157784
ns	NS3	12	329	5	20.3176	60.7384	0.189668
ns	NS3	12	330	1	46.479	141.122	0.215761
ns	NS3	12	330	2	43.6981	98.3609	0.263191
ns	NS3	12	330	3	62.7166	153.476	0.234493
ns	NS3	12	330	4	37.5678	120.97	0.22494
ns	NS3	12	330	5	47.2554	139.538	0.242432
ns	NS3	12	331	1	17.4848	52.6937	0.216296
ns	NS3	12	331	2	18.4785	69.4989	0.184394
ns	NS3	12	331	3	16.5453	86.4282	0.195812
ns	NS3	12	331	4	14.7058	50.601	0.211188
ns	NS3	12	331	5	23.5448	42.373	0.219507
ns	NS3	12	332	1	75.6129	217.904	0.24153
ns	NS3	12	332	2	69.2059	223.182	0.209525
ns	NS3	12	332	3	79.582	229.364	0.179949
ns	NS3	12	332	4	57.7555	153.8	0.192299
ns	NS3	12	332	5	61.2937	154.895	0.187761
ns	NS3	12	333	1	40.0402	79.2477	0.234748
ns	NS3	12	333	2	49.6581	109.709	0.213486
ns	NS3	12	333	3	78.8485	131.205	0.197998
ns	NS3	12	333	4	51.9952	108.58	0.212462
ns	NS3	12	333	5	54.4519	100.766	0.218718
ns	NS3	12	334	1	24.4196	82.7207	0.249852
ns	NS3	12	334	2	11.4118	76.6548	0.214669
ns	NS3	12	334	3	18.0279	87.7479	0.206941
ns	NS3	12	334	4	21.2172	85.7973	0.208693
ns	NS3	12	334	5	33.4131	64.7861	0.208262
ns	NS3	12	335	1	21.845	49.1958	0.227546
ns	NS3	12	335	2	19.9394	72.2507	0.244073
ns	NS3	12	335	3	40.2597	91.4364	0.20102
ns	NS3	12	335	4	29.538	96.6045	0.201191
ns	NS3	12	335	5	42.6452	79.4372	0.268946
ns	NS3	12	336	1	42.3552	105.409	0.236643
ns	NS3	12	336	2	35.7044	90.1041	0.24863
ns	NS3	12	336	3	47.8814	88.3236	0.208408
ns	NS3	12	336	4	26.8123	90.6354	0.227244
ns	NS3	12	336	5	61.0588	207.997	0.260506
ns	NS3	12	337	1	22.5562	61.0762	0.208641
ns	NS3	12	337	2	17.5349	45.6542	0.232971
ns	NS3	12	337	3	11.6373	47.6259	0.234606
ns	NS3	12	337	4	8.37076	19.6284	0.195727
ns	NS3	12	337	5	24.6309	58.4825	0.229995
ns	NS3	12	338	1	29.921	62.8966	0.195239
ns	NS3	12	338	2	26.2259	75.4864	0.19345
ns	NS3	12	338	3	20.7082	48.7366	0.224948
ns	NS3	12	338	4	19.1111	84.619	0.190837
ns	NS3	12	338	5	19.5206	61.0803	0.203787
ns	NS3	12	339	1	25.7637	51.6881	0.19331
ns	NS3	12	339	2	28.5144	63.3938	0.222276
ns	NS3	12	339	3	19.6199	59.4346	0.244055
ns	NS3	12	339	4	9.26779	35.1451	0.17687
ns	NS3	12	339	5	21.9996	39.563	0.214887
ns	NS3	12	340	1	26.6177	69.9173	0.195465
ns	NS3	12	340	2	19.6167	75.565	0.187689
ns	NS3	12	340	3	36.0633	64.8456	0.200607
ns	NS3	12	340	4	24.5381	83.378	0.193076
ns	NS3	12	340	5	24.1255	76.3864	0.204939
ns	NS3	12	341	1	121.221	351.326	0.185288
ns	NS3	12	341	2	83.5936	255.549	0.206683
ns	NS3	12	341	3	111.727	299.529	0.221665
ns	NS3	12	341	4	107.216	316.63	0.207136
ns	NS3	12	341	5	126.557	316.954	0.231835
ns	NS3	12	342	1	13.9962	45.1554	0.201491
ns	NS3	12	342	2	20.3495	54.8547	0.217144
ns	NS3	12	342	3	16.9313	64.7475	0.192965
ns	NS3	12	342	4	36.4775	91.8881	0.192233
ns	NS3	12	342	5	40.674	106.284	0.170404
ns	NS3	12	343	1	28.1973	70.6795	0.191526
ns	NS3	12	343	2	18.06	56.3967	0.226115
ns	NS3	12	343	3	40.5651	72.0612	0.205086
ns	NS3	12	343	4	15.1979	59.755	0.211234
ns	NS3	12	343	5	24.143	48.0297	0.26936
ns	NS3	12	344	1	22.3279	91.8871	0.245776
ns	NS3	12	344	2	23.7536	84.978	0.247784
ns	NS3	12	344	3	17.6242	77.7229	0.22332
ns	NS3	12	344	4	23.6056	77.685	0.245214
ns	NS3	12	344	5	24.3376	86.9495	0.265006
ns	NS3	13	345	1	105.794	348.913	0.199753
ns	NS3	13	345	2	116.862	348.065	0.226747
ns	NS3	13	345	3	131.541	454.003	0.220694
ns	NS3	13	345	4	112.289	367.425	0.171584
ns	NS3	13	345	5	156.199	466.798	0.202903
ns	NS3	13	346	1	119.372	354.821	0.157599
ns	NS3	13	346	2	88.6569	278.425	0.156233
ns	NS3	13	346	3	97.6857	258.978	0.159814
ns	NS3	13	346	4	103.019	302.308	0.130976
ns	NS3	13	346	5	106.464	299.813	0.184035
ns	NS3	13	347	1	136.317	355.363	0.150315
ns	NS3	13	347	2	130.614	316.034	0.197304
ns	NS3	13	347	3	160.205	397.251	0.159918
ns	NS3	13	347	4	164.946	374.362	0.1322
ns	NS3	13	347	5	167.814	347.503	0.162695
ns	NS3	13	348	1	42.7592	113.396	0.136878
ns	NS3	13	348	2	32.964	92.3708	0.194852
ns	NS3	13	348	3	21.1376	68.619	0.140855
ns	NS3	13	348	4	42.2812	76.5124	0.177573
ns	NS3	13	348	5	22.299	80.2744	0.170332
ns	NS3	13	349	1	68.7536	223.256	0.148318
ns	NS3	13	349	2	71.0998	173.862	0.172456
ns	NS3	13	349	3	94.2968	247.059	0.176036
ns	NS3	13	349	4	57.1991	160.978	0.171029
ns	NS3	13	349	5	75.842	180.872	0.198887
ns	NS3	13	350	1	24.5545	79.4971	0.171962
ns	NS3	13	350	2	30.686	79.4357	0.186596
ns	NS3	13	350	3	29.4335	96.9309	0.19177
ns	NS3	13	350	4	38.7719	125.603	0.099704
ns	NS3	13	350	5	39.0565	109.842	0.164197
ns	NS3	13	351	1	30.927	74.4991	0.189825
ns	NS3	13	351	2	23.9148	78.3263	0.15435
ns	NS3	13	351	3	17.0539	83.0105	0.191966
ns	NS3	13	351	4	28.4707	77.9114	0.140562
ns	NS3	13	351	5	18.8526	63.9523	0.162232
ns	NS3	13	352	1	77.8926	301.426	0.180394
ns	NS3	13	352	2	68.2132	266.834	0.158768
ns	NS3	13	352	3	108.93	286.425	0.207387
ns	NS3	13	352	4	75.7287	235.274	0.157338
ns	NS3	13	352	5	97.5718	280.038	0.189376
ns	NS3	13	353	1	88.4475	293.975	0.19687
ns	NS3	13	353	2	86.379	250.29	0.179225
ns	NS3	13	353	3	71.1433	196.906	0.211241
ns	NS3	13	353	4	86.0441	291.11	0.135153
ns	NS3	13	353	5	91.3808	231.598	0.193944
ns	NS3	13	354	1	51.3091	180.586	0.203924
ns	NS3	13	354	2	38.6006	163.125	0.154551
ns	NS3	13	354	3	50.5449	173.049	0.201014
ns	NS3	13	354	4	63.837	248.041	0.152813
ns	NS3	13	354	5	57.4915	160.726	0.213081
ns	NS3	13	355	1	40.5745	133.877	0.18371
ns	NS3	13	355	2	47.0195	148.69	0.145174
ns	NS3	13	355	3	51.1701	137.244	0.204323
ns	NS3	13	355	4	62.3506	151.674	0.145555
ns	NS3	13	355	5	32.6265	110.529	0.199559
ns	NS3	13	356	1	31.787	132.581	0.201717
ns	NS3	13	356	2	40.0078	102.635	0.169126
ns	NS3	13	356	3	55.0316	154.537	0.205332
ns	NS3	13	356	4	37.2852	96.7004	0.149094
ns	NS3	13	356	5	17.4278	66.1793	0.19897
ns	NS3	13	357	1	13.3281	58.491	0.201116
ns	NS3	13	357	2	12.7048	57.4925	0.190003
ns	NS3	13	357	3	28.1421	88.3302	0.232948
ns	NS3	13	357	4	28.9875	79.036	0.202034
ns	NS3	13	357	5	12.1136	59.0114	0.190691
ns	NS3	13	358	1	34.0515	114.14	0.188944
ns	NS3	13	358	2	26.1872	104.09	0.145265
ns	NS3	13	358	3	36.3233	122.349	0.198027
ns	NS3	13	358	4	35.7276	100.655	0.18642
ns	NS3	13	358	5	28.2776	68.7209	0.177134
ns	NS3	13	359	1	13.6794	51.2825	0.199356
ns	NS3	13	359	2	16.5188	77.2013	0.201835
ns	NS3	13	359	3	26.6609	67.8511	0.246042
ns	NS3	13	359	4	20.8806	66.6987	0.176751
ns	NS3	13	359	5	16.4825	57.7848	0.195597
ns	NS3	13	360	1	27.1809	76.7188	0.181401
ns	NS3	13	360	2	23.6151	68.202	0.187793
ns	NS3	13	360	3	39.6001	91.6869	0.18614
ns	NS3	13	360	4	21.4029	57.4459	0.172325
ns	NS3	13	360	5	24.0672	61.6202	0.150791
ns	NS3	13	361	1	7.44877	26.1011	0.172307
ns	NS3	13	361	2	15.9165	59.1615	0.203405
ns	NS3	13	361	3	9.76181	60.6505	0.209057
ns	NS3	13	361	4	16.5607	40.6593	0.170117
ns	NS3	13	361	5	12.0685	32.7131	0.216184
ns	NS3	13	362	1	43.0158	120.849	0.18973
ns	NS3	13	362	2	30.0383	116.405	0.210526
ns	NS3	13	362	3	41.3784	147.904	0.190943
ns	NS3	13	362	4	64.5667	176.52	0.164575
ns	NS3	13	362	5	57.5259	142.842	0.209122
ns	NS3	13	363	1	23.5008	120.076	0.186245
ns	NS3	13	363	2	24.9211	71.5053	0.17214
ns	NS3	13	363	3	31.7969	75.1945	0.157891
ns	NS3	13	363	4	22.6594	111.99	0.16528
ns	NS3	13	363	5	13.431	33.5704	0.187964
ns	NS3	13	364	1	18.9289	46.096	0.182096
ns	NS3	13	364	2	8.15868	30.0441	0.177009
ns	NS3	13	364	3	18.4098	45.9453	0.246669
ns	NS3	13	364	4	15.3972	64.9131	0.183769
ns	NS3	13	364	5	28.9915	55.036	0.212259
ns	NS3	13	365	1	32.2329	74.2601	0.188289
ns	NS3	13	365	2	13.1358	55.2619	0.170199
ns	NS3	13	365	3	26.1128	89.0272	0.228629
ns	NS3	13	365	4	20.293	62.6795	0.170742
ns	NS3	13	365	5	13.0369	36.1404	0.20301
ns	NS3	13	366	1	86.1098	103.847	0.147505
ns	NS3	13	366	2	49.8536	96.6146	0.166317
ns	NS3	13	366	3	82.8617	135.132	0.156695
ns	NS3	13	366	4	82.1429	110.288	0.154922
ns	NS3	13	366	5	79.4546	111.181	0.193565
ns	NS3	13	367	1	19.3366	46.1809	0.158679
ns	NS3	13	367	2	30.5629	93.0831	0.164782
ns	NS3	13	367	3	40.2933	132.395	0.164298
ns	NS3	13	367	4	30.283	115.759	0.137483
ns	NS3	13	367	5	31.1776	62.2741	0.195654
ns	NS3	13	368	1	8.67473	23.9324	0.158273
ns	NS3	13	368	2	13.9591	18.6498	0.147936
ns	NS3	13	368	3	7.35814	22.7345	0.165299
ns	NS3	13	368	4	14.5125	41.0697	0.148269
ns	NS3	13	368	5	13.3813	37.4979	0.190499
ns	NS3	13	369	1	7.77455	37.7428	0.158172
ns	NS3	13	369	2	9.9819	30.3699	0.184183
ns	NS3	13	369	3	14.7284	29.8726	0.195421
ns	NS3	13	369	4	11.4721	31.8109	0.179088
ns	NS3	13	369	5	14.7161	32.7389	0.158547
ns	NS3	13	370	1	27.6949	72.9508	0.179973
ns	NS3	13	370	2	11	70.5698	0.187648
ns	NS3	13	370	3	26.4934	89.7727	0.204674
ns	NS3	13	370	4	20.9879	89.4882	0.151582
ns	NS3	13	370	5	30.6172	62.0176	0.219377
ns	NS3	13	371	1	18.641	55.7547	0.194533
ns	NS3	13	371	2	11.2473	55.5526	0.221014
ns	NS3	13	371	3	14.4992	52.531	0.229158
ns	NS3	13	371	4	26.8527	86.4578	0.173856
ns	NS3	13	371	5	31.5817	63.2339	0.195296
ns	NS4	14	372	1	181.027	242.396	0.423795
ns	NS4	14	372	2	201.603	257.913	0.420689
ns	NS4	14	372	3	177.18	233.065	0.396627
ns	NS4	14	372	4	131.992	158.524	0.378985
ns	NS4	14	372	5	137.28	184.857	0.433975
ns	NS4	14	373	1	178.914	208.89	0.394996
ns	NS4	14	373	2	174.655	236.947	0.355103
ns	NS4	14	373	3	165.316	205.688	0.357941
ns	NS4	14	373	4	162.267	210.723	0.336485
ns	NS4	14	373	5	120.437	153.851	0.373335
ns	NS4	14	374	1	174.444	244.993	0.43137
ns	NS4	14	374	2	169.254	225.108	0.471
ns	NS4	14	374	3	182.351	241.184	0.435009
ns	NS4	14	374	4	120.399	192.548	0.44856
ns	NS4	14	374	5	111.541	161.744	0.480796
ns	NS4	14	375	1	36.8307	57.0918	0.410962
ns	NS4	14	375	2	25.0519	40.7446	0.337655
ns	NS4	14	375	3	21.5122	39.4065	0.351962
ns	NS4	14	375	4	25.3653	18.814	0.362115
ns	NS4	14	375	5	29.5272	25.2417	0.403153
ns	NS4	14	376	1	27.9859	53.2882	0.410292
ns	NS4	14	376	2	23.4441	45.8257	0.364595
ns	NS4	14	376	3	22.795	46.5433	0.387464
ns	NS4	14	376	4	20.0324	33.1713	0.400857
ns	NS4	14	376	5	23.892	33.5779	0.39168
ns	NS4	14	377	1	376.506	454.394	0.407411
ns	NS4	14	377	2	319.62	456.078	0.349739
ns	NS4	14	377	3	495.592	594.883	0.347752
ns	NS4	14	377	4	324.498	407.249	0.374096
ns	NS4	14	377	5	344.187	430.893	0.397419
ns	NS4	14	378	1	225.591	273.513	0.419197
ns	NS4	14	378	2	212.97	324.398	0.325237
ns	NS4	14	378	3	210.671	364.31	0.376806
ns	NS4	14	378	4	168.087	264.876	0.384676
ns	NS4	14	378	5	215.215	321.038	0.387066
ns	NS4	14	379	1	26.7886	56.7867	0.370314
ns	NS4	14	379	2	33.619	76.9014	0.362463
ns	NS4	14	379	3	44.138	69.3139	0.372626
ns	NS4	14	379	4	48.5862	83.1701	0.364768
ns	NS4	14	379	5	35.0781	64.2859	0.378801
ns	NS4	14	380	1	34.9399	42.0876	0.423592
ns	NS4	14	380	2	47.8081	84.3406	0.390501
ns	NS4	14	380	3	38.5045	59.5951	0.401378
ns	NS4	14	380	4	29.6502	43.2307	0.411068
ns	NS4	14	380	5	42.8244	57.0743	0.431663
ns	NS4	14	381	1	79.086	86.9135	0.416613
ns	NS4	14	381	2	55.3299	72.6228	0.381982
ns	NS4	14	381	3	98.5028	129.862	0.414981
ns	NS4	14	381	4	104.134	148.343	0.411505
ns	NS4	14	381	5	94.1782	117.02	0.460214
ns	NS4	14	382	1	70.0304	112.96	0.41839
ns	NS4	14	382	2	31.6917	62.3366	0.306586
ns	NS4	14	382	3	69.9096	62.3597	0.487559
ns	NS4	14	382	4	66.2079	76.8802	0.455681
ns	NS4	14	382	5	65.5169	65.777	0.519658
ns	NS4	14	383	1	130.506	98.5345	0.48372
ns	NS4	14	383	2	58.8619	89.9272	0.416331
ns	NS4	14	383	3	132.579	117.146	0.491952
ns	NS4	14	383	4	134.349	159.658	0.481292
ns	NS4	14	383	5	161.385	140.018	0.532981
ns	NS4	14	384	1	66.4929	132.761	0.483254
ns	NS4	14	384	2	93.8796	136.423	0.440344
ns	NS4	14	384	3	90.2393	109.022	0.503733
ns	NS4	14	384	4	62.1503	90.0921	0.493968
ns	NS4	14	384	5	78.7582	106.112	0.562249
ns	NS4	14	385	1	63.8491	96.058	0.427285
ns	NS4	14	385	2	57.5356	93.3658	0.366284
ns	NS4	14	385	3	61.12	68.3568	0.508635
ns	NS4	14	385	4	37.9096	50.2159	0.459033
ns	NS4	14	385	5	52.8645	57.3229	0.523049
ns	NS4	14	386	1	28.4863	66.5735	0.401627
ns	NS4	14	386	2	21.7728	51.8501	0.289909
ns	NS4	14	386	3	28.7364	45.8973	0.362004
ns	NS4	14	386	4	42.9081	76.1451	0.369877
ns	NS4	14	386	5	31.2286	51.8699	0.38174
ns	NS4	14	387	1	173.013	193.17	0.412463
ns	NS4	14	387	2	114.805	120.89	0.306505
ns	NS4	14	387	3	126.723	115.721	0.340076
ns	NS4	14	387	4	94.8978	118.098	0.37375
ns	NS4	14	387	5	114.097	121.752	0.375622
ns	NS4	14	388	1	32.9185	26.3933	0.437896
ns	NS4	14	388	2	60.5049	98.1999	0.407669
ns	NS4	14	388	3	71.779	94.1215	0.388816
ns	NS4	14	388	4	47.1967	59.1192	0.412369
ns	NS4	14	388	5	21.4123	28.8679	0.413898
ns	NS4	14	389	1	39.5221	64.8049	0.413166
ns	NS4	14	389	2	24.0353	26.3354	0.348471
ns	NS4	14	389	3	29.2852	40.9304	0.380767
ns	NS4	14	389	4	29.1187	41.8455	0.388403
ns	NS4	14	389	5	29.7842	52.3878	0.393749
ns	NS4	14	390	1	90.9044	120.068	0.438211
ns	NS4	14	390	2	92.9537	155.465	0.352029
ns	NS4	14	390	3	82.0134	131.726	0.364205
ns	NS4	14	390	4	91.4532	132.059	0.368171
ns	NS4	14	390	5	99.0798	126.137	0.427332
ns	NS4	14	391	1	63.6943	76.0458	0.490803
ns	NS4	14	391	2	31.6232	66.5331	0.427564
ns	NS4	14	391	3	76.9727	91.4612	0.427158
ns	NS4	14	391	4	47.1887	86.1002	0.419972
ns	NS4	14	391	5	43.6987	51.3985	0.423359
ns	NS4	14	392	1	13.797	28.0006	0.396921
ns	NS4	14	392	2	14.2922	27.2452	0.351871
ns	NS4	14	392	3	27.9679	58.5102	0.361626
ns	NS4	14	392	4	44.1511	61.7456	0.369367
ns	NS4	14	392	5	30.4796	47.4229	0.425239
ns	NS4	14	393	1	28.3541	42.4951	0.347688
ns	NS4	14	393	2	26.319	36.1463	0.30752
ns	NS4	14	393	3	27.8423	51.8296	0.372487
ns	NS4	14	393	4	47.5893	78.0688	0.370971
ns	NS4	14	393	5	28.0332	34.9176	0.418826
ns	NS4	14	394	1	29.0761	53.5184	0.4086
ns	NS4	14	394	2	33.4539	53.1863	0.454424
ns	NS4	14	394	3	35.6794	47.2158	0.472186
ns	NS4	14	394	4	51.3	86.6333	0.438491
ns	NS4	14	394	5	36.9068	65.1549	0.526989
ns	NS4	14	395	1	103.684	150.512	0.401984
ns	NS4	14	395	2	53.4608	82.0006	0.302605
ns	NS4	14	395	3	56.4441	123.726	0.354974
ns	NS4	14	395	4	67.0933	130.804	0.346504
ns	NS4	14	395	5	87.2238	111.921	0.422783
ns	NS4	14	396	1	30.4198	63.4764	0.453706
ns	NS4	14	396	2	24.7502	49.9054	0.396064
ns	NS4	14	396	3	37.8662	59.962	0.363377
ns	NS4	14	396	4	31.0439	50.2942	0.375432
ns	NS4	14	396	5	35.2842	55.6198	0.377433
ns	NS4	14	397	1	35.4635	56.0112	0.401979
ns	NS4	14	397	2	18.3627	54.9565	0.332348
ns	NS4	14	397	3	30.5781	47.87	0.366126
ns	NS4	14	397	4	15.7179	35.433	0.378685
ns	NS4	14	397	5	17.0752	32.6135	0.372279
ns	NS4	14	398	1	39.2077	76.2713	0.312039
ns	NS4	14	398	2	30.4223	68.7029	0.314331
ns	NS4	14	398	3	34.4317	59.9903	0.314783
ns	NS4	14	398	4	17.925	41.812	0.33431
ns	NS4	14	398	5	27.1473	44.4283	0.356043
ns	NS4	14	399	1	17.3373	22.4355	0.339474
ns	NS4	14	399	2	38.8985	53.4871	0.319523
ns	NS4	14	399	3	39.7163	53.471	0.377673
ns	NS4	14	399	4	49.6495	55.8061	0.339918
ns	NS4	14	399	5	23.5554	32.3003	0.404807
ns	NS4	14	400	1	31.845	39.6535	0.372958
ns	NS4	14	400	2	46.6085	47.4529	0.369207
ns	NS4	14	400	3	65.5269	99.286	0.436698
ns	NS4	14	400	4	91.5569	106.608	0.38952
[truncated: 5,651 more rows]

## Sheet: bx-data
		NS1	NS2	NS3	NS4	NS5	NS6	SD1	SD2	SD3	SD4	SD5	SD6
1st Session	Trial 1	2.4478	3.06033	6.40087	1.5482	5.6022	3.17267	1.43487	1.8124	5.3536	1.6428	1.6054	6.18667
	Trial 2	2.04847	1.53367	4.559	2.25227	4.85853	7.1632	3.5304	3.28187	3.32033	2.7744	1.6564	6.92293
	Trial 3	5.416	2.10047	7.08413	2.817	8.01913	8.98527	6.61927	4.5164	10.3851	3.2538	5.0894	2.0058
	Trial 4	4.03487	4.013	7.42527	5.61147	4.89287	3.17373	8.15013	3.7894	4.1378	3.48467	3.1446	9.31913
	Trial 5	6.73473	10.5578	10.1813	4.08787	5.2038	8.51413	4.51427	4.2262	7.38887	8.51107	9.14233	3.11967
	Trial 6	6.039	9.30773	8.85627	4.3198	6.11067	7.70713	8.5048	4.60267	9.15173	5.2912	7.88913	11.0705
	Trial 7	5.03847	12.1573	8.5984	5.6178	3.79773	7.09247	8.6868	5.14867	7.88293	6.98327	5.70507	6.639
	Trial 8	5.25473	10.5588	10.6669	11.0081	6.48093	6.8138	9.69247	4.0806	9.85473	4.28553	6.2584	14.3527
	Trial 9	8.03467	13.0236	6.59847	14.5348	6.01193	8.77627	13.4563	4.74207	11.2369	4.35513	5.6396	15.3106
	Trial 10	5.26307	12.566	8.67953	7.8298	6.8366	10.043	13.4334	5.00933	8.8106	6.17727	4.73587	13.9867
	Trial 11	6.02333	8.535	9.32533	10.9374	8.13767	9.46267	12.6253	6.62033	9.3836	7.98373	8.9208	13.7007
	Trial 12	8.20007	10.3113	8.12207	4.2408	7.03313	8.36127	8.63687	7.37227	6.6484	8.34573	7.45433	4.09207
	Trial 13	7.44607	9.40747	9.34927	12.3747	5.89433	6.7514	11.8432	8.44867	12.9685	8.44867	6.9042	7.8444
	Trial 14	6.29893	17.5081	10.3571	13.8297	7.96087	6.1846	8.89067	7.96193	4.81387	5.75607	8.15013	13.4365
	Trial 15	7.7082	12.7116	7.46893	13.7943	6.76487	8.53493	14.6783	5.48773	15.7173	9.57293	7.09973	15.4625
	Trial 16	4.2252	14.1011	4.13887	8.89793	8.24273	7.6062	14.7833	8.81993	15.0048	8.354	8.4632	11.1599
	Trial 17	8.77313	12.9186	9.39813	9.004	4.9646	7.68627	12.0387	3.5294	12.2363	6.19287	8.17307	13.8619
	Trial 18	5.2184	15.2981	10.7471	15.1223	4.4072	5.63227	8.2022	10.8219	13.3523	6.3936	3.66773	9.4772
	Trial 19	9.3566	13.658	12.8583	14.5046	6.40187	6.743	13.8453	6.25633	17.5081	4.51533	7.17153	8.03473
	Trial 20	8.59633	9.67893	12.2343	16.7989	6.2272	8.60673	13.1786	12.2509	11.1163	6.379	4.76807	15.5457
2nd Session	Trial 1	9.08407	11.6041	7.06647	10.0648	8.42473	11.3897	8.7024	7.3702	9.8974	6.23033	6.6536	9.6166
	Trial 2	8.7076	7.83087	8.95513	11.4429	7.33373	12.6617	8.47667	7.96193	8.20113	6.42473	7.83087	6.55167
	Trial 3	7.46373	10.0607	10.3165	10.8864	7.1112	16.6449	6.1908	7.35247	5.85073	6.66087	6.2282	7.25787
	Trial 4	10.4111	9.55627	10.8864	10.5287	5.67073	10.5245	4.4654	9.4886	6.8668	4.7712	5.90893	12.2863
	Trial 5	10.1231	10.3269	9.26607	9.25153	7.44607	14.4173	6.24273	10.0419	7.679	5.65627	6.91567	9.53333
	Trial 6	8.5942	9.50113	12.7626	9.27547	6.78773	5.937	6.18667	7.44093	7.95987	6.24073	7.3182	3.26213
	Trial 7	10.1595	8.62853	15.0027	9.238	6.5028	9.24213	7.20787	7.236	9.40647	7.6354	7.81633	9.57393
	Trial 8	9.28273	8.83973	12.643	10.5515	7.20687	9.97847	7.15487	10.4361	8.0202	9.1652	8.0066	8.45387
	Trial 9	10.59	8.8896	12.046	12.2135	5.00207	18.1987	8.14393	10.4475	9.33887	5.29847	7.81007	12.1573
	Trial 10	10.1313	10.8999	16.2934	6.66193	7.8392	10.6961	6.4092	10.8719	5.88713	7.4034	6.41753	12.3009
	Trial 11	10.7461	13.3877	11.8068	10.6919	8.00973	10.0159	8.74507	12.1917	6.46013	6.69833	5.20487	10.5723
	Trial 12	10.5671	15.1213	15.5883	10.1022	8.36853	7.1372	11.4657	11.1329	13.4657	7.46787	11.0373	7.4918
	Trial 13	12.9259	13.9388	13.5904	7.18607	9.81107	10.5963	11.3409	9.02173	9.13193	6.97493	8.3758	14.6294
	Trial 14	8.38413	10.4277	11.8869	6.33533	10.0534	12.6367	11.1339	14.0688	12.1053	6.03067	8.978	13.2087
	Trial 15	12.149	14.6543	10.1023	10.4704	9.71847	5.68327	9.71847	14.5909	11.1984	7.7882	2.84613	15.0288
	Trial 16	11.1589	15.3241	12.0397	11.6415	10.0648	15.8077	3.935	11.5447	2.20967	8.47053	8.15227	10.4205
	Trial 17	11.8869	13.5623	9.2536	12.5775	10.2291	13.5696	9.67273	9.83913	9.06533	8.83347	9.54273	14.645
	Trial 18	12.1999	10.1459	9.8984	8.57027	10.8281	10.7835	9.5646	13.6695	7.46687	8.71067	7.69987	6.57667
	Trial 19	8.85527	12.721	11.5811	9.86093	9.09447	10.4881	8.23127	11.3503	8.33947	5.82887	9.5354	10.5609
	Trial 20	6.59633	8.54847	11.3201	10.2281	7.67907	14.957	7.6208	5.8434	8.3166	5.80907	6.54647	11.3513

## Sheet: fig1d_e
		NS1	NS2	NS3	NS4	NS5	NS6	SD1	SD2	SD3	SD4	SD5	SD6
1st Session	Trial 1	2.4478	3.06033	6.40087	1.5482	5.6022	3.17267	1.43487	1.8124	5.3536	1.6428	1.6054	6.18667
	Trial 2	2.04847	1.53367	4.559	2.25227	4.85853	7.1632	3.5304	3.28187	3.32033	2.7744	1.6564	6.92293
	Trial 3	5.416	2.10047	7.08413	2.817	8.01913	8.98527	6.61927	4.5164	10.3851	3.2538	5.0894	2.0058
	Trial 4	4.03487	4.013	7.42527	5.61147	4.89287	3.17373	8.15013	3.7894	4.1378	3.48467	3.1446	9.31913
	Trial 5	6.73473	10.5578	10.1813	4.08787	5.2038	8.51413	4.51427	4.2262	7.38887	8.51107	9.14233	3.11967
	Trial 6	6.039	9.30773	8.85627	4.3198	6.11067	7.70713	8.5048	4.60267	9.15173	5.2912	7.88913	11.0705
	Trial 7	5.03847	12.1573	8.5984	5.6178	3.79773	7.09247	8.6868	5.14867	7.88293	6.98327	5.70507	6.639
	Trial 8	5.25473	10.5588	10.6669	11.0081	6.48093	6.8138	9.69247	4.0806	9.85473	4.28553	6.2584	14.3527
	Trial 9	8.03467	13.0236	6.59847	14.5348	6.01193	8.77627	13.4563	4.74207	11.2369	4.35513	5.6396	15.3106
	Trial 10	5.26307	12.566	8.67953	7.8298	6.8366	10.043	13.4334	5.00933	8.8106	6.17727	4.73587	13.9867
	Trial 11	6.02333	8.535	9.32533	10.9374	8.13767	9.46267	12.6253	6.62033	9.3836	7.98373	8.9208	13.7007
	Trial 12	8.20007	10.3113	8.12207	4.2408	7.03313	8.36127	8.63687	7.37227	6.6484	8.34573	7.45433	4.09207
	Trial 13	7.44607	9.40747	9.34927	12.3747	5.89433	6.7514	11.8432	8.44867	12.9685	8.44867	6.9042	7.8444
	Trial 14	6.29893	17.5081	10.3571	13.8297	7.96087	6.1846	8.89067	7.96193	4.81387	5.75607	8.15013	13.4365
	Trial 15	7.7082	12.7116	7.46893	13.7943	6.76487	8.53493	14.6783	5.48773	15.7173	9.57293	7.09973	15.4625
	Trial 16	4.2252	14.1011	4.13887	8.89793	8.24273	7.6062	14.7833	8.81993	15.0048	8.354	8.4632	11.1599
	Trial 17	8.77313	12.9186	9.39813	9.004	4.9646	7.68627	12.0387	3.5294	12.2363	6.19287	8.17307	13.8619
	Trial 18	5.2184	15.2981	10.7471	15.1223	4.4072	5.63227	8.2022	10.8219	13.3523	6.3936	3.66773	9.4772
	Trial 19	9.3566	13.658	12.8583	14.5046	6.40187	6.743	13.8453	6.25633	17.5081	4.51533	7.17153	8.03473
	Trial 20	8.59633	9.67893	12.2343	16.7989	6.2272	8.60673	13.1786	12.2509	11.1163	6.379	4.76807	15.5457
2nd Session	Trial 1	9.08407	11.6041	7.06647	10.0648	8.42473	11.3897	8.7024	7.3702	9.8974	6.23033	6.6536	9.6166
	Trial 2	8.7076	7.83087	8.95513	11.4429	7.33373	12.6617	8.47667	7.96193	8.20113	6.42473	7.83087	6.55167
	Trial 3	7.46373	10.0607	10.3165	10.8864	7.1112	16.6449	6.1908	7.35247	5.85073	6.66087	6.2282	7.25787
	Trial 4	10.4111	9.55627	10.8864	10.5287	5.67073	10.5245	4.4654	9.4886	6.8668	4.7712	5.90893	12.2863
	Trial 5	10.1231	10.3269	9.26607	9.25153	7.44607	14.4173	6.24273	10.0419	7.679	5.65627	6.91567	9.53333
	Trial 6	8.5942	9.50113	12.7626	9.27547	6.78773	5.937	6.18667	7.44093	7.95987	6.24073	7.3182	3.26213
	Trial 7	10.1595	8.62853	15.0027	9.238	6.5028	9.24213	7.20787	7.236	9.40647	7.6354	7.81633	9.57393
	Trial 8	9.28273	8.83973	12.643	10.5515	7.20687	9.97847	7.15487	10.4361	8.0202	9.1652	8.0066	8.45387
	Trial 9	10.59	8.8896	12.046	12.2135	5.00207	18.1987	8.14393	10.4475	9.33887	5.29847	7.81007	12.1573
	Trial 10	10.1313	10.8999	16.2934	6.66193	7.8392	10.6961	6.4092	10.8719	5.88713	7.4034	6.41753	12.3009
	Trial 11	10.7461	13.3877	11.8068	10.6919	8.00973	10.0159	8.74507	12.1917	6.46013	6.69833	5.20487	10.5723
	Trial 12	10.5671	15.1213	15.5883	10.1022	8.36853	7.1372	11.4657	11.1329	13.4657	7.46787	11.0373	7.4918
	Trial 13	12.9259	13.9388	13.5904	7.18607	9.81107	10.5963	11.3409	9.02173	9.13193	6.97493	8.3758	14.6294
	Trial 14	8.38413	10.4277	11.8869	6.33533	10.0534	12.6367	11.1339	14.0688	12.1053	6.03067	8.978	13.2087
	Trial 15	12.149	14.6543	10.1023	10.4704	9.71847	5.68327	9.71847	14.5909	11.1984	7.7882	2.84613	15.0288
	Trial 16	11.1589	15.3241	12.0397	11.6415	10.0648	15.8077	3.935	11.5447	2.20967	8.47053	8.15227	10.4205
	Trial 17	11.8869	13.5623	9.2536	12.5775	10.2291	13.5696	9.67273	9.83913	9.06533	8.83347	9.54273	14.645
	Trial 18	12.1999	10.1459	9.8984	8.57027	10.8281	10.7835	9.5646	13.6695	7.46687	8.71067	7.69987	6.57667
	Trial 19	8.85527	12.721	11.5811	9.86093	9.09447	10.4881	8.23127	11.3503	8.33947	5.82887	9.5354	10.5609
	Trial 20	6.59633	8.54847	11.3201	10.2281	7.67907	14.957	7.6208	5.8434	8.3166	5.80907	6.54647	11.3513

## Sheet: fig2a_b
condition	mouse	dendrite	spine	sample	spine GluA1 normalized	spine dsRed normalized	shaft GluA1 normalized
ns	NS1	1	1	1	607.064	591.549	0.545564
ns	NS1	1	2	1	259.762	222.192	0.498838
ns	NS1	1	3	1	558.446	479.577	0.488027
ns	NS1	1	4	1	51.3621	38.5544	0.477071
ns	NS1	1	5	1	762.915	639.655	0.461849
ns	NS1	1	6	1	61.9313	45.8646	0.516096
ns	NS1	1	7	1	194.574	158.569	0.484261
ns	NS1	1	8	1	81.4724	76.7918	0.61568
ns	NS1	1	9	1	36.2894	51.852	0.46542
ns	NS1	1	10	1	11.9069	22.7111	0.722286
ns	NS1	2	11	1	165.234	148.902	0.455792
ns	NS1	2	12	1	149.434	155.82	0.352061
ns	NS1	2	13	1	283.322	278.172	0.469018
ns	NS1	2	14	1	159.272	136.684	0.364683
ns	NS1	2	15	1	65.8094	102.599	0.354909
ns	NS1	2	16	1	124.431	112.005	0.551644
ns	NS1	2	17	1	115.776	95.3857	0.49174
ns	NS1	2	18	1	137.087	122.118	0.463546
ns	NS1	2	19	1	70.4523	36.4338	0.435832
ns	NS1	2	20	1	52.7794	39.572	0.452714
ns	NS1	2	21	1	59.8878	66.4794	0.418414
ns	NS1	2	22	1	43.2764	54.9341	0.402969
ns	NS1	2	23	1	551.743	385.061	0.388949
ns	NS1	2	24	1	356.834	291.413	0.464291
ns	NS1	2	25	1	33.4516	60.113	0.442003
ns	NS1	2	26	1	115.663	114.95	0.35
ns	NS1	2	27	1	52.2878	85.8062	0.480637
ns	NS1	2	28	1	83.7881	74.6652	0.49505
ns	NS1	2	29	1	96.6784	110.088	0.491536
ns	NS1	2	30	1	73.4587	96.3748	0.461597
ns	NS1	3	31	1	359.448	405.153	0.439565
ns	NS1	3	32	1	137.476	144.067	0.414331
ns	NS1	3	33	1	300.35	224.949	0.452536
ns	NS1	3	34	1	289.807	287.654	0.509801
ns	NS1	3	35	1	248.385	248.025	0.387359
ns	NS1	3	36	1	483.983	438.027	0.422625
ns	NS1	3	37	1	147.777	176.932	0.452131
ns	NS1	3	38	1	128.593	132.547	0.382678
ns	NS1	3	39	1	112.408	106.963	0.484693
ns	NS1	3	40	1	60.9571	57.9478	0.525786
ns	NS1	3	41	1	34.4731	23.3554	0.530178
ns	NS1	3	42	1	15.5045	38.6996	0.591823
ns	NS1	3	43	1	266.047	209.449	0.457554
ns	NS1	3	44	1	33.52	35.6819	0.467432
ns	NS1	3	45	1	27.8232	28.6989	0.447149
ns	NS1	3	46	1	84.8538	94.5127	0.508328
ns	NS1	3	47	1	42.6141	54.2543	0.451953
ns	NS1	3	48	1	59.6669	54.1375	0.415967
ns	NS1	3	49	1	68.3157	62.0139	0.521413
ns	NS1	3	50	1	196.64	191.289	0.498255
ns	NS1	3	51	1	56.0958	65.9814	0.515378
ns	NS1	3	52	1	51.8308	58.2064	0.429624
ns	NS1	3	53	1	234.651	277.999	0.40479
ns	NS1	3	54	1	36.1892	43.2358	0.455507
ns	NS1	3	55	1	86.6516	63.7947	0.475215
ns	NS1	3	56	1	35.1291	42.7206	0.515481
ns	NS1	3	57	1	129.552	118.917	0.382858
ns	NS1	3	58	1	72.8303	69.9864	0.392843
ns	NS1	3	59	1	138.635	139.569	0.403863
ns	NS1	3	60	1	78.266	59.5873	0.425199
ns	NS1	3	61	1	244.219	330.825	0.334553
ns	NS1	3	62	1	53.7448	44.5291	0.400567
ns	NS1	3	63	1	75.5414	88.3147	0.343956
ns	NS1	3	64	1	42.6261	46.3183	0.333438
ns	NS1	3	65	1	52.7388	52.3493	0.4438
ns	NS1	3	66	1	52.8564	48.8862	0.420137
ns	NS1	3	67	1	94.2353	76.6509	0.495468
ns	NS1	3	68	1	73.0683	53.4835	0.499558
ns	NS1	3	69	1	393.548	365.665	0.370036
ns	NS1	3	70	1	192.383	191.925	0.338138
ns	NS1	3	71	1	305.328	293.031	0.365162
ns	NS1	3	72	1	111.768	104.976	0.410907
ns	NS1	3	73	1	50.3251	40.3722	0.544315
ns	NS1	3	74	1	41.9272	51.7521	0.563863
ns	NS1	3	75	1	90.0924	81.1791	0.560079
ns	NS1	3	76	1	287.642	247.529	0.61357
ns	NS1	3	77	1	365.382	334.28	0.440643
ns	NS1	3	78	1	54.0062	70.1865	0.448881
ns	NS1	3	79	1	70.0036	81.1604	0.442501
ns	NS1	3	80	1	75.9935	78.3599	0.328816
ns	NS1	3	81	1	98.9171	119.249	0.366113
ns	NS1	3	82	1	112.416	110.647	0.339165
ns	NS1	3	83	1	81.8335	91.2177	0.380618
ns	NS1	3	84	1	41.6484	52.1897	0.321857
ns	NS1	3	85	1	31.3396	53.2202	0.36828
ns	NS1	3	86	1	17.8843	26.9118	0.38272
ns	NS1	3	87	1	29.6637	32.05	0.477283
ns	NS1	3	88	1	43.286	45.8429	0.459412
ns	NS1	3	89	1	24.2034	35.8562	0.477954
ns	NS1	3	90	1	36.7286	53.7425	0.457847
ns	NS1	3	91	1	49.9278	48.7052	0.504927
ns	NS1	3	92	1	41.4957	64.1964	0.49007
ns	NS1	3	93	1	30.1475	45.8234	0.439412
ns	NS1	3	94	1	35.5517	38.8891	0.433679
ns	NS1	3	95	1	92.6676	86.8872	0.384029
ns	NS1	3	96	1	22.6151	18.6959	0.38439
ns	NS1	3	97	1	122.489	125.858	0.365925
ns	NS1	3	98	1	33.4586	31.9036	0.323051
ns	NS1	3	99	1	62.8845	58.0978	0.388475
ns	NS1	4	100	1	231.414	152.76	0.612961
ns	NS1	4	101	1	383.014	344.603	0.616203
ns	NS1	4	102	1	115.075	104.019	0.535435
ns	NS1	4	103	1	354.046	354.483	0.376945
ns	NS1	4	104	1	231.809	245.122	0.495336
ns	NS1	4	105	1	148.642	117.263	0.495206
ns	NS1	4	106	1	253.031	270.01	0.659823
ns	NS1	4	107	1	123.907	131.574	0.468674
ns	NS1	4	108	1	98.0719	88.2082	0.526575
ns	NS1	4	109	1	78.1623	90.4709	0.437367
ns	NS1	4	110	1	100.611	107.485	0.490131
ns	NS1	4	111	1	62.9713	75.812	0.399814
ns	NS1	4	112	1	57.3851	44.4331	0.408469
ns	NS1	4	113	1	57.8974	51.2683	0.471561
ns	NS1	4	114	1	111.581	66.0042	0.508449
ns	NS1	4	115	1	144.559	113.723	0.492326
ns	NS1	4	116	1	37.475	51.5187	0.577817
ns	NS1	4	117	1	63.0198	45.4451	0.56358
ns	NS1	4	118	1	153.051	152.675	0.561613
ns	NS1	4	119	1	53.2485	59.4358	0.611957
ns	NS1	4	120	1	66.2771	85.758	0.505323
ns	NS1	4	121	1	41.3087	64.4214	0.444012
ns	NS1	4	122	1	49.5229	47.6702	0.558384
ns	NS2	5	123	1	269.793	421.015	0.297417
ns	NS2	5	124	1	32.5397	56.7399	0.327887
ns	NS2	5	125	1	67.3047	103.805	0.289631
ns	NS2	5	126	1	25.6666	65.8285	0.261135
ns	NS2	5	127	1	39.1847	52.1616	0.27859
ns	NS2	5	128	1	77.0965	109.119	0.306522
ns	NS2	5	129	1	159.014	236.441	0.303507
ns	NS2	5	130	1	55.9976	114.328	0.288493
ns	NS2	5	131	1	159.074	302.611	0.344957
ns	NS2	5	132	1	45.245	52.2684	0.343767
ns	NS2	5	133	1	47.538	76.383	0.264291
ns	NS2	5	134	1	47.4737	71.2452	0.270595
ns	NS2	5	135	1	44.1647	66.631	0.247667
ns	NS2	5	136	1	67.4165	125.094	0.273751
ns	NS2	5	137	1	24.511	78.2748	0.227664
ns	NS2	5	138	1	39.4549	63.6643	0.224361
ns	NS2	5	139	1	40.4988	87.0264	0.220123
ns	NS2	5	140	1	39.9391	78.7292	0.217179
ns	NS2	5	141	1	52.5484	85.2729	0.273724
ns	NS2	5	142	1	51.494	99.6709	0.238289
ns	NS2	5	143	1	18.8628	54.2429	0.248363
ns	NS2	5	144	1	12.8415	26.0935	0.259773
ns	NS2	5	145	1	133.367	216.958	0.198835
ns	NS2	5	146	1	20.4464	85.5223	0.192353
ns	NS2	5	147	1	43.9877	92.562	0.282938
ns	NS2	5	148	1	24.0734	57.4433	0.293358
ns	NS2	5	149	1	51.7854	107.137	0.249949
ns	NS2	5	150	1	24.4276	53.2937	0.275961
ns	NS2	5	151	1	74.6505	67.1746	0.304573
ns	NS2	5	152	1	58.1689	85.1448	0.279287
ns	NS2	5	153	1	44.6367	79.8705	0.298821
ns	NS2	6	154	1	101.162	180.723	0.31287
ns	NS2	6	155	1	21.6017	43.9677	0.300798
ns	NS2	6	156	1	37.7589	64.5499	0.34117
ns	NS2	6	157	1	66.4111	156.084	0.328183
ns	NS2	6	158	1	71.4581	89.3719	0.320732
ns	NS2	6	159	1	33.4045	93.3234	0.300294
ns	NS2	6	160	1	43.4745	59.2606	0.297384
ns	NS2	6	161	1	180.904	336.313	0.301046
ns	NS2	6	162	1	195.913	389.665	0.265198
ns	NS2	6	163	1	24.8506	47.3407	0.247478
ns	NS2	6	164	1	55.8364	93.8199	0.253378
ns	NS2	6	165	1	46.0775	48.6257	0.237242
ns	NS2	6	166	1	28.1367	78.3564	0.249801
ns	NS2	6	167	1	36.0671	44.2242	0.276035
ns	NS2	6	168	1	33.6475	83.5806	0.262846
ns	NS2	6	169	1	217.525	385.032	0.305792
ns	NS2	6	170	1	177.884	292.834	0.309703
ns	NS2	6	171	1	50.7325	101.495	0.318544
ns	NS2	6	172	1	44.0631	46.8954	0.355382
ns	NS2	6	173	1	27.7457	63.152	0.278062
ns	NS2	6	174	1	23.7795	56.7257	0.24292
ns	NS2	6	175	1	271.344	488.583	0.255826
ns	NS2	6	176	1	32.6361	61.5541	0.285021
ns	NS2	6	177	1	54.2379	101.797	0.214545
ns	NS2	6	178	1	305.06	523.65	0.254748
ns	NS2	6	179	1	40.8245	88.6603	0.224365
ns	NS2	6	180	1	40.4988	80.4471	0.262163
ns	NS2	6	181	1	19.3391	47.6955	0.256979
ns	NS2	6	182	1	38.7515	70.7366	0.274553
ns	NS2	6	183	1	88.7711	143.278	0.305547
ns	NS2	6	184	1	93.4528	179.926	0.280124
ns	NS2	7	185	1	215.75	368.811	0.385815
ns	NS2	7	186	1	102.803	192.421	0.326114
ns	NS2	7	187	1	93.6268	169.489	0.381785
ns	NS2	7	188	1	86.7929	136.563	0.355562
ns	NS2	7	189	1	204.752	374.161	0.35838
ns	NS2	7	190	1	72.0338	115.389	0.332107
ns	NS2	7	191	1	73.5752	155.922	0.354797
ns	NS2	7	192	1	42.464	94.6649	0.407197
ns	NS2	7	193	1	58.8216	90.9833	0.336565
ns	NS2	7	194	1	47.0914	82.2031	0.370625
ns	NS2	7	195	1	35.5917	75.584	0.29357
ns	NS2	7	196	1	29.9347	49.6678	0.30704
ns	NS2	7	197	1	42.77	111.024	0.353717
ns	NS2	7	198	1	47.4035	77.1866	0.339578
ns	NS2	8	199	1	96.0112	170.821	0.290613
ns	NS2	8	200	1	177.898	297.242	0.270572
ns	NS2	8	201	1	53.2391	100.74	0.28473
ns	NS2	8	202	1	37.9336	71.554	0.28374
ns	NS2	8	203	1	32.4425	45.9701	0.311892
ns	NS2	8	204	1	24.4241	48.124	0.270801
ns	NS2	8	205	1	67.9058	141.411	0.320045
ns	NS2	8	206	1	80.9714	136.001	0.253111
ns	NS2	8	207	1	71.333	145.502	0.287539
ns	NS2	8	208	1	36.4437	76.8279	0.266783
ns	NS2	8	209	1	35.6314	72.192	0.285067
ns	NS2	8	210	1	50.6956	112.72	0.274515
ns	NS2	8	211	1	45.4974	78.3716	0.315973
ns	NS2	8	212	1	48.0836	115.849	0.252524
ns	NS2	8	213	1	37.2163	50.7095	0.32532
ns	NS2	8	214	1	61.9886	129.093	0.322934
ns	NS2	8	215	1	57.5095	106.059	0.261732
ns	NS2	8	216	1	26.655	53.1978	0.265853
ns	NS2	8	217	1	46.9894	72.0582	0.284234
ns	NS2	8	218	1	15.5403	30.5885	0.272866
ns	NS2	8	219	1	41.9377	98.6731	0.27049
ns	NS2	8	220	1	151.161	284.917	0.312714
ns	NS2	9	221	1	114.347	226.994	0.301106
ns	NS2	9	222	1	114.728	249.659	0.269726
ns	NS2	9	223	1	115.705	259.167	0.275892
ns	NS2	9	224	1	141.363	234.843	0.290158
ns	NS2	9	225	1	78.6749	172.735	0.283776
ns	NS2	9	226	1	116.43	248.933	0.241151
ns	NS2	9	227	1	75.0575	172.065	0.273021
ns	NS2	9	228	1	123.285	211.224	0.356289
ns	NS2	9	229	1	140.945	215.673	0.377658
ns	NS2	9	230	1	70.624	124.024	0.300308
ns	NS2	9	231	1	133.856	238.257	0.266734
ns	NS2	9	232	1	77.3148	143.135	0.271271
ns	NS2	9	233	1	44.2344	92.3198	0.239243
ns	NS2	9	234	1	39.0778	126.887	0.206272
ns	NS2	9	235	1	35.6412	57.4089	0.267522
ns	NS2	9	236	1	76.9489	169.607	0.29956
ns	NS2	9	237	1	35.8402	102.361	0.308037
ns	NS2	9	238	1	47.7392	85.68	0.251121
ns	NS2	9	239	1	42.8168	103.813	0.325713
ns	NS2	9	240	1	42.76	89.6508	0.25685
ns	NS2	9	241	1	35.5306	98.1685	0.284783
ns	NS2	9	242	1	85.3211	156.599	0.299664
ns	NS2	9	243	1	93.5887	187.045	0.277662
ns	NS2	9	244	1	34.4657	82.6498	0.260786
ns	NS2	9	245	1	35.112	77.0281	0.285671
ns	NS2	9	246	1	42.6141	79.9963	0.3164
ns	NS2	9	247	1	28.9987	63.822	0.325126
ns	NS2	9	248	1	41.7676	61.8579	0.29123
ns	NS2	9	249	1	46.85	91.5771	0.310145
ns	NS3	10	250	1	43.0732	75.0779	0.246199
ns	NS3	10	251	1	71.5282	150.415	0.252835
ns	NS3	10	252	1	59.8638	146.286	0.245813
ns	NS3	10	253	1	6.35724	32.2994	0.180008
ns	NS3	10	254	1	47.8156	108.442	0.221546
ns	NS3	10	255	1	16.9156	56.2228	0.203906
ns	NS3	10	256	1	34.3894	104.917	0.180616
ns	NS3	10	257	1	16.8732	59.053	0.214512
ns	NS3	10	258	1	40.9995	118.508	0.226626
ns	NS3	10	259	1	51.9777	122.188	0.205728
ns	NS3	10	260	1	114.209	241.784	0.211158
ns	NS3	10	261	1	60.444	151.071	0.222442
ns	NS3	10	262	1	22.7909	51.2315	0.208121
ns	NS3	10	263	1	30.312	71.9383	0.199727
ns	NS3	10	264	1	18.6316	40.1267	0.205386
ns	NS3	10	265	1	20.3053	82.1	0.196573
ns	NS3	10	266	1	38.3675	82.707	0.218014
ns	NS3	10	267	1	49.952	119.126	0.225827
ns	NS3	10	268	1	37.6532	71.4476	0.278024
ns	NS3	10	269	1	30.1074	69.5667	0.233647
ns	NS3	10	270	1	54.2177	100.769	0.246005
ns	NS3	10	271	1	15.8196	34.4501	0.214246
ns	NS3	10	272	1	18.2063	61.2075	0.246998
ns	NS3	10	273	1	9.75533	27.1695	0.196205
ns	NS3	10	274	1	32.0655	112.444	0.222991
ns	NS3	10	275	1	40.0669	54.4484	0.216428
ns	NS3	10	276	1	31.9692	75.5972	0.203962
ns	NS3	10	277	1	31.3805	71.1348	0.21546
ns	NS3	10	278	1	19.7011	72.7795	0.238851
ns	NS3	10	279	1	18.9932	70.3825	0.22121
ns	NS3	10	280	1	15.1085	65.5748	0.237417
ns	NS3	10	281	1	60.0499	151.803	0.228516
ns	NS3	10	282	1	25.64	72.6163	0.234739
ns	NS3	10	283	1	28.6101	57.0395	0.222652
ns	NS3	10	284	1	10.1233	46.9281	0.236938
ns	NS3	10	285	1	12.347	52.8076	0.219732
ns	NS3	10	286	1	62.9903	133.873	0.20134
ns	NS3	10	287	1	16.0409	63.4669	0.195543
ns	NS3	10	288	1	14.4666	52.5312	0.199153
ns	NS3	10	289	1	16.54	51.3397	0.17573
ns	NS3	11	290	1	40.6061	149.623	0.188884
ns	NS3	11	291	1	71.6032	148.219	0.235373
ns	NS3	11	292	1	29.3156	85.9182	0.243986
ns	NS3	11	293	1	16.1747	33.5905	0.244183
ns	NS3	11	294	1	14.8214	39.6941	0.23349
ns	NS3	11	295	1	24.3159	70.416	0.20084
ns	NS3	11	296	1	32.9034	80.1533	0.202302
ns	NS3	11	297	1	75.4325	245.183	0.155385
ns	NS3	11	298	1	5.85224	35.5808	0.157744
ns	NS3	11	299	1	38.6377	129.808	0.174491
ns	NS3	11	300	1	78.0875	247.389	0.21005
ns	NS3	11	301	1	36.5971	122.525	0.239965
ns	NS3	11	302	1	117.632	322.835	0.175151
ns	NS3	11	303	1	84.1078	250.938	0.210104
ns	NS3	11	304	1	10.2989	43.5375	0.201019
ns	NS3	12	305	1	48.6786	169.52	0.178441
ns	NS3	12	306	1	133.808	375.08	0.250742
ns	NS3	12	307	1	76.1197	266.27	0.23826
ns	NS3	12	308	1	33.6673	97.7473	0.216829
ns	NS3	12	309	1	37.7235	70.5087	0.239038
ns	NS3	12	310	1	29.7652	100.936	0.245954
ns	NS3	12	311	1	53.9407	134.084	0.17208
ns	NS3	12	312	1	40.9548	64.8488	0.224781
ns	NS3	12	313	1	36.408	105.267	0.18471
ns	NS3	12	314	1	29.8078	102.49	0.228595
ns	NS3	12	315	1	32.914	77.9136	0.256907
ns	NS3	12	316	1	22.1712	75.9541	0.224617
ns	NS3	12	317	1	44.7022	101.23	0.183648
ns	NS3	12	318	1	13.1721	52.0845	0.238477
ns	NS3	12	319	1	182.264	465.833	0.222133
ns	NS3	12	320	1	94.5437	351.174	0.185417
ns	NS3	12	321	1	49.2164	140.375	0.212842
ns	NS3	12	322	1	45.5721	122.923	0.23718
ns	NS3	12	323	1	10.0966	67.7353	0.176064
ns	NS3	12	324	1	8.01606	42.0039	0.172989
ns	NS3	12	325	1	10.8558	60.0747	0.199678
ns	NS3	12	326	1	17.7118	61.7189	0.222742
ns	NS3	12	327	1	21.8185	43.1308	0.179478
ns	NS3	12	328	1	22.3195	51.1157	0.256144
ns	NS3	12	329	1	12.9096	59.3962	0.177498
ns	NS3	12	330	1	46.479	141.122	0.215761
ns	NS3	12	331	1	17.4848	52.6937	0.216296
ns	NS3	12	332	1	75.6129	217.904	0.24153
ns	NS3	12	333	1	40.0402	79.2477	0.234748
ns	NS3	12	334	1	24.4196	82.7207	0.249852
ns	NS3	12	335	1	21.845	49.1958	0.227546
ns	NS3	12	336	1	42.3552	105.409	0.236643
ns	NS3	12	337	1	22.5562	61.0762	0.208641
ns	NS3	12	338	1	29.921	62.8966	0.195239
ns	NS3	12	339	1	25.7637	51.6881	0.19331
ns	NS3	12	340	1	26.6177	69.9173	0.195465
ns	NS3	12	341	1	121.221	351.326	0.185288
ns	NS3	12	342	1	13.9962	45.1554	0.201491
ns	NS3	12	343	1	28.1973	70.6795	0.191526
ns	NS3	12	344	1	22.3279	91.8871	0.245776
ns	NS3	13	345	1	105.794	348.913	0.199753
ns	NS3	13	346	1	119.372	354.821	0.157599
ns	NS3	13	347	1	136.317	355.363	0.150315
ns	NS3	13	348	1	42.7592	113.396	0.136878
ns	NS3	13	349	1	68.7536	223.256	0.148318
ns	NS3	13	350	1	24.5545	79.4971	0.171962
ns	NS3	13	351	1	30.927	74.4991	0.189825
ns	NS3	13	352	1	77.8926	301.426	0.180394
ns	NS3	13	353	1	88.4475	293.975	0.19687
ns	NS3	13	354	1	51.3091	180.586	0.203924
ns	NS3	13	355	1	40.5745	133.877	0.18371
ns	NS3	13	356	1	31.787	132.581	0.201717
ns	NS3	13	357	1	13.3281	58.491	0.201116
ns	NS3	13	358	1	34.0515	114.14	0.188944
ns	NS3	13	359	1	13.6794	51.2825	0.199356
ns	NS3	13	360	1	27.1809	76.7188	0.181401
ns	NS3	13	361	1	7.44877	26.1011	0.172307
ns	NS3	13	362	1	43.0158	120.849	0.18973
ns	NS3	13	363	1	23.5008	120.076	0.186245
ns	NS3	13	364	1	18.9289	46.096	0.182096
ns	NS3	13	365	1	32.2329	74.2601	0.188289
ns	NS3	13	366	1	86.1098	103.847	0.147505
ns	NS3	13	367	1	19.3366	46.1809	0.158679
ns	NS3	13	368	1	8.67473	23.9324	0.158273
ns	NS3	13	369	1	7.77455	37.7428	0.158172
ns	NS3	13	370	1	27.6949	72.9508	0.179973
ns	NS3	13	371	1	18.641	55.7547	0.194533
ns	NS4	14	372	1	181.027	242.396	0.423795
ns	NS4	14	373	1	178.914	208.89	0.394996
ns	NS4	14	374	1	174.444	244.993	0.43137
ns	NS4	14	375	1	36.8307	57.0918	0.410962
ns	NS4	14	376	1	27.9859	53.2882	0.410292
ns	NS4	14	377	1	376.506	454.394	0.407411
ns	NS4	14	378	1	225.591	273.513	0.419197
ns	NS4	14	379	1	26.7886	56.7867	0.370314
ns	NS4	14	380	1	34.9399	42.0876	0.423592
ns	NS4	14	381	1	79.086	86.9135	0.416613
ns	NS4	14	382	1	70.0304	112.96	0.41839
ns	NS4	14	383	1	130.506	98.5345	0.48372
ns	NS4	14	384	1	66.4929	132.761	0.483254
ns	NS4	14	385	1	63.8491	96.058	0.427285
ns	NS4	14	386	1	28.4863	66.5735	0.401627
ns	NS4	14	387	1	173.013	193.17	0.412463
ns	NS4	14	388	1	32.9185	26.3933	0.437896
ns	NS4	14	389	1	39.5221	64.8049	0.413166
ns	NS4	14	390	1	90.9044	120.068	0.438211
ns	NS4	14	391	1	63.6943	76.0458	0.490803
ns	NS4	14	392	1	13.797	28.0006	0.396921
ns	NS4	14	393	1	28.3541	42.4951	0.347688
ns	NS4	14	394	1	29.0761	53.5184	0.4086
ns	NS4	14	395	1	103.684	150.512	0.401984
ns	NS4	14	396	1	30.4198	63.4764	0.453706
ns	NS4	14	397	1	35.4635	56.0112	0.401979
ns	NS4	14	398	1	39.2077	76.2713	0.312039
ns	NS4	14	399	1	17.3373	22.4355	0.339474
ns	NS4	14	400	1	31.845	39.6535	0.372958
ns	NS4	14	401	1	34.5224	42.8431	0.488491
ns	NS4	14	402	1	34.414	50.3993	0.530612
ns	NS4	14	403	1	45.1423	68.5094	0.473714
ns	NS4	14	404	1	77.9596	125.455	0.316415
ns	NS4	14	405	1	48.5593	64.8908	0.416479
ns	NS4	14	406	1	36.0548	60.8775	0.43613
ns	NS4	15	407	1	111.205	149.452	0.374841
ns	NS4	15	408	1	93.3604	139.973	0.411359
ns	NS4	15	409	1	20.698	37.7335	0.357782
ns	NS4	15	410	1	48.6046	93.0647	0.440679
ns	NS4	15	411	1	150.881	162.215	0.374788
ns	NS4	15	412	1	23.7926	43.6292	0.354661
ns	NS4	15	413	1	63.2846	90.9486	0.371423
ns	NS4	15	414	1	72.1634	148.11	0.388825
ns	NS4	15	415	1	94.0769	109.442	0.378183
ns	NS4	15	416	1	25.1779	29.3484	0.365929
ns	NS4	15	417	1	41.0511	42.2236	0.335721
ns	NS4	15	418	1	29.8606	54.7525	0.405232
ns	NS4	15	419	1	39.3654	73.2911	0.409952
ns	NS4	15	420	1	77.2735	155.788	0.376761
ns	NS4	15	421	1	131.194	176.053	0.40673
ns	NS4	15	422	1	25.9415	42.4213	0.405785
ns	NS4	15	423	1	31.7196	46.6572	0.345001
ns	NS4	15	424	1	44.642	71.8046	0.384324
ns	NS4	15	425	1	31.0052	50.5771	0.374263
ns	NS4	15	426	1	219.607	301.164	0.347633
ns	NS4	15	427	1	78.6355	140.48	0.364391
ns	NS4	15	428	1	113.518	193.828	0.345772
ns	NS4	15	429	1	28.1339	45.7899	0.35475
ns	NS4	15	430	1	22.5247	47.6227	0.336226
ns	NS4	15	431	1	167.231	216.509	0.31644
ns	NS4	15	432	1	471.343	689.47	0.402987
ns	NS4	15	433	1	58.2033	108.035	0.40855
ns	NS4	15	434	1	65.2535	60.2529	0.405879
ns	NS4	15	435	1	190.067	241.237	0.448237
ns	NS4	15	436	1	307.902	447.098	0.314587
ns	NS4	15	437	1	33.2739	73.3719	0.349506
ns	NS4	15	438	1	47.6847	63.9982	0.327539
ns	NS4	15	439	1	76.655	115.014	0.342077
ns	NS4	15	440	1	28.6605	35.1129	0.347369
ns	NS4	15	441	1	44.9555	52.7405	0.350937
ns	NS4	15	442	1	26.4285	40.7673	0.38683
ns	NS4	15	443	1	26.3939	43.3655	0.389744
ns	NS4	15	444	1	22.581	41.4676	0.409757
ns	NS4	15	445	1	21.2848	39.239	0.496052
ns	NS4	15	446	1	28.193	49.1017	0.513637
ns	NS4	15	447	1	68.9223	106.794	0.459167
ns	NS4	15	448	1	33.4021	66.7862	0.393775
ns	NS4	15	449	1	42.5309	80.8702	0.336461
ns	NS4	15	450	1	24.1596	48.9321	0.364423
ns	NS4	15	451	1	25.4132	38.1091	0.346011
ns	NS4	15	452	1	58.7746	82.2378	0.448187
ns	NS4	15	453	1	37.1707	67.0586	0.33739
ns	NS4	15	454	1	30.8459	68.8361	0.371658
ns	NS4	15	455	1	23.9217	24.4693	0.406552
ns	NS4	15	456	1	22.1103	42.4498	0.387241
ns	NS4	15	457	1	31.0136	57.9418	0.33354
ns	NS4	15	458	1	10.7011	6.58042	0.411382
ns	NS4	15	459	1	40.1437	46.9745	0.36586
ns	NS4	15	460	1	12.7849	22.9227	0.387919
ns	NS4	15	461	1	169.681	225.722	0.422443
ns	NS4	15	462	1	21.3949	36.1563	0.420233
ns	NS4	15	463	1	141.516	206.737	0.474834
ns	NS4	15	464	1	114.936	178.745	0.448077
ns	NS4	16	465	1	54.854	104.037	0.350156
ns	NS4	16	466	1	49.7842	96.2679	0.35584
ns	NS4	16	467	1	110.643	146.451	0.425346
ns	NS4	16	468	1	114.808	160.401	0.446769
ns	NS4	16	469	1	33.9744	54.3315	0.405212
ns	NS4	16	470	1	258.708	354.888	0.383243
ns	NS4	16	471	1	105.508	142.952	0.437122
ns	NS4	16	472	1	24.1918	40.6291	0.427079
ns	NS4	16	473	1	44.5982	63.8621	0.416211
ns	NS4	16	474	1	63.3908	100.17	0.416236
ns	NS4	16	475	1	245.159	295.142	0.446013
ns	NS4	16	476	1	60.2335	81.9647	0.36083
ns	NS4	16	477	1	110.386	147.078	0.367338
ns	NS4	16	478	1	55.3302	99.3758	0.332552
ns	NS4	16	479	1	51.4867	75.0802	0.369014
ns	NS4	16	480	1	18.0203	46.161	0.391309
ns	NS4	16	481	1	24.7026	41.5484	0.355484
ns	NS4	16	482	1	66.4091	86.9636	0.396091
ns	NS4	16	483	1	55.68	80.4062	0.390245
ns	NS4	16	484	1	55.8525	104.404	0.359572
ns	NS4	16	485	1	50.386	97.2947	0.38137
ns	NS4	16	486	1	81.1406	135.86	0.379658
ns	NS4	16	487	1	212.729	293.488	0.364666
ns	NS4	16	488	1	34.7872	63.6542	0.380876
ns	NS4	16	489	1	164.207	235.569	0.382854
ns	NS4	16	490	1	37.1998	61.2653	0.380743
ns	NS4	16	491	1	34.6226	75.1696	0.335797
ns	NS4	16	492	1	33.3294	54.9986	0.378778
ns	NS4	16	493	1	55.027	75.8802	0.442536
ns	NS4	16	494	1	20.18	44.4173	0.395252
ns	NS4	16	495	1	12.1809	32.6402	0.341533
ns	NS4	16	496	1	54.8012	81.8268	0.43273
ns	NS4	16	497	1	53.729	72.6366	0.444565
ns	NS4	16	498	1	27.8975	57.2537	0.37871
ns	NS4	16	499	1	12.3166	27.0344	0.421716
ns	NS4	16	500	1	7.05433	25.8149	0.401698
ns	NS4	16	501	1	20.5598	37.7405	0.325396
ns	NS4	17	502	1	37.8456	91.4515	0.266235
ns	NS4	17	503	1	21.8803	62.9117	0.279962
ns	NS4	17	504	1	172.653	303.602	0.332776
ns	NS4	17	505	1	132.107	215.437	0.333787
ns	NS4	17	506	1	42.0437	84.3589	0.29587
ns	NS4	17	507	1	64.6731	109.008	0.307737
ns	NS4	17	508	1	72.8594	156.222	0.297918
ns	NS4	17	509	1	51.4055	84.2985	0.297017
ns	NS4	17	510	1	33.9098	61.4141	0.311357
ns	NS4	17	511	1	22.9623	70.425	0.278109
ns	NS4	17	512	1	14.3435	42.6561	0.385437
ns	NS4	17	513	1	176.393	369.446	0.334099
ns	NS4	17	514	1	151.63	291.141	0.370974
ns	NS4	17	515	1	46.0069	124.045	0.339837
ns	NS4	17	516	1	159.958	278.465	0.299014
ns	NS4	17	517	1	152.878	252.706	0.319659
ns	NS4	17	518	1	59.3986	117.924	0.314608
ns	NS4	17	519	1	50.1829	103.189	0.303385
ns	NS4	17	520	1	55.0105	101.189	0.369715
ns	NS4	17	521	1	48.6598	106.27	0.351345
ns	NS4	17	522	1	22.2302	40.7048	0.338765
ns	NS4	17	523	1	57.7982	115.704	0.246073
ns	NS4	17	524	1	64.9117	59.8682	0.250199
ns	NS4	17	525	1	139.283	198.15	0.29334
ns	NS4	17	526	1	36.5584	91.381	0.305725
ns	NS4	17	527	1	117.573	228.421	0.237143
ns	NS4	17	528	1	260.141	437.226	0.242115
ns	NS4	17	529	1	48.002	83.4148	0.254484
ns	NS4	17	530	1	97.094	172.56	0.279918
ns	NS4	17	531	1	32.1545	67.6333	0.281188
ns	NS4	17	532	1	56.8656	106.717	0.285564
ns	NS4	17	533	1	115.622	186.785	0.284085
ns	NS4	17	534	1	24.4145	43.4408	0.292139
ns	NS4	17	535	1	59.4244	113.426	0.242742
ns	NS4	17	536	1	40.0874	72.2475	0.28007
ns	NS4	17	537	1	76.7881	133.374	0.320945
ns	NS4	17	538	1	31.9312	81.5731	0.303136
ns	NS4	17	539	1	15.0385	25.5432	0.294013
ns	NS4	17	540	1	32.8801	53.4284	0.257249
ns	NS4	17	541	1	43.2783	64.678	0.326181
ns	NS4	17	542	1	13.5066	61.8546	0.247575
ns	NS4	17	543	1	39.7943	85.1312	0.293528
ns	NS4	17	544	1	14.6607	38.2409	0.334593
ns	NS4	17	545	1	25.2057	51.9655	0.288515
ns	NS4	17	546	1	15.5318	28.6832	0.352115
ns	NS4	17	547	1	17.0062	49.2056	0.295895
ns	NS4	17	548	1	28.6445	69.1787	0.244268
ns	NS4	17	549	1	25.026	37.7221	0.254627
ns	NS4	17	550	1	20.9716	35.8971	0.319033
ns	NS4	17	551	1	17.359	46.5053	0.252396
ns	NS4	17	552	1	14.5761	46.1677	0.230882
ns	NS4	17	553	1	63.071	112.93	0.228178
ns	NS4	17	554	1	26.1455	42.7854	0.266568
ns	NS4	17	555	1	17.7503	39.1019	0.288653
ns	NS4	17	556	1	15.1104	35.6329	0.283246
ns	NS4	17	557	1	31.0382	68.0204	0.293399
ns	NS4	17	558	1	12.2743	25.845	0.298431
ns	NS4	17	559	1	19.9335	35.5703	0.309482
ns	NS4	17	560	1	24.2407	48.261	0.365002
ns	NS4	17	561	1	15.7921	69.9522	0.217036
ns	NS4	17	562	1	24.5983	42.1894	0.279292
ns	NS4	17	563	1	193.26	356.764	0.294699
ns	NS5	18	564	1	43.1132	77.5636	0.325653
ns	NS5	18	565	1	80.5299	178.005	0.334623
ns	NS5	18	566	1	68.4465	139.575	0.26477
ns	NS5	18	567	1	31.0031	72.231	0.295266
ns	NS5	18	568	1	24.9105	56.8853	0.266791
ns	NS5	18	569	1	284.116	554.396	0.265009
ns	NS5	18	570	1	24.6679	65.3659	0.25867
ns	NS5	18	571	1	34.8914	77.6498	0.193446
ns	NS5	18	572	1	189.46	390.446	0.235882
ns	NS5	18	573	1	54.2765	107.363	0.247194
ns	NS5	18	574	1	133.71	283.107	0.242682
ns	NS5	18	575	1	134.627	214.437	0.254093
ns	NS5	18	576	1	73.4323	165.753	0.301305
ns	NS5	18	577	1	105.343	242.162	0.244306
ns	NS5	18	578	1	74.3418	162.17	0.233352
ns	NS5	18	579	1	62.5251	106.728	0.258685
ns	NS5	18	580	1	28.1511	105.408	0.235768
ns	NS5	18	581	1	71.443	132.758	0.277181
ns	NS5	18	582	1	96.0308	273.5	0.271142
ns	NS5	18	583	1	40.4838	44.7858	0.205465
ns	NS5	19	584	1	159.392	309.037	0.327807
ns	NS5	19	585	1	212.098	331.957	0.197019
ns	NS5	19	586	1	47.7633	121.266	0.167598
ns	NS5	19	587	1	31.8292	73.7302	0.155568
ns	NS5	19	588	1	31.2577	60.1689	0.207422
ns	NS5	19	589	1	46.0486	93.3885	0.221616
ns	NS5	19	590	1	37.7009	50.7342	0.230548
ns	NS5	19	591	1	82.1201	182.753	0.221777
ns	NS5	19	592	1	208.45	425.014	0.250592
ns	NS5	19	593	1	38.1618	92.7614	0.263425
ns	NS5	19	594	1	55.4772	134.477	0.277561
ns	NS5	19	595	1	60.4615	132.081	0.259567
ns	NS5	19	596	1	99.343	202.577	0.279089
ns	NS5	19	597	1	80.5228	160.124	0.273382
ns	NS5	19	598	1	45.0754	98.8751	0.233794
ns	NS5	19	599	1	65.3938	150.036	0.23138
ns	NS5	19	600	1	39.4885	65.8598	0.254521
ns	NS5	19	601	1	47.717	105.433	0.323765
ns	NS5	19	602	1	135.632	263.572	0.248611
ns	NS5	19	603	1	131.155	264.043	0.236607
ns	NS5	19	604	1	121.276	289.099	0.225302
ns	NS5	20	605	1	135.667	121.716	0.234474
ns	NS5	20	606	1	127.761	149.242	0.234651
ns	NS5	20	607	1	107.556	130.775	0.328032
ns	NS5	20	608	1	485.026	407.435	0.345433
ns	NS5	20	609	1	147.237	138.247	0.235879
ns	NS5	20	610	1	132.714	148.413	0.226547
ns	NS5	20	611	1	82.5961	102.228	0.291328
ns	NS5	20	612	1	83.0817	79.136	0.247466
ns	NS5	20	613	1	296.141	299.522	0.329566
ns	NS5	20	614	1	223.349	215.546	0.225187
ns	NS5	20	615	1	59.6021	77.6473	0.243403
ns	NS5	20	616	1	49.5637	55.5619	0.22426
ns	NS5	20	617	1	63.4708	70.7257	0.262568
ns	NS5	20	618	1	85.0814	90.1402	0.262871
ns	NS5	20	619	1	73.7977	92.7241	0.305837
ns	NS5	20	620	1	75.0805	80.4107	0.258742
ns	NS5	20	621	1	63.6324	75.0431	0.25189
ns	NS5	20	622	1	43.6555	54.2019	0.23632
ns	NS5	20	623	1	73.803	76.5829	0.241768
ns	NS5	20	624	1	63.3444	85.7757	0.310729
ns	NS5	21	625	1	300.444	536.505	0.282922
ns	NS5	21	626	1	85.1313	194.063	0.282854
ns	NS5	21	627	1	66.6991	144.243	0.187395
ns	NS5	21	628	1	30.4923	75.3614	0.181388
ns	NS5	21	629	1	57.9248	147.982	0.188551
ns	NS5	21	630	1	116.605	265.534	0.23478
ns	NS5	21	631	1	123.782	253.298	0.266559
ns	NS5	21	632	1	32.4932	68.4757	0.258524
ns	NS5	21	633	1	37.6038	74.1743	0.255048
ns	NS5	21	634	1	27.0342	42.5137	0.237697
ns	NS5	21	635	1	27.2882	29.5209	0.29495
ns	NS5	21	636	1	8.45388	43.5932	0.250473
ns	NS5	21	637	1	23.5491	39.37	0.185303
ns	NS5	21	638	1	133.59	273.077	0.235212
ns	NS5	21	639	1	34.58	59.829	0.158213
ns	NS5	21	640	1	37.0025	65.2274	0.178077
ns	NS5	21	641	1	37.5355	71.2658	0.186739
ns	NS5	21	642	1	35.7606	50.063	0.153564
ns	NS5	21	643	1	22.5283	69.0092	0.182743
ns	NS5	21	644	1	52.0045	66.4419	0.179208
ns	NS5	21	645	1	42.7137	36.1778	0.230589
ns	NS5	21	646	1	11.9822	24.3545	0.223419
ns	NS5	21	647	1	14.8525	63.1003	0.152481
ns	NS5	21	648	1	17.83	23.9208	0.200486
ns	NS5	21	649	1	18.5505	56.0809	0.271446
ns	NS5	21	650	1	16.6645	15.1891	0.242677
ns	NS5	21	651	1	5.88165	43.0581	0.264646
ns	NS5	21	652	1	69.829	166.618	0.246237
ns	NS5	22	653	1	247.619	236.352	0.228893
ns	NS5	22	654	1	164.072	195.876	0.384532
ns	NS5	22	655	1	106.672	133.665	0.303757
ns	NS5	22	656	1	207.636	211.129	0.325799
ns	NS5	22	657	1	45.1136	70.71	0.303961
ns	NS5	22	658	1	40.4808	62.934	0.284997
ns	NS5	22	659	1	50.4859	80.1767	0.24874
ns	NS5	22	660	1	81.5207	107.309	0.327869
ns	NS5	22	661	1	81.066	91.0612	0.294171
ns	NS5	22	662	1	59.3526	72.627	0.401804
ns	NS5	22	663	1	126.287	87.6913	0.374308
ns	NS5	22	664	1	35.9128	67.0042	0.279867
ns	NS5	22	665	1	35.8506	46.6483	0.299197
ns	NS5	22	666	1	637.089	606.191	0.264884
ns	NS5	22	667	1	228.32	261.642	0.268091
ns	NS5	22	668	1	59.4562	44.5516	0.310121
ns	NS5	22	669	1	95.7312	90.499	0.255936
ns	NS5	22	670	1	287.089	309.632	0.214586
ns	NS5	22	671	1	69.0761	111.466	0.262597
ns	NS5	22	672	1	26.5088	65.1144	0.282271
ns	NS5	22	673	1	57.7266	75.7422	0.309798
ns	NS5	22	674	1	43.233	49.4427	0.218582
ns	NS5	22	675	1	37.0543	32.7391	0.300959
ns	NS6	23	676	1	45.462	100.622	0.18923
ns	NS6	23	677	1	129.055	257.035	0.200628
ns	NS6	23	678	1	67.2638	147.836	0.182804
ns	NS6	23	679	1	31.2808	57.5409	0.221067
ns	NS6	23	680	1	55.52	76.7304	0.250203
ns	NS6	23	681	1	200.997	368.282	0.265675
ns	NS6	23	682	1	111.48	188.802	0.263148
ns	NS6	23	683	1	272.226	426.292	0.331958
ns	NS6	23	684	1	62.6216	110.057	0.282952
ns	NS6	23	685	1	22.9331	68.2482	0.203562
ns	NS6	23	686	1	25.5316	91.8705	0.227449
ns	NS6	23	687	1	368.684	587.438	0.174904
ns	NS6	23	688	1	54.2923	75.1093	0.252307
ns	NS6	23	689	1	13.9009	43.79	0.229803
ns	NS6	23	690	1	17.4024	50.5	0.226255
ns	NS6	24	691	1	163.038	457.131	0.217717
ns	NS6	24	692	1	43.9233	138.772	0.150025
ns	NS6	24	693	1	48.4224	129.63	0.200224
ns	NS6	24	694	1	29.7218	74.9663	0.170743
ns	NS6	24	695	1	79.6926	244.233	0.184027
ns	NS6	24	696	1	60.6752	137.799	0.193386
ns	NS6	24	697	1	138.545	292.913	0.169903
ns	NS6	24	698	1	24.6678	75.4274	0.171073
ns	NS6	24	699	1	43.0422	78.0587	0.241101
ns	NS6	24	700	1	32.7842	76.9893	0.257095
ns	NS6	24	701	1	23.308	56.2734	0.240657
ns	NS6	24	702	1	87.2281	223.775	0.234759
ns	NS6	24	703	1	58.3378	144.132	0.198097
ns	NS6	24	704	1	40.8645	108.718	0.185147
ns	NS6	24	705	1	21.9871	103.338	0.188029
ns	NS6	24	706	1	39.3666	106.798	0.204546
ns	NS6	24	707	1	147.19	382.493	0.22299
ns	NS6	25	708	1	152.333	278.57	0.273925
ns	NS6	25	709	1	107.341	190.904	0.274186
ns	NS6	25	710	1	49.7317	85.7741	0.244865
ns	NS6	25	711	1	30.0928	103.207	0.226959
ns	NS6	25	712	1	94.6807	234.455	0.311515
ns	NS6	25	713	1	59.0538	122.578	0.25946
ns	NS6	25	714	1	65.7736	201.489	0.187847
ns	NS6	25	715	1	17.1179	53.2286	0.188577
ns	NS6	25	716	1	92.0343	223.358	0.144713
ns	NS6	25	717	1	145.103	241.418	0.233021
ns	NS6	26	718	1	115.747	283.362	0.200999
ns	NS6	26	719	1	45.004	116.147	0.210139
ns	NS6	26	720	1	32.5532	105.303	0.221394
ns	NS6	26	721	1	30.6854	88.9567	0.174177
ns	NS6	26	722	1	122.247	288.69	0.215874
ns	NS6	26	723	1	181.507	495.063	0.207662
ns	NS6	26	724	1	135.637	258.059	0.244119
ns	NS6	26	725	1	31.8938	78.533	0.232532
ns	NS6	26	726	1	29.0176	77.5076	0.220508
ns	NS6	26	727	1	29.842	70.902	0.244984
ns	NS6	26	728	1	22.0467	31.3657	0.20781
ns	NS6	27	729	1	57.3112	128.317	0.286659
ns	NS6	27	730	1	115.434	213.252	0.295739
ns	NS6	27	731	1	15.0952	48.8927	0.251535
ns	NS6	27	732	1	81.9368	180.974	0.2283
ns	NS6	27	733	1	153.821	384.579	0.180272
ns	NS6	27	734	1	42.2676	129.793	0.197555
ns	NS6	27	735	1	31.5241	81.8959	0.20632
ns	NS6	27	736	1	47.1987	80.7987	0.222098
ns	NS6	27	737	1	14.1187	29.4003	0.234192
ns	NS6	27	738	1	30.0825	81.794	0.240064
ns	NS6	27	739	1	25.0005	77.0271	0.261044
ns	NS6	27	740	1	34.0409	94.2586	0.305255
ns	NS6	27	741	1	42.3073	137.877	0.200716
ns	NS6	27	742	1	30.3812	65.579	0.210658
ns	NS6	27	743	1	47.6106	143.039	0.211073
ns	NS6	27	744	1	17.5767	88.4559	0.209909
ns	NS6	27	745	1	43.3534	105.714	0.221835
ns	NS6	27	746	1	21.4479	58.2741	0.215906
ns	NS6	27	747	1	14.2769	60.5571	0.208874
ns	NS6	27	748	1	30.9806	53.4137	0.212073
ns	NS6	27	749	1	26.335	65.4104	0.176709
ns	NS6	27	750	1	57.8465	150.951	0.177565
ns	NS6	27	751	1	243.169	610.231	0.164141
ns	NS6	27	752	1	22.8373	88.5432	0.157626
ns	NS6	27	753	1	28.1934	94.2845	0.174559
ns	NS6	27	754	1	16.5374	32.4951	0.173476
ns	NS6	27	755	1	23.2425	55.0023	0.1674
ns	NS6	27	756	1	89.5302	230.675	0.218618
ns	NS6	27	757	1	21.7203	37.9744	0.178127
ns	NS6	27	758	1	24.8513	81.3818	0.244423
ns	NS6	27	759	1	10.8611	27.7507	0.24115
ns	NS6	27	760	1	29.1249	104.981	0.307916
ns	NS6	27	761	1	44.7292	64.2435	0.220297
ns	NS6	28	762	1	175.531	464.177	0.213901
ns	NS6	28	763	1	64.8059	142.243	0.220649
ns	NS6	28	764	1	53.9643	162.358	0.217333
ns	NS6	28	765	1	55.6556	74.1378	0.224609
ns	NS6	28	766	1	26.4524	78.7457	0.194467
ns	NS6	28	767	1	12.9751	11.0043	0.217584
ns	NS6	28	768	1	16.5895	41.3942	0.218831
ns	NS6	28	769	1	24.8119	33.1796	0.223944
ns	NS6	28	770	1	66.2121	125.67	0.229151
ns	NS6	28	771	1	95.289	215.931	0.249456
ns	NS6	28	772	1	30.8333	93.7843	0.231522
ns	NS6	28	773	1	32.0794	83.8386	0.219716
ns	NS6	28	774	1	26.0016	47.3644	0.144906
ns	NS6	28	775	1	28.8417	88.6313	0.241071
ns	NS6	28	776	1	37.4479	55.3753	0.176775
ns	NS6	28	777	1	29.1359	32.0445	0.242219
ns	NS6	28	778	1	48.9832	118.902	0.242221
ns	NS6	28	779	1	21.8911	66.0678	0.249901
sd	SD1	29	780	1	470.18	460.88	0.3966
sd	SD1	29	781	1	187.248	295.459	0.352895
sd	SD1	29	782	1	78.162	144.742	0.427647
sd	SD1	29	783	1	108.086	212.56	0.343315
sd	SD1	29	784	1	242.085	567.544	0.264837
sd	SD1	29	785	1	258.739	563.182	0.21958
sd	SD1	29	786	1	76.6019	80.6717	0.263197
sd	SD1	29	787	1	63.983	91.9725	0.41945
sd	SD1	29	788	1	93.1846	136.99	0.361856
sd	SD1	29	789	1	24.5509	76.1524	0.332356
sd	SD1	29	790	1	108.808	165.685	0.340553
sd	SD1	29	791	1	160.136	238.523	0.360188
sd	SD1	30	792	1	105.731	202.164	0.336572
sd	SD1	30	793	1	66.5247	116.286	0.289716
sd	SD1	30	794	1	120.717	257.16	0.286411
sd	SD1	30	795	1	39.5074	75.1281	0.346932
sd	SD1	30	796	1	113.728	225.945	0.309724
sd	SD1	30	797	1	72.5012	104.086	0.33426
sd	SD1	30	798	1	19.1856	25.2945	0.361938
sd	SD1	30	799	1	28.9186	68.3116	0.328146
sd	SD1	30	800	1	126.204	174.206	0.295426
sd	SD1	30	801	1	78.9684	55.7246	0.294551
sd	SD1	30	802	1	47.4369	71.9577	0.340408
sd	SD1	30	803	1	55.2979	75.5105	0.309186
sd	SD1	30	804	1	76.1101	118.222	0.310601
sd	SD1	30	805	1	76.5034	98.435	0.313708
sd	SD1	30	806	1	114.083	221.349	0.394548
sd	SD1	30	807	1	121.762	180.946	0.35859
sd	SD1	30	808	1	66.7294	64.6375	0.300048
sd	SD1	30	809	1	168.472	182.099	0.363584
sd	SD1	30	810	1	30.1697	52.1951	0.328232
sd	SD1	31	811	1	262.192	363.796	0.361297
sd	SD1	31	812	1	164.726	250.295	0.374755
sd	SD1	31	813	1	77.3928	55.2341	0.35196
sd	SD1	31	814	1	146.82	196.487	0.325591
sd	SD1	31	815	1	73.2944	97.6602	0.330633
sd	SD1	31	816	1	104.113	148.789	0.331381
sd	SD1	31	817	1	36.5982	59.6886	0.338041
sd	SD1	31	818	1	55.1957	113.211	0.332378
sd	SD1	31	819	1	41.2619	69.52	0.337833
sd	SD1	31	820	1	62.4101	56.6369	0.369057
sd	SD1	32	821	1	45.703	86.4328	0.264102
sd	SD1	32	822	1	81.6311	129.429	0.275788
sd	SD1	32	823	1	111.535	144.466	0.318028
sd	SD1	32	824	1	35.0565	77.7727	0.293646
sd	SD1	32	825	1	42.7212	95.5318	0.3294
sd	SD1	32	826	1	70.848	144.26	0.335781
sd	SD1	32	827	1	44.0158	70.6976	0.3357
sd	SD1	32	828	1	47.6675	75.2175	0.283599
sd	SD1	32	829	1	25.2194	44.0333	0.284667
sd	SD1	32	830	1	29.3625	45.2649	0.287621
sd	SD1	32	831	1	33.6937	68.068	0.287308
sd	SD1	32	832	1	48.684	73.8652	0.244197
sd	SD1	32	833	1	14.0351	39.1508	0.241874
sd	SD1	32	834	1	26.9711	54.1479	0.260982
sd	SD1	32	835	1	41.5432	70.8363	0.244084
sd	SD1	32	836	1	23.0485	70.0255	0.227663
sd	SD1	32	837	1	89.3189	200.313	0.233876
sd	SD1	32	838	1	74.3319	152.226	0.257146
sd	SD1	32	839	1	41.7642	47.3918	0.265935
sd	SD1	32	840	1	49.8273	82.0475	0.302144
sd	SD1	32	841	1	54.2295	80.0896	0.266726
sd	SD1	32	842	1	75.7539	97.9121	0.253312
sd	SD1	32	843	1	117.641	238.492	0.257172
sd	SD1	32	844	1	37.7325	83.3662	0.239479
sd	SD1	32	845	1	45.2849	72.9778	0.250823
sd	SD1	32	846	1	29.0067	50.3558	0.238543
sd	SD1	32	847	1	62.8793	71.085	0.268172
sd	SD1	32	848	1	17.8681	32.3401	0.215483
sd	SD1	32	849	1	13.2119	33.3166	0.250084
sd	SD1	32	850	1	18.4718	50.8377	0.228175
sd	SD1	32	851	1	22.9141	68.5876	0.221117
sd	SD1	32	852	1	14.8155	63.3788	0.203753
sd	SD1	32	853	1	53.7969	95.4831	0.258235
sd	SD1	32	854	1	38.8353	79.2321	0.231029
sd	SD1	32	855	1	32.6154	73.7991	0.236786
sd	SD1	32	856	1	29.984	44.6324	0.217639
sd	SD1	32	857	1	23.7987	65.7514	0.22552
sd	SD1	32	858	1	116.285	246.873	0.278727
sd	SD1	33	859	1	59.152	97.24	0.217301
sd	SD1	33	860	1	130.065	270.634	0.23174
sd	SD1	33	861	1	107.398	208.095	0.226344
sd	SD1	33	862	1	31.5754	52.6175	0.246318
sd	SD1	33	863	1	25.2751	52.0905	0.242345
sd	SD1	33	864	1	113.31	180.69	0.270104
sd	SD1	33	865	1	100.964	99.3522	0.266225
sd	SD1	33	866	1	26.8929	46.8474	0.247148
sd	SD1	33	867	1	56.9741	58.6047	0.24188
sd	SD1	33	868	1	65.0156	88.0228	0.264063
sd	SD1	33	869	1	53.3601	70.9287	0.256564
sd	SD1	33	870	1	45.2	61.1104	0.269311
sd	SD1	33	871	1	76.9127	165.484	0.247893
sd	SD1	33	872	1	26.3636	41.5005	0.2679
sd	SD1	33	873	1	59.7119	109.564	0.218752
sd	SD1	33	874	1	37.5013	63.7705	0.211932
sd	SD1	33	875	1	25.639	37.2998	0.219134
sd	SD1	33	876	1	25.318	58.7854	0.210474
sd	SD1	33	877	1	49.2324	79.5579	0.229589
sd	SD1	33	878	1	99.3138	162.876	0.235918
sd	SD1	33	879	1	34.6972	60.932	0.232763
sd	SD1	33	880	1	40.0997	92.382	0.223738
sd	SD1	33	881	1	53.1107	100.392	0.213505
sd	SD1	33	882	1	31.3293	35.7557	0.222075
sd	SD1	33	883	1	23.7407	47.5	0.253904
sd	SD1	33	884	1	40.92	108.241	0.235114
sd	SD1	33	885	1	44.6027	82.2271	0.245253
sd	SD1	33	886	1	53.8321	101.965	0.22708
sd	SD1	33	887	1	44.1201	70.7728	0.232636
sd	SD1	33	888	1	88.6625	162.484	0.257149
sd	SD1	33	889	1	100.979	179.235	0.249405
sd	SD1	33	890	1	81.0392	166.13	0.251299
sd	SD1	33	891	1	39.2137	53.1181	0.249131
sd	SD1	33	892	1	18.597	29.4925	0.255402
sd	SD1	33	893	1	46.6318	47.5674	0.208992
sd	SD1	33	894	1	16.3218	40.8959	0.243527
sd	SD1	33	895	1	24.6061	68.9164	0.217087
sd	SD1	33	896	1	32.1088	105.49	0.202234
sd	SD1	33	897	1	43.6039	80.1005	0.22594
sd	SD1	33	898	1	32.9527	100.064	0.230185
sd	SD1	33	899	1	149.995	265.312	0.26896
sd	SD1	33	900	1	20.8998	58.3353	0.243205
sd	SD1	33	901	1	88.3422	195.474	0.243591
sd	SD1	33	902	1	39.5615	38.2654	0.243522
sd	SD1	33	903	1	109.111	183.384	0.249404
sd	SD1	33	904	1	25.7458	48.1122	0.261157
sd	SD1	33	905	1	17.5307	30.2811	0.247267
sd	SD1	33	906	1	41.6172	38.7681	0.246792
sd	SD1	33	907	1	27.9705	43.7605	0.260904
sd	SD1	33	908	1	74.2392	127.412	0.245996
sd	SD1	33	909	1	25.3838	41.6975	0.219862
sd	SD1	33	910	1	32.4393	49.843	0.238252
sd	SD1	33	911	1	13.7101	27.3686	0.258436
sd	SD2	34	912	1	97.9432	131.196	0.357654
sd	SD2	34	913	1	274.217	217.669	0.571645
sd	SD2	34	914	1	175.72	155.934	0.525732
sd	SD2	34	915	1	27.1186	37.7537	0.471925
sd	SD2	34	916	1	35.7639	60.8242	0.383823
sd	SD2	34	917	1	27.4838	32.3751	0.377556
sd	SD2	34	918	1	185.467	198.561	0.45527
sd	SD2	34	919	1	46.7477	48.8168	0.437961
sd	SD2	34	920	1	107.063	92.8937	0.576868
sd	SD2	34	921	1	121.295	99.0114	0.620075
sd	SD2	34	922	1	119.051	115.534	0.634381
sd	SD2	34	923	1	58.9393	83.1087	0.556606
sd	SD2	34	924	1	52.8684	53.079	0.58455
sd	SD2	34	925	1	25.9089	56.7766	0.601256
sd	SD2	34	926	1	106.152	54.3955	0.459184
sd	SD2	34	927	1	52.5734	85.5681	0.361982
sd	SD2	34	928	1	130.23	86.1921	0.491544
sd	SD2	34	929	1	293.289	237.746	0.377926
sd	SD2	34	930	1	130.597	87.3931	0.504422
sd	SD2	34	931	1	235.443	212.174	0.39764
sd	SD2	34	932	1	96.1412	87.4947	0.508114
sd	SD2	34	933	1	47.053	79.7815	0.531926
sd	SD2	34	934	1	225.701	170.366	0.450489
sd	SD2	34	935	1	46.7381	52.7236	0.407743
sd	SD2	34	936	1	90.7688	74.2539	0.380637
sd	SD2	34	937	1	71.904	48.0363	0.413736
sd	SD2	34	938	1	245.803	159.766	0.331011
sd	SD2	34	939	1	63.9915	60.0068	0.370285
sd	SD2	34	940	1	84.2401	52.6005	0.394224
sd	SD2	34	941	1	151.429	132.855	0.45259
sd	SD2	34	942	1	60.655	32.953	0.330034
sd	SD2	34	943	1	63.1816	64.16	0.395532
sd	SD2	34	944	1	152.185	109.285	0.442596
sd	SD2	34	945	1	48.8989	56.8744	0.338335
sd	SD2	34	946	1	60.8199	42.7684	0.428473
sd	SD2	34	947	1	76.4723	63.0284	0.429232
sd	SD2	35	948	1	206.192	227.786	0.347025
sd	SD2	35	949	1	119.719	126.382	0.350565
sd	SD2	35	950	1	64.5372	80.2328	0.324369
sd	SD2	35	951	1	63.4703	80.5159	0.338014
sd	SD2	35	952	1	27.6121	42.2555	0.336203
sd	SD2	35	953	1	46.204	69.2466	0.332728
sd	SD2	35	954	1	43.2283	60.862	0.319307
sd	SD2	35	955	1	87.3394	86.546	0.328172
sd	SD2	35	956	1	47.1086	74.8499	0.301469
sd	SD2	35	957	1	86.6611	104.232	0.341959
sd	SD2	35	958	1	41.4639	59.1588	0.31153
sd	SD2	35	959	1	65.5916	94.1169	0.318772
sd	SD2	35	960	1	77.7011	101.613	0.322688
sd	SD2	35	961	1	77.1788	81.3759	0.340966
sd	SD2	35	962	1	62.996	65.4732	0.394201
sd	SD2	35	963	1	83.6929	85.8976	0.386749
sd	SD2	35	964	1	67.4257	84.8935	0.317285
sd	SD2	35	965	1	39.7659	36.2074	0.343222
sd	SD2	36	966	1	466.263	449.849	0.29154
sd	SD2	36	967	1	116.196	157.973	0.346811
sd	SD2	36	968	1	158.458	242.719	0.345765
sd	SD2	36	969	1	178.469	233.437	0.370968
sd	SD2	36	970	1	323.142	333.53	0.323002
sd	SD2	36	971	1	217.322	236.004	0.405947
sd	SD2	36	972	1	86.0301	119.669	0.42079
sd	SD2	36	973	1	158.994	208.022	0.36708
sd	SD2	36	974	1	93.1138	135.735	0.393727
sd	SD2	36	975	1	125.447	130.236	0.252646
sd	SD2	36	976	1	93.4683	102.908	0.232024
sd	SD2	36	977	1	44.2794	69.1328	0.383526
sd	SD2	36	978	1	77.7749	109.196	0.304715
sd	SD2	36	979	1	101.184	120.099	0.436782
sd	SD2	36	980	1	50.1302	100.442	0.339493
sd	SD2	36	981	1	82.8388	121.37	0.358272
sd	SD2	36	982	1	71.1287	90.5435	0.365407
sd	SD2	36	983	1	65.231	102.165	0.372507
sd	SD2	36	984	1	118.399	144.585	0.329044
sd	SD2	37	985	1	250.581	231.131	0.578948
sd	SD2	37	986	1	378.008	291.363	0.606376
sd	SD2	37	987	1	152.877	153.32	0.6287
sd	SD2	37	988	1	134.205	96.8039	0.557396
sd	SD2	37	989	1	90.9732	78.5426	0.626288
sd	SD2	37	990	1	396.789	306.692	0.786965
sd	SD2	37	991	1	189.457	134.936	0.61357
sd	SD2	37	992	1	210.608	127.176	0.620533
sd	SD2	37	993	1	487.667	251.499	0.67569
sd	SD2	37	994	1	410.678	329.908	0.468654
sd	SD2	37	995	1	179.081	156.517	0.521389
sd	SD2	37	996	1	290.27	266.495	0.539987
sd	SD2	37	997	1	186.406	169.77	0.620646
sd	SD2	37	998	1	145.853	115.252	0.464305
sd	SD2	37	999	1	126.339	114.414	0.483647
sd	SD2	37	1000	1	303.238	262.272	0.596975
sd	SD2	37	1001	1	55.1288	43.8989	0.529999
sd	SD2	37	1002	1	57.8027	49.8171	0.546132
sd	SD2	37	1003	1	158.026	134.965	0.433036
sd	SD2	37	1004	1	321.956	214.947	0.501146
sd	SD2	37	1005	1	126.352	118.909	0.693913
sd	SD2	37	1006	1	228.624	148.816	0.660732
sd	SD2	37	1007	1	136.481	109.201	0.648072
sd	SD2	37	1008	1	55.6507	41.5423	0.563925
sd	SD2	37	1009	1	70.1728	48.1066	0.536926
sd	SD2	37	1010	1	76.2501	61.7179	0.576471
sd	SD2	37	1011	1	83.1001	68.9862	0.463108
sd	SD2	37	1012	1	39.7662	74.3516	0.519346
sd	SD2	37	1013	1	61.7358	40.9819	0.530716
sd	SD2	37	1014	1	119.687	67.7529	0.480921
sd	SD2	37	1015	1	81.7636	30.9523	0.621926
sd	SD2	37	1016	1	76.9847	83.7058	0.547289
sd	SD2	37	1017	1	214.61	162.489	0.604926
sd	SD2	37	1018	1	49.4824	33.8144	0.553594
sd	SD2	37	1019	1	89.9578	69.1604	0.502659
sd	SD2	38	1020	1	265.65	309.763	0.521969
sd	SD2	38	1021	1	134.537	138.485	0.437569
sd	SD2	38	1022	1	377.738	387.195	0.473982
sd	SD2	38	1023	1	54.2165	46.1316	0.43143
sd	SD2	38	1024	1	155.166	118.88	0.464411
sd	SD2	38	1025	1	39.1594	74.3298	0.355308
sd	SD2	38	1026	1	55.0864	67.1441	0.376234
sd	SD2	38	1027	1	111.7	127.195	0.406027
sd	SD2	38	1028	1	83.7272	85.3891	0.440162
sd	SD2	38	1029	1	86.3703	72.8239	0.414437
sd	SD2	38	1030	1	227.513	197.228	0.512885
sd	SD2	38	1031	1	133.44	132.149	0.42483
sd	SD2	38	1032	1	51.0309	74.4247	0.486237
sd	SD2	38	1033	1	70.0859	70.5785	0.406108
sd	SD2	38	1034	1	72.3227	65.836	0.45066
sd	SD3	39	1035	1	127.107	307.365	0.260059
sd	SD3	39	1036	1	28.4706	82.3916	0.27659
sd	SD3	39	1037	1	29.4163	79.9407	0.252906
sd	SD3	39	1038	1	162.692	381.04	0.233644
sd	SD3	39	1039	1	55.6103	109	0.275478
sd	SD3	39	1040	1	38.1657	72.3181	0.305458
sd	SD3	39	1041	1	44.9591	99.8145	0.272269
sd	SD3	39	1042	1	20.5605	60.3756	0.23348
sd	SD3	39	1043	1	101.157	161.189	0.262671
sd	SD3	39	1044	1	43.2691	95.3906	0.238343
sd	SD3	39	1045	1	61.3461	132.241	0.282309
sd	SD3	39	1046	1	58.1453	96.1145	0.28306
sd	SD3	39	1047	1	116.527	171.991	0.271313
sd	SD3	39	1048	1	39.4883	88.2582	0.258294
sd	SD3	39	1049	1	65.8412	147.526	0.259306
sd	SD3	39	1050	1	134.745	289.984	0.28715
sd	SD3	39	1051	1	60.7563	102.102	0.283635
sd	SD3	39	1052	1	57.5044	137.387	0.273751
sd	SD3	39	1053	1	50.7089	89.5607	0.360112
sd	SD3	39	1054	1	109.526	212.478	0.328441
sd	SD3	39	1055	1	43.8961	79.409	0.292203
sd	SD3	39	1056	1	64.5737	91.8952	0.320352
sd	SD3	39	1057	1	19.2076	39.5218	0.287914
sd	SD3	39	1058	1	65.6761	113.36	0.267059
sd	SD3	39	1059	1	40.9577	52.8719	0.246677
sd	SD3	39	1060	1	40.179	72.0396	0.225624
sd	SD3	39	1061	1	28.6143	54.4111	0.273698
sd	SD3	39	1062	1	80.0233	107.24	0.322777
sd	SD3	40	1063	1	81.4254	218.442	0.27081
sd	SD3	40	1064	1	126.532	298.668	0.295125
sd	SD3	40	1065	1	39.1178	102.875	0.298194
sd	SD3	40	1066	1	75.0775	176.133	0.299859
sd	SD3	40	1067	1	48.6215	133.507	0.319297
sd	SD3	40	1068	1	126.928	279.965	0.268037
sd	SD3	40	1069	1	80.3705	186.421	0.279412
sd	SD3	40	1070	1	79.6419	111.246	0.288623
sd	SD3	40	1071	1	81.039	134.303	0.240748
sd	SD3	40	1072	1	59.1381	144.109	0.266125
sd	SD3	40	1073	1	77.7269	183.449	0.314373
sd	SD3	40	1074	1	25.1454	63.1636	0.343886
sd	SD3	40	1075	1	21.9798	37.9916	0.3101
sd	SD3	40	1076	1	75.6539	109.816	0.37753
sd	SD3	40	1077	1	91.9541	137.636	0.372963
sd	SD3	40	1078	1	102.421	214.104	0.383542
sd	SD3	40	1079	1	92.2054	164.942	0.318466
sd	SD3	40	1080	1	63.5039	163.299	0.281047
sd	SD3	40	1081	1	45.068	114.791	0.258029
sd	SD3	40	1082	1	71.2744	150.241	0.269079
sd	SD3	40	1083	1	49.1713	89.7282	0.267131
sd	SD3	40	1084	1	39.932	102.196	0.24564
sd	SD3	40	1085	1	28.8591	61.61	0.245009
sd	SD3	40	1086	1	40.509	93.7531	0.232094
sd	SD3	40	1087	1	58.9758	117.156	0.289499
sd	SD3	40	1088	1	94.1622	261.426	0.23675
sd	SD3	40	1089	1	14.7405	54.4515	0.234993
sd	SD3	40	1090	1	42.1903	54.9395	0.248729
sd	SD3	40	1091	1	114.106	230.495	0.329632
sd	SD3	40	1092	1	164.335	345.481	0.333047
sd	SD3	40	1093	1	55.0417	106.629	0.320325
sd	SD3	40	1094	1	51.0216	76.1903	0.354692
sd	SD3	40	1095	1	47.3598	61.8167	0.294255
sd	SD3	40	1096	1	54.122	74.6354	0.315016
sd	SD3	40	1097	1	80.0809	184.832	0.294568
sd	SD3	40	1098	1	25.7812	52.0515	0.285927
sd	SD3	40	1099	1	65.5256	111.43	0.294473
sd	SD3	40	1100	1	39.8647	89.8368	0.270912
sd	SD3	40	1101	1	20.999	37.7483	0.253848
sd	SD3	40	1102	1	20.8276	71.5075	0.245303
sd	SD3	40	1103	1	7.59086	48.8884	0.198925
sd	SD3	41	1104	1	76.3997	159.051	0.255144
sd	SD3	41	1105	1	108.684	196.188	0.278471
sd	SD3	41	1106	1	82.1876	89.8323	0.405487
sd	SD3	41	1107	1	169.03	349.546	0.288308
sd	SD3	41	1108	1	137.408	289.692	0.241826
sd	SD3	41	1109	1	57.7504	104.982	0.238581
sd	SD3	41	1110	1	78.8731	139.238	0.324946
sd	SD3	41	1111	1	21.7637	61.6257	0.244538
sd	SD3	41	1112	1	35.7192	73.2894	0.323818
sd	SD3	41	1113	1	200.123	297.502	0.255669
sd	SD3	41	1114	1	108.653	127.452	0.398168
sd	SD3	41	1115	1	58.1925	75.1347	0.351142
sd	SD3	41	1116	1	47.8601	52.6108	0.35211
sd	SD3	41	1117	1	129.842	112.89	0.370868
sd	SD3	41	1118	1	71.714	92.6418	0.34229
sd	SD3	41	1119	1	76.2608	100.066	0.392488
sd	SD3	41	1120	1	91.2122	125.624	0.332231
sd	SD3	41	1121	1	39.2955	68.7568	0.225509
sd	SD3	41	1122	1	56.1615	138.189	0.220156
sd	SD3	41	1123	1	32.783	57.6002	0.190118
sd	SD3	41	1124	1	49.2995	74.3727	0.279729
sd	SD3	41	1125	1	53.7082	88.4784	0.301845
sd	SD3	41	1126	1	50.0966	48.8328	0.412171
sd	SD3	41	1127	1	76.4294	80.6996	0.290027
sd	SD3	41	1128	1	63.6826	83.9784	0.31634
sd	SD3	41	1129	1	39.6643	59.3273	0.305529
sd	SD3	42	1130	1	253.648	362.494	0.224209
sd	SD3	42	1131	1	118.627	139.388	0.284383
sd	SD3	42	1132	1	140.033	261.52	0.306538
sd	SD3	42	1133	1	30.8514	81.7627	0.266933
sd	SD3	42	1134	1	100.229	106.037	0.308974
sd	SD3	42	1135	1	14.5868	45.6408	0.252732
sd	SD3	42	1136	1	82.4847	149.992	0.317347
sd	SD3	42	1137	1	24.6578	50.6073	0.321397
sd	SD3	42	1138	1	52.1182	106.105	0.320947
sd	SD3	42	1139	1	115.538	114.06	0.361289
sd	SD3	42	1140	1	111.037	126.882	0.330036
sd	SD3	42	1141	1	26.1547	35.7625	0.293661
sd	SD3	42	1142	1	38.5838	83.8304	0.273279
sd	SD3	42	1143	1	16.2186	56.9789	0.274037
sd	SD3	42	1144	1	45.1506	59.486	0.286086
sd	SD3	42	1145	1	52.9447	50.9661	0.284798
sd	SD3	42	1146	1	42.7723	50.3445	0.319817
sd	SD4	43	1147	1	87.1419	292.047	0.217205
sd	SD4	43	1148	1	21.4951	72.3684	0.177391
sd	SD4	43	1149	1	105.112	301.285	0.226278
sd	SD4	43	1150	1	117.824	338.494	0.229672
sd	SD4	43	1151	1	30.7111	102.76	0.221245
sd	SD4	43	1152	1	28.6719	118.577	0.188566
sd	SD4	43	1153	1	55.1729	189.984	0.253039
sd	SD4	43	1154	1	34.0937	121.527	0.242436
sd	SD4	43	1155	1	46.1992	153.408	0.231997
sd	SD4	43	1156	1	44.0443	100.099	0.239386
sd	SD4	43	1157	1	46.1361	82.2816	0.210998
sd	SD4	43	1158	1	62.8593	141.272	0.234767
sd	SD4	43	1159	1	23.4358	96.4688	0.205605
sd	SD4	43	1160	1	56.4756	165.677	0.220882
sd	SD4	43	1161	1	22.7809	64.1983	0.229016
sd	SD4	43	1162	1	17.332	51.7086	0.223462
sd	SD4	43	1163	1	12.6113	66.7581	0.223106
sd	SD4	43	1164	1	18.095	61.3433	0.174963
sd	SD4	43	1165	1	27.9959	69.1304	0.218627
sd	SD4	43	1166	1	29.7179	78.6038	0.229934
sd	SD4	43	1167	1	12.796	64.0321	0.229952
sd	SD4	43	1168	1	37.5665	77.0982	0.214669
sd	SD4	43	1169	1	10.5078	28.4195	0.226463
sd	SD4	43	1170	1	31.8142	54.8268	0.231285
sd	SD4	44	1171	1	147.531	335.835	0.23246
sd	SD4	44	1172	1	72.875	206.52	0.222453
sd	SD4	44	1173	1	32.2519	77.6625	0.232294
sd	SD4	44	1174	1	57.5856	170.594	0.163345
sd	SD4	44	1175	1	55.4857	148.16	0.199916
sd	SD4	44	1176	1	75.2864	121.652	0.23226
sd	SD4	44	1177	1	42.1387	73.9486	0.224312
sd	SD4	44	1178	1	35.7416	69.7246	0.20936
sd	SD4	44	1179	1	31.3351	67.8264	0.21356
sd	SD4	44	1180	1	13.3486	39.3736	0.228472
sd	SD4	44	1181	1	43.3857	80.317	0.217456
sd	SD4	44	1182	1	11.8866	37.459	0.226681
sd	SD4	44	1183	1	32.3775	64.7568	0.212594
sd	SD4	44	1184	1	7.82783	28.4793	0.186695
sd	SD4	44	1185	1	12.6736	61.535	0.171809
sd	SD4	44	1186	1	47.1047	81.9212	0.200852
sd	SD4	45	1187	1	69.1218	165.294	0.198762
sd	SD4	45	1188	1	25.5668	65.4113	0.193936
sd	SD4	45	1189	1	45.3447	140.708	0.182761
sd	SD4	45	1190	1	28.9207	84.0668	0.190418
sd	SD4	45	1191	1	73.6451	192.903	0.190313
sd	SD4	45	1192	1	39.0866	89.0398	0.219125
sd	SD4	45	1193	1	30.6354	93.1886	0.228002
sd	SD4	45	1194	1	24.3745	45.7047	0.219831
sd	SD4	45	1195	1	25.6757	58.2185	0.195934
sd	SD4	45	1196	1	13.7216	52.8788	0.192558
sd	SD4	45	1197	1	34.2662	92.9258	0.184877
sd	SD4	45	1198	1	30.5707	66.1617	0.195872
sd	SD4	45	1199	1	16.1776	52.6246	0.202605
sd	SD4	45	1200	1	12.2735	43.9613	0.231552
sd	SD4	45	1201	1	93.1921	224.213	0.223864
sd	SD4	45	1202	1	17.4987	56.5368	0.210424
sd	SD4	45	1203	1	20.4284	67.4703	0.197485
sd	SD4	45	1204	1	26.7097	69.5201	0.164938
sd	SD4	45	1205	1	6.92817	30.2632	0.159142
sd	SD4	45	1206	1	5.54142	21.8584	0.189684
sd	SD4	45	1207	1	27.8167	81.4959	0.2051
sd	SD4	45	1208	1	39.8017	102.478	0.205847
sd	SD4	45	1209	1	14.7916	47.3545	0.205007
sd	SD4	45	1210	1	66.957	156.483	0.199919
sd	SD4	45	1211	1	18.9378	47.5447	0.201739
sd	SD4	45	1212	1	13.7489	43.0953	0.218931
sd	SD4	45	1213	1	21.7989	70.1082	0.228326
sd	SD4	45	1214	1	25.9331	68.0604	0.210244
sd	SD4	45	1215	1	45.4648	164.99	0.232984
sd	SD4	46	1216	1	199.432	521.896	0.230449
sd	SD4	46	1217	1	32.8046	113.48	0.151406
sd	SD4	46	1218	1	89.2876	251.164	0.160201
sd	SD4	46	1219	1	79.3542	223.987	0.189593
sd	SD4	46	1220	1	103.902	272.55	0.2311
sd	SD4	46	1221	1	139.757	388.3	0.222959
sd	SD4	46	1222	1	54.3138	137.315	0.258306
sd	SD4	46	1223	1	77.2263	196.983	0.188555
sd	SD4	46	1224	1	49.1416	97.8098	0.236149
sd	SD4	46	1225	1	31.7098	113.929	0.237245
sd	SD4	46	1226	1	75.9485	135.715	0.245735
sd	SD4	46	1227	1	13.1815	41.6578	0.19826
sd	SD4	46	1228	1	47.5759	69.0642	0.255959
sd	SD4	46	1229	1	24.4482	65.9069	0.130592
sd	SD4	46	1230	1	35.0164	63.8012	0.171289
sd	SD4	46	1231	1	39.1005	45.7879	0.190979
sd	SD4	46	1232	1	12.0389	23.2611	0.154184
sd	SD4	46	1233	1	40.4645	47.6934	0.16055
sd	SD4	46	1234	1	34.5342	50.6114	0.159856
sd	SD4	46	1235	1	37.73	96.3628	0.191345
sd	SD4	46	1236	1	18.7243	46.7595	0.206173
sd	SD4	46	1237	1	49.1745	76.1081	0.252463
sd	SD4	46	1238	1	18.2653	34.9685	0.226042
sd	SD4	46	1239	1	38.6733	81.2459	0.219893
sd	SD4	46	1240	1	46.7218	70.5698	0.259905
sd	SD4	46	1241	1	31.9689	42.4652	0.209464
sd	SD4	46	1242	1	22.9036	66.2588	0.224246
sd	SD4	46	1243	1	21.6399	45.1668	0.196202
sd	SD4	46	1244	1	20.2986	40.5559	0.196732
sd	SD4	46	1245	1	28.3335	36.2471	0.193416
sd	SD4	46	1246	1	23.5184	61.0273	0.208686
sd	SD4	46	1247	1	23.0509	55.8066	0.222348
sd	SD4	46	1248	1	18.9712	54.6752	0.22788
sd	SD4	46	1249	1	71.9259	156.666	0.216017
sd	SD4	46	1250	1	27.3392	46.3189	0.193122
sd	SD4	46	1251	1	19.8131	65.2651	0.211224
sd	SD4	46	1252	1	9.0499	34.4181	0.188815
sd	SD4	46	1253	1	12.3027	50.3721	0.180906
sd	SD4	46	1254	1	23.7092	56.8991	0.213636
sd	SD4	46	1255	1	23.3544	35.8114	0.222987
sd	SD4	46	1256	1	19.3311	46.7144	0.19243
sd	SD4	46	1257	1	33.3167	64.7913	0.180795
sd	SD4	46	1258	1	11.999	42.1803	0.202861
sd	SD4	46	1259	1	7.73103	41.25	0.204408
sd	SD4	46	1260	1	11.6535	50.0332	0.168799
sd	SD4	46	1261	1	33.9282	46.4367	0.222094
sd	SD5	47	1262	1	149.403	376.457	0.295773
sd	SD5	47	1263	1	109.339	330.181	0.199464
sd	SD5	47	1264	1	75.3019	252.283	0.211543
sd	SD5	47	1265	1	54.4766	146.084	0.210401
sd	SD5	47	1266	1	56.3913	118.545	0.260605
sd	SD5	47	1267	1	68.5453	140.4	0.300379
sd	SD5	47	1268	1	136.86	282.045	0.19822
sd	SD5	47	1269	1	122.394	324.759	0.208425
sd	SD5	47	1270	1	45.1352	147.6	0.194132
sd	SD5	47	1271	1	9.7669	47.188	0.192882
sd	SD5	47	1272	1	32.2371	86.1971	0.238969
sd	SD5	47	1273	1	34.5352	62.1235	0.235924
sd	SD5	47	1274	1	26.0939	71.9335	0.203916
sd	SD5	47	1275	1	29.3613	74.9629	0.179423
sd	SD5	47	1276	1	30.9409	54.7944	0.199263
sd	SD5	47	1277	1	35.6771	52.9831	0.283359
sd	SD5	47	1278	1	25.1109	73.5867	0.238651
sd	SD5	47	1279	1	35.1156	79.2536	0.209455
sd	SD5	47	1280	1	35.8146	68.7456	0.204442
sd	SD5	47	1281	1	33.2827	97.8332	0.206512
sd	SD5	47	1282	1	27.0786	68.0889	0.202863
sd	SD5	47	1283	1	38.2033	78.8555	0.199346
sd	SD5	47	1284	1	15.9851	70.317	0.197169
sd	SD5	47	1285	1	41.2959	60.0907	0.268545
sd	SD5	47	1286	1	48.0922	128.46	0.206828
sd	SD5	47	1287	1	23.7626	45.5909	0.213739
sd	SD5	48	1288	1	77.3614	222.08	0.255261
sd	SD5	48	1289	1	17.9999	46.8442	0.256748
sd	SD5	48	1290	1	18.053	33.8688	0.221635
sd	SD5	48	1291	1	19.6575	72.7314	0.192467
sd	SD5	48	1292	1	64.3698	206.867	0.204376
sd	SD5	48	1293	1	19.4159	65.8532	0.213935
sd	SD5	48	1294	1	53.8927	108.374	0.206276
sd	SD5	48	1295	1	29.167	69.9184	0.218541
sd	SD5	48	1296	1	16.5485	56.4008	0.204227
sd	SD5	48	1297	1	18.8829	40.573	0.227892
sd	SD5	48	1298	1	32.8946	107.576	0.235017
sd	SD5	48	1299	1	36.4345	97.2202	0.22832
sd	SD5	48	1300	1	83.3168	230.969	0.21974
sd	SD5	48	1301	1	52.9505	153.941	0.231543
sd	SD5	48	1302	1	23.0834	66.6178	0.237851
sd	SD5	48	1303	1	68.2363	222.699	0.248895
sd	SD5	48	1304	1	12.9542	39.8454	0.23279
sd	SD5	48	1305	1	38.5505	85.7333	0.238905
sd	SD5	48	1306	1	30.8446	84.131	0.2248
sd	SD5	48	1307	1	15.0861	68.0968	0.221536
sd	SD5	48	1308	1	13.9548	50.2267	0.182186
sd	SD5	48	1309	1	74.2201	198.491	0.223478
sd	SD5	48	1310	1	39.054	100.238	0.222397
sd	SD5	48	1311	1	21.8485	69.7064	0.225715
sd	SD5	48	1312	1	32.0289	76.0965	0.228194
sd	SD5	48	1313	1	18.2948	65.9629	0.235637
sd	SD5	48	1314	1	17.6953	66.851	0.222919
sd	SD5	48	1315	1	33.3984	103.922	0.25022
sd	SD5	48	1316	1	23.748	67.9205	0.252808
sd	SD5	48	1317	1	50.7976	137.299	0.242623
sd	SD5	48	1318	1	39.0409	87.1531	0.247755
sd	SD5	48	1319	1	20.481	70.8997	0.252691
sd	SD5	48	1320	1	50.8001	163.821	0.237418
sd	SD5	48	1321	1	18.9183	45.7195	0.204608
sd	SD5	48	1322	1	54.8209	181.65	0.219124
sd	SD5	48	1323	1	88.5621	281.869	0.220545
sd	SD5	48	1324	1	35.4492	108.273	0.211758
sd	SD5	48	1325	1	31.0955	104.179	0.202706
sd	SD5	48	1326	1	47.156	119.885	0.209707
sd	SD5	48	1327	1	30.7441	70.5	0.223016
sd	SD5	48	1328	1	22.501	71.4913	0.229075
sd	SD5	48	1329	1	63.8493	164.462	0.233609
sd	SD5	48	1330	1	18.5388	51.9541	0.219754
sd	SD5	48	1331	1	24.7173	81.1881	0.19914
sd	SD5	48	1332	1	38.3416	108.844	0.208598
sd	SD5	48	1333	1	52.305	196.32	0.222458
sd	SD5	48	1334	1	33.9784	105.615	0.216087
sd	SD5	48	1335	1	35.4412	107.82	0.216226
sd	SD5	48	1336	1	33.9771	104.232	0.235014
sd	SD5	48	1337	1	31.9391	82.9767	0.227015
sd	SD5	48	1338	1	19.5808	42.5111	0.234839
sd	SD5	48	1339	1	28.6548	47.7718	0.209762
sd	SD5	48	1340	1	34.423	89.2869	0.21417
sd	SD5	48	1341	1	18.5367	76.2643	0.237965
sd	SD5	48	1342	1	35.1866	99.7113	0.232344
sd	SD5	49	1343	1	47.948	135.24	0.233532
sd	SD5	49	1344	1	100.654	269.251	0.271243
sd	SD5	49	1345	1	25.3418	56.7138	0.26063
sd	SD5	49	1346	1	33.1763	74.037	0.19723
sd	SD5	49	1347	1	39.3044	64.7278	0.237414
sd	SD5	49	1348	1	41.0303	102.326	0.261532
sd	SD5	49	1349	1	33.6581	73.87	0.26747
sd	SD5	49	1350	1	75.2341	224.343	0.254663
sd	SD5	49	1351	1	157.445	438.742	0.239119
sd	SD5	49	1352	1	64.3818	171.749	0.30563
sd	SD5	49	1353	1	57.0021	132.457	0.273218
sd	SD5	49	1354	1	52.9358	162.557	0.274476
sd	SD5	49	1355	1	51.0569	108	0.279566
sd	SD5	49	1356	1	44.4993	110.72	0.260666
sd	SD5	49	1357	1	38.2865	113.421	0.278124
sd	SD5	49	1358	1	33.9425	69.2635	0.273634
sd	SD5	49	1359	1	19.7746	27.3044	0.240669
sd	SD5	49	1360	1	52.3326	142.338	0.199824
sd	SD5	49	1361	1	36.8453	74.0026	0.216353
sd	SD5	49	1362	1	23.9919	49.0331	0.236337
sd	SD5	49	1363	1	22.9708	61.1479	0.261038
sd	SD5	49	1364	1	16.4693	44.1286	0.199057
sd	SD5	49	1365	1	24.8479	68.4754	0.211524
sd	SD5	49	1366	1	18.033	57.966	0.232483
sd	SD5	49	1367	1	35.4335	83.6228	0.226088
sd	SD5	49	1368	1	18.7882	31.6477	0.242259
sd	SD5	49	1369	1	20.7611	52.7346	0.258255
sd	SD5	49	1370	1	19.362	44.1923	0.355023
sd	SD5	49	1371	1	27.9658	76.7065	0.274996
sd	SD5	49	1372	1	33.7774	89.4783	0.272304
sd	SD5	49	1373	1	33.0668	78.6391	0.263465
sd	SD5	50	1374	1	71.1465	165.473	0.201722
sd	SD5	50	1375	1	98.061	253.359	0.262763
sd	SD5	50	1376	1	36.8821	113.689	0.21709
sd	SD5	50	1377	1	27.1328	68.5545	0.201254
sd	SD5	50	1378	1	71.1777	185.541	0.221296
sd	SD5	50	1379	1	39.5166	94.643	0.248091
sd	SD5	50	1380	1	63.2069	127.027	0.19915
sd	SD5	50	1381	1	63.3824	153.518	0.191912
sd	SD5	50	1382	1	89.3952	235.808	0.313017
sd	SD5	50	1383	1	27.3741	69.5357	0.248609
sd	SD5	50	1384	1	36.4031	81.6081	0.264145
sd	SD5	50	1385	1	23.0655	92.802	0.278903
sd	SD5	50	1386	1	31.481	106.904	0.216518
sd	SD5	50	1387	1	14.4586	49.6947	0.230902
sd	SD5	50	1388	1	30.3956	79.2107	0.224613
sd	SD5	50	1389	1	32.2645	92.2767	0.225214
sd	SD5	50	1390	1	20.8352	78.0416	0.190541
sd	SD5	50	1391	1	29.2509	72.5914	0.222109
sd	SD5	50	1392	1	35.0504	55.1847	0.236653
sd	SD5	50	1393	1	34.4299	77.8039	0.232201
sd	SD5	50	1394	1	44.3899	127.333	0.234893
sd	SD5	50	1395	1	26.8183	56.7802	0.240296
sd	SD5	50	1396	1	8.57908	60.7523	0.178138
sd	SD5	50	1397	1	8.96941	49.4107	0.194873
sd	SD5	50	1398	1	28.6377	81.4977	0.194853
sd	SD5	50	1399	1	24.3134	81.5816	0.234233
sd	SD5	50	1400	1	21.1092	40.6586	0.230093
sd	SD5	50	1401	1	38.1147	79.7431	0.19464
sd	SD5	50	1402	1	13.9001	57.1349	0.236624
sd	SD5	50	1403	1	6.12363	27.4315	0.213574
sd	SD5	50	1404	1	28.1629	61.4723	0.234867
sd	SD5	50	1405	1	8.38145	34.9261	0.227705
sd	SD5	50	1406	1	8.53137	48.1353	0.24759
sd	SD5	50	1407	1	11.7529	50.5397	0.252918
sd	SD5	50	1408	1	26.4053	63.8854	0.218922
sd	SD5	50	1409	1	26.4187	67.4763	0.223597
sd	SD5	50	1410	1	46.8165	120.215	0.276374
sd	SD5	50	1411	1	18.3891	55.0789	0.276223
sd	SD5	50	1412	1	15.6573	39.4763	0.249775
sd	SD5	50	1413	1	33.9526	103.553	0.227714
sd	SD5	50	1414	1	26.7695	64.8011	0.214237
sd	SD5	50	1415	1	18.3557	21.4563	0.219681
sd	SD5	50	1416	1	21.6574	50.4469	0.235271
sd	SD5	50	1417	1	12.7019	65.6833	0.23312
sd	SD5	50	1418	1	10.0285	43.5951	0.204647
sd	SD5	50	1419	1	28.7816	63.4282	0.227593
sd	SD5	50	1420	1	18.3241	35.8464	0.213129
sd	SD5	50	1421	1	8.48261	40.503	0.199619
sd	SD5	50	1422	1	15.5275	32.0175	0.1948
sd	SD5	50	1423	1	17.3372	24.1149	0.1753
sd	SD5	50	1424	1	19.7619	28.1604	0.202724
sd	SD5	50	1425	1	5.89896	43.3714	0.205245
sd	SD5	50	1426	1	19.4739	47.3015	0.275597
sd	SD6	51	1427	1	43.0799	73.13	0.246559
sd	SD6	51	1428	1	62.2795	137.494	0.246612
sd	SD6	51	1429	1	138.817	398.353	0.212147
sd	SD6	51	1430	1	34.6239	132.913	0.198057
sd	SD6	51	1431	1	85.6101	226.095	0.202704
sd	SD6	51	1432	1	89.2181	286.42	0.194019
sd	SD6	51	1433	1	35.3171	54.5433	0.250023
sd	SD6	51	1434	1	36.321	46.1234	0.244239
sd	SD6	51	1435	1	37.4914	82.4901	0.257408
sd	SD6	51	1436	1	17.6568	50.408	0.225347
sd	SD6	52	1437	1	255.352	558.327	0.294457
sd	SD6	52	1438	1	139.277	249.251	0.300844
sd	SD6	52	1439	1	18.6286	69.3477	0.243086
sd	SD6	52	1440	1	55.5377	75.7025	0.354398
sd	SD6	52	1441	1	244.852	537.924	0.265854
sd	SD6	52	1442	1	147.075	289.433	0.249638
sd	SD6	52	1443	1	47.9239	75.8639	0.316501
sd	SD6	52	1444	1	327.14	695.826	0.272143
sd	SD6	52	1445	1	254.913	365.654	0.225849
sd	SD6	52	1446	1	106.149	140.1	0.26207
sd	SD6	52	1447	1	47.5948	96.1047	0.262601
sd	SD6	52	1448	1	53.6447	78.2518	0.273828
sd	SD6	52	1449	1	58.1313	180.063	0.279787
sd	SD6	52	1450	1	109.234	244.808	0.301795
sd	SD6	52	1451	1	193.583	328.726	0.274058
sd	SD6	52	1452	1	26.5843	83.088	0.217003
sd	SD6	52	1453	1	74.4116	51.6868	0.34228
sd	SD6	52	1454	1	40.3458	76.7662	0.262356
sd	SD6	52	1455	1	338.864	657.312	0.3107
sd	SD6	52	1456	1	25.3922	63.9959	0.249947
sd	SD6	53	1457	1	205.982	362.296	0.293399
sd	SD6	53	1458	1	86.091	200.585	0.266195
sd	SD6	53	1459	1	22.6509	75.2914	0.23722
sd	SD6	53	1460	1	28.0909	67.223	0.23178
sd	SD6	53	1461	1	21.8784	55.7695	0.221289
sd	SD6	53	1462	1	32.7558	62.1139	0.204674
sd	SD6	53	1463	1	29.158	71.1732	0.236341
sd	SD6	53	1464	1	36.4637	63.3888	0.241506
sd	SD6	53	1465	1	89.1549	172.09	0.242865
sd	SD6	53	1466	1	36.3527	101.567	0.272682
sd	SD6	53	1467	1	42.6374	82.1707	0.287119
sd	SD6	53	1468	1	35.0678	43.4197	0.229786
sd	SD6	53	1469	1	94.7394	165.807	0.281299
sd	SD6	53	1470	1	42.1919	80.619	0.272355
sd	SD6	53	1471	1	25.1861	43.8789	0.24964
sd	SD6	53	1472	1	22.0495	51.6628	0.247408
sd	SD6	53	1473	1	16.719	36.766	0.218803
sd	SD6	53	1474	1	24.9153	52.6775	0.218496
sd	SD6	53	1475	1	16.9072	66.617	0.211795
sd	SD6	53	1476	1	34.7438	89.009	0.263254
sd	SD6	53	1477	1	16.7018	50.4936	0.270454
sd	SD6	53	1478	1	11.8933	35.5834	0.244829
sd	SD6	53	1479	1	20.4501	55.2823	0.20464
sd	SD6	53	1480	1	14.1298	44.7702	0.209892
sd	SD6	53	1481	1	22.6295	53.2738	0.25923
sd	SD6	53	1482	1	16.8844	58.4846	0.249517
sd	SD6	53	1483	1	66.083	134.998	0.302506
sd	SD6	53	1484	1	29.5491	105.432	0.237734
sd	SD6	53	1485	1	225.015	439.791	0.239965
sd	SD6	54	1486	1	168.457	441.38	0.205346
sd	SD6	54	1487	1	92.3852	231.69	0.219232
sd	SD6	54	1488	1	41.5142	92.7497	0.218085
sd	SD6	54	1489	1	24.5827	49.8319	0.259592
sd	SD6	54	1490	1	24.3492	71.0103	0.247472
sd	SD6	54	1491	1	116.763	255.563	0.234039
sd	SD6	54	1492	1	120.219	255.249	0.233678
sd	SD6	54	1493	1	39.8731	121.792	0.224643
sd	SD6	54	1494	1	40.1669	92.1912	0.225447
sd	SD6	54	1495	1	34.011	66.9012	0.227571
sd	SD6	54	1496	1	33.5568	66.3713	0.218055
sd	SD6	54	1497	1	138.905	351.518	0.209169
sd	SD6	54	1498	1	96.6253	137.141	0.257741
sd	SD6	54	1499	1	62.295	108.491	0.247972
sd	SD6	55	1500	1	170.56	512.498	0.322704
sd	SD6	55	1501	1	20.4457	44.5801	0.282467
sd	SD6	55	1502	1	70.373	162.457	0.320711
sd	SD6	55	1503	1	122.136	203.96	0.314369
sd	SD6	55	1504	1	39.4038	88.9486	0.31719
sd	SD6	55	1505	1	81.3209	107.228	0.268452
sd	SD6	55	1506	1	55.2856	32.37	0.302108
sd	SD6	55	1507	1	61.4648	76.2645	0.314612
sd	SD6	55	1508	1	118.622	179.069	0.287027
sd	SD6	55	1509	1	78.1867	145.813	0.238696
sd	SD6	55	1510	1	50.7341	92.3375	0.252176
sd	SD6	56	1511	1	82.0963	185.65	0.236404
sd	SD6	56	1512	1	101.576	221.146	0.263953
sd	SD6	56	1513	1	36.6621	47.6354	0.273408
sd	SD6	56	1514	1	28.509	51.6282	0.285479
sd	SD6	56	1515	1	39.4214	72.8408	0.165761
sd	SD6	56	1516	1	59.0657	107.393	0.188809
sd	SD6	56	1517	1	36.9394	40.4274	0.217989
sd	SD6	56	1518	1	146.796	216.227	0.242138
sd	SD6	56	1519	1	68.035	70.5005	0.22813
sd	SD6	56	1520	1	114.247	82.9408	0.328564
sd	SD6	56	1521	1	139.489	184.71	0.345672
sd	SD6	56	1522	1	55.1215	60.7699	0.284398
sd	SD6	56	1523	1	31.8187	40.1614	0.19641
sd	SD6	56	1524	1	81.6441	109.596	0.256087
sd	SD6	56	1525	1	22.0024	36.6222	0.241615
sd	SD6	56	1526	1	32.8693	61.2505	0.225903
sd	SD6	56	1527	1	43.0384	31.6211	0.276842
sd	SD6	56	1528	1	10.9889	26.792	0.211668
sd	SD6	56	1529	1	32.4147	49.7833	0.179579
sd	SD6	56	1530	1	70.9262	52.3074	0.203704

## Sheet: fig2e
condition	mouse	dendrite	spine	sample	spine GluA1 normalized
ns	NS1	1	1	1	607.064
ns	NS1	1	1	2	557.961
ns	NS1	1	1	3	572.95
ns	NS1	1	1	4	629.801
ns	NS1	1	1	5	795.07
ns	NS1	1	2	1	259.762
ns	NS1	1	2	2	227.922
ns	NS1	1	2	3	174.328
ns	NS1	1	2	4	199.879
ns	NS1	1	2	5	232.091
ns	NS1	1	3	1	558.446
ns	NS1	1	3	2	538.431
ns	NS1	1	3	3	513.206
ns	NS1	1	3	4	450.405
ns	NS1	1	3	5	599.299
ns	NS1	1	4	1	51.3621
ns	NS1	1	4	2	49.4014
ns	NS1	1	4	3	56.4582
ns	NS1	1	4	4	30.201
ns	NS1	1	4	5	78.6736
ns	NS1	1	5	1	762.915
ns	NS1	1	5	2	694.625
ns	NS1	1	5	3	672.998
ns	NS1	1	5	4	697.297
ns	NS1	1	5	5	725.135
ns	NS1	1	6	1	61.9313
ns	NS1	1	6	2	26.651
ns	NS1	1	6	3	150.526
ns	NS1	1	6	4	179.598
ns	NS1	1	6	5	177.669
ns	NS1	1	7	1	194.574
ns	NS1	1	7	2	139.231
ns	NS1	1	7	3	161.817
ns	NS1	1	7	4	161.061
ns	NS1	1	7	5	214.645
ns	NS1	1	8	1	81.4724
ns	NS1	1	8	2	50.135
ns	NS1	1	8	3	69.9101
ns	NS1	1	8	4	84.6401
ns	NS1	1	8	5	98.4365
ns	NS1	1	9	1	36.2894
ns	NS1	1	9	2	33.8311
ns	NS1	1	9	3	53.4762
ns	NS1	1	9	4	62.6068
ns	NS1	1	9	5	82.4805
ns	NS1	1	10	1	11.9069
ns	NS1	1	10	2	7.99788
ns	NS1	1	10	3	14.8604
ns	NS1	1	10	4	36.2529
ns	NS1	1	10	5	30.2206
ns	NS1	2	11	1	165.234
ns	NS1	2	11	2	172.9
ns	NS1	2	11	3	152.538
ns	NS1	2	11	4	146.232
ns	NS1	2	11	5	143.929
ns	NS1	2	12	1	149.434
ns	NS1	2	12	2	127.192
ns	NS1	2	12	3	123.308
ns	NS1	2	12	4	148.969
ns	NS1	2	12	5	157.646
ns	NS1	2	13	1	283.322
ns	NS1	2	13	2	272.435
ns	NS1	2	13	3	253.763
ns	NS1	2	13	4	197.122
ns	NS1	2	13	5	256.569
ns	NS1	2	14	1	159.272
ns	NS1	2	14	2	160.852
ns	NS1	2	14	3	133.91
ns	NS1	2	14	4	149.058
ns	NS1	2	14	5	176.228
ns	NS1	2	15	1	65.8094
ns	NS1	2	15	2	58.7187
ns	NS1	2	15	3	44.8218
ns	NS1	2	15	4	61.7965
ns	NS1	2	15	5	55.9279
ns	NS1	2	16	1	124.431
ns	NS1	2	16	2	94.2378
ns	NS1	2	16	3	77.149
ns	NS1	2	16	4	117.07
ns	NS1	2	16	5	102.735
ns	NS1	2	17	1	115.776
ns	NS1	2	17	2	112.762
ns	NS1	2	17	3	90.7688
ns	NS1	2	17	4	93.1032
ns	NS1	2	17	5	120.277
ns	NS1	2	18	1	137.087
ns	NS1	2	18	2	94.6528
ns	NS1	2	18	3	119.941
ns	NS1	2	18	4	102.826
ns	NS1	2	18	5	143.589
ns	NS1	2	19	1	70.4523
ns	NS1	2	19	2	70.5918
ns	NS1	2	19	3	42.3331
ns	NS1	2	19	4	54.8549
ns	NS1	2	19	5	59.5609
ns	NS1	2	20	1	52.7794
ns	NS1	2	20	2	26.0333
ns	NS1	2	20	3	53.4133
ns	NS1	2	20	4	34.4028
ns	NS1	2	20	5	42.3629
ns	NS1	2	21	1	59.8878
ns	NS1	2	21	2	59.301
ns	NS1	2	21	3	63.4208
ns	NS1	2	21	4	58.2014
ns	NS1	2	21	5	70.5641
ns	NS1	2	22	1	43.2764
ns	NS1	2	22	2	56.2228
ns	NS1	2	22	3	49.7004
ns	NS1	2	22	4	32.8752
ns	NS1	2	22	5	60.474
ns	NS1	2	23	1	551.743
ns	NS1	2	23	2	508.596
ns	NS1	2	23	3	554.147
ns	NS1	2	23	4	539.784
ns	NS1	2	23	5	459.996
ns	NS1	2	24	1	356.834
ns	NS1	2	24	2	361.901
ns	NS1	2	24	3	328.853
ns	NS1	2	24	4	331.415
ns	NS1	2	24	5	315.107
ns	NS1	2	25	1	33.4516
ns	NS1	2	25	2	30.9224
ns	NS1	2	25	3	39.308
ns	NS1	2	25	4	51.5278
ns	NS1	2	25	5	75.2646
ns	NS1	2	26	1	115.663
ns	NS1	2	26	2	106.318
ns	NS1	2	26	3	81.489
ns	NS1	2	26	4	111.839
ns	NS1	2	26	5	133.595
ns	NS1	2	27	1	52.2878
ns	NS1	2	27	2	40.7341
ns	NS1	2	27	3	56.2947
ns	NS1	2	27	4	43.7887
ns	NS1	2	27	5	44.8724
ns	NS1	2	28	1	83.7881
ns	NS1	2	28	2	55.6794
ns	NS1	2	28	3	72.6598
ns	NS1	2	28	4	74.1082
ns	NS1	2	28	5	59.4538
ns	NS1	2	29	1	96.6784
ns	NS1	2	29	2	93.675
ns	NS1	2	29	3	90.0151
ns	NS1	2	29	4	87.2352
ns	NS1	2	29	5	89.1379
ns	NS1	2	30	1	73.4587
ns	NS1	2	30	2	76.4483
ns	NS1	2	30	3	65.5476
ns	NS1	2	30	4	82.9199
ns	NS1	2	30	5	71.9664
ns	NS1	3	31	1	359.448
ns	NS1	3	31	2	355.752
ns	NS1	3	31	3	311.643
ns	NS1	3	31	4	275.668
ns	NS1	3	31	5	319.696
ns	NS1	3	32	1	137.476
ns	NS1	3	32	2	119.859
ns	NS1	3	32	3	141.571
ns	NS1	3	32	4	116.597
ns	NS1	3	32	5	137.756
ns	NS1	3	33	1	300.35
ns	NS1	3	33	2	270.312
ns	NS1	3	33	3	280.18
ns	NS1	3	33	4	330.418
ns	NS1	3	33	5	364.251
ns	NS1	3	34	1	289.807
ns	NS1	3	34	2	339.886
ns	NS1	3	34	3	303.793
ns	NS1	3	34	4	333.124
ns	NS1	3	34	5	348.812
ns	NS1	3	35	1	248.385
ns	NS1	3	35	2	278.673
ns	NS1	3	35	3	223.109
ns	NS1	3	35	4	283.987
ns	NS1	3	35	5	307.92
ns	NS1	3	36	1	483.983
ns	NS1	3	36	2	454.069
ns	NS1	3	36	3	375.156
ns	NS1	3	36	4	412.706
ns	NS1	3	36	5	451.307
ns	NS1	3	37	1	147.777
ns	NS1	3	37	2	107.801
ns	NS1	3	37	3	145.197
ns	NS1	3	37	4	178.839
ns	NS1	3	37	5	155.149
ns	NS1	3	38	1	128.593
ns	NS1	3	38	2	117.711
ns	NS1	3	38	3	101.359
ns	NS1	3	38	4	143.035
ns	NS1	3	38	5	147.91
ns	NS1	3	39	1	112.408
ns	NS1	3	39	2	91.6642
ns	NS1	3	39	3	92.9869
ns	NS1	3	39	4	108.708
ns	NS1	3	39	5	61.6646
ns	NS1	3	40	1	60.9571
ns	NS1	3	40	2	62.8866
ns	NS1	3	40	3	57.9023
ns	NS1	3	40	4	31.9479
ns	NS1	3	40	5	56.218
ns	NS1	3	41	1	34.4731
ns	NS1	3	41	2	23.8255
ns	NS1	3	41	3	43.6487
ns	NS1	3	41	4	46.2759
ns	NS1	3	41	5	43.54
ns	NS1	3	42	1	15.5045
ns	NS1	3	42	2	19.6638
ns	NS1	3	42	3	28.0541
ns	NS1	3	42	4	28.3897
ns	NS1	3	42	5	19.3239
ns	NS1	3	43	1	266.047
ns	NS1	3	43	2	196.468
ns	NS1	3	43	3	179.781
ns	NS1	3	43	4	217.271
ns	NS1	3	43	5	215.574
ns	NS1	3	44	1	33.52
ns	NS1	3	44	2	30.1345
ns	NS1	3	44	3	56.9035
ns	NS1	3	44	4	78.6902
ns	NS1	3	44	5	69.2525
ns	NS1	3	45	1	27.8232
ns	NS1	3	45	2	64.868
ns	NS1	3	45	3	26.8309
ns	NS1	3	45	4	39.284
ns	NS1	3	45	5	6.01718
ns	NS1	3	46	1	84.8538
ns	NS1	3	46	2	111.051
ns	NS1	3	46	3	72.8621
ns	NS1	3	46	4	48.5932
ns	NS1	3	46	5	57.4178
ns	NS1	3	47	1	42.6141
ns	NS1	3	47	2	50.456
ns	NS1	3	47	3	35.609
ns	NS1	3	47	4	31.8927
ns	NS1	3	47	5	31.5751
ns	NS1	3	48	1	59.6669
ns	NS1	3	48	2	61.122
ns	NS1	3	48	3	97.7566
ns	NS1	3	48	4	67.7989
ns	NS1	3	48	5	73.2698
ns	NS1	3	49	1	68.3157
ns	NS1	3	49	2	89.8484
ns	NS1	3	49	3	95.3958
ns	NS1	3	49	4	56.3164
ns	NS1	3	49	5	85.9585
ns	NS1	3	50	1	196.64
ns	NS1	3	50	2	193.513
ns	NS1	3	50	3	199.018
ns	NS1	3	50	4	228.403
ns	NS1	3	50	5	200.164
ns	NS1	3	51	1	56.0958
ns	NS1	3	51	2	95.9863
ns	NS1	3	51	3	53.4529
ns	NS1	3	51	4	46.3899
ns	NS1	3	51	5	48.7802
ns	NS1	3	52	1	51.8308
ns	NS1	3	52	2	72.5327
ns	NS1	3	52	3	49.5405
ns	NS1	3	52	4	72.4211
ns	NS1	3	52	5	39.9074
ns	NS1	3	53	1	234.651
ns	NS1	3	53	2	228.273
ns	NS1	3	53	3	300.756
ns	NS1	3	53	4	269.574
ns	NS1	3	53	5	329.932
ns	NS1	3	54	1	36.1892
ns	NS1	3	54	2	33.2692
ns	NS1	3	54	3	44.7437
ns	NS1	3	54	4	28.8382
ns	NS1	3	54	5	27.544
ns	NS1	3	55	1	86.6516
ns	NS1	3	55	2	76.2609
ns	NS1	3	55	3	63.7521
ns	NS1	3	55	4	111.703
ns	NS1	3	55	5	86.9734
ns	NS1	3	56	1	35.1291
ns	NS1	3	56	2	47.5219
ns	NS1	3	56	3	41.8109
ns	NS1	3	56	4	42.8335
ns	NS1	3	56	5	62.2011
ns	NS1	3	57	1	129.552
ns	NS1	3	57	2	109.335
ns	NS1	3	57	3	70.7001
ns	NS1	3	57	4	84.0809
ns	NS1	3	57	5	83.5166
ns	NS1	3	58	1	72.8303
ns	NS1	3	58	2	56.333
ns	NS1	3	58	3	77.1115
ns	NS1	3	58	4	79.5721
ns	NS1	3	58	5	116.547
ns	NS1	3	59	1	138.635
ns	NS1	3	59	2	137.464
ns	NS1	3	59	3	148.013
ns	NS1	3	59	4	144.82
ns	NS1	3	59	5	198.303
ns	NS1	3	60	1	78.266
ns	NS1	3	60	2	68.103
ns	NS1	3	60	3	89.8136
ns	NS1	3	60	4	61.7536
ns	NS1	3	60	5	135.47
ns	NS1	3	61	1	244.219
ns	NS1	3	61	2	255.211
ns	NS1	3	61	3	229.1
ns	NS1	3	61	4	256.408
ns	NS1	3	61	5	285.703
ns	NS1	3	62	1	53.7448
ns	NS1	3	62	2	60.4917
ns	NS1	3	62	3	61.0481
ns	NS1	3	62	4	77.5447
ns	NS1	3	62	5	37.4339
ns	NS1	3	63	1	75.5414
ns	NS1	3	63	2	66.7313
ns	NS1	3	63	3	116.371
ns	NS1	3	63	4	124.787
ns	NS1	3	63	5	164.175
ns	NS1	3	64	1	42.6261
ns	NS1	3	64	2	31.8817
ns	NS1	3	64	3	50.6209
ns	NS1	3	64	4	41.8476
ns	NS1	3	64	5	46.9671
ns	NS1	3	65	1	52.7388
ns	NS1	3	65	2	60.2563
ns	NS1	3	65	3	68.3548
ns	NS1	3	65	4	45.7422
ns	NS1	3	65	5	60.5673
ns	NS1	3	66	1	52.8564
ns	NS1	3	66	2	44.3807
ns	NS1	3	66	3	21.0062
ns	NS1	3	66	4	51.0743
ns	NS1	3	66	5	42.0543
ns	NS1	3	67	1	94.2353
ns	NS1	3	67	2	94.6854
ns	NS1	3	67	3	95.1685
ns	NS1	3	67	4	110.57
ns	NS1	3	67	5	116.954
ns	NS1	3	68	1	73.0683
ns	NS1	3	68	2	48.7428
ns	NS1	3	68	3	50.756
ns	NS1	3	68	4	36.6474
ns	NS1	3	68	5	59.6634
ns	NS1	3	69	1	393.548
ns	NS1	3	69	2	444.535
ns	NS1	3	69	3	335.017
ns	NS1	3	69	4	383.038
ns	NS1	3	69	5	641.56
ns	NS1	3	70	1	192.383
ns	NS1	3	70	2	184.509
ns	NS1	3	70	3	226.602
ns	NS1	3	70	4	219.346
ns	NS1	3	70	5	321.655
ns	NS1	3	71	1	305.328
ns	NS1	3	71	2	244.144
ns	NS1	3	71	3	279.79
ns	NS1	3	71	4	270.986
ns	NS1	3	71	5	336.986
ns	NS1	3	72	1	111.768
ns	NS1	3	72	2	80.4881
ns	NS1	3	72	3	88.7627
ns	NS1	3	72	4	113.492
ns	NS1	3	72	5	93.2868
ns	NS1	3	73	1	50.3251
ns	NS1	3	73	2	76.6429
ns	NS1	3	73	3	98.6626
ns	NS1	3	73	4	73.9441
ns	NS1	3	73	5	108.968
ns	NS1	3	74	1	41.9272
ns	NS1	3	74	2	56.6111
ns	NS1	3	74	3	39.2922
ns	NS1	3	74	4	62.0366
ns	NS1	3	74	5	67.4083
ns	NS1	3	75	1	90.0924
ns	NS1	3	75	2	73.6526
ns	NS1	3	75	3	95.4445
ns	NS1	3	75	4	75.8556
ns	NS1	3	75	5	85.4132
ns	NS1	3	76	1	287.642
ns	NS1	3	76	2	299.105
ns	NS1	3	76	3	310.689
ns	NS1	3	76	4	320.711
ns	NS1	3	76	5	348.396
ns	NS1	3	77	1	365.382
ns	NS1	3	77	2	288.642
ns	NS1	3	77	3	333.44
ns	NS1	3	77	4	339.228
ns	NS1	3	77	5	346.542
ns	NS1	3	78	1	54.0062
ns	NS1	3	78	2	36.185
ns	NS1	3	78	3	38.0806
ns	NS1	3	78	4	63.3449
ns	NS1	3	78	5	66.3464
ns	NS1	3	79	1	70.0036
ns	NS1	3	79	2	73.1969
ns	NS1	3	79	3	57.9975
ns	NS1	3	79	4	52.9845
ns	NS1	3	79	5	75.2319
ns	NS1	3	80	1	75.9935
ns	NS1	3	80	2	69.5705
ns	NS1	3	80	3	69.3294
ns	NS1	3	80	4	84.9501
ns	NS1	3	80	5	64.6307
ns	NS1	3	81	1	98.9171
ns	NS1	3	81	2	66.4504
ns	NS1	3	81	3	77.9513
ns	NS1	3	81	4	83.4307
ns	NS1	3	81	5	100.926
ns	NS1	3	82	1	112.416
ns	NS1	3	82	2	90.0167
ns	NS1	3	82	3	106.553
ns	NS1	3	82	4	77.2728
ns	NS1	3	82	5	107.877
ns	NS1	3	83	1	81.8335
ns	NS1	3	83	2	78.1212
ns	NS1	3	83	3	75.3772
ns	NS1	3	83	4	74.9763
ns	NS1	3	83	5	97.9897
ns	NS1	3	84	1	41.6484
ns	NS1	3	84	2	42.2802
ns	NS1	3	84	3	46.8198
ns	NS1	3	84	4	51.9933
ns	NS1	3	84	5	52.7452
ns	NS1	3	85	1	31.3396
ns	NS1	3	85	2	40.9987
ns	NS1	3	85	3	25.2082
ns	NS1	3	85	4	30.4003
ns	NS1	3	85	5	49.8732
ns	NS1	3	86	1	17.8843
ns	NS1	3	86	2	45.6425
ns	NS1	3	86	3	32.3769
ns	NS1	3	86	4	44.067
ns	NS1	3	86	5	39.7631
ns	NS1	3	87	1	29.6637
ns	NS1	3	87	2	29.9079
ns	NS1	3	87	3	25.1869
ns	NS1	3	87	4	27.7301
ns	NS1	3	87	5	27.5863
ns	NS1	3	88	1	43.286
ns	NS1	3	88	2	74.3176
ns	NS1	3	88	3	27.8867
ns	NS1	3	88	4	23.4379
ns	NS1	3	88	5	23.2264
ns	NS1	3	89	1	24.2034
ns	NS1	3	89	2	6.95071
ns	NS1	3	89	3	14.9801
ns	NS1	3	89	4	17.4439
ns	NS1	3	89	5	15.7712
ns	NS1	3	90	1	36.7286
ns	NS1	3	90	2	26.5784
ns	NS1	3	90	3	21.099
ns	NS1	3	90	4	14.1029
ns	NS1	3	90	5	17.518
ns	NS1	3	91	1	49.9278
ns	NS1	3	91	2	26.881
ns	NS1	3	91	3	48.3062
ns	NS1	3	91	4	64.6267
ns	NS1	3	91	5	51.0667
ns	NS1	3	92	1	41.4957
ns	NS1	3	92	2	34.6908
ns	NS1	3	92	3	60.9867
ns	NS1	3	92	4	25.976
ns	NS1	3	92	5	57.9571
ns	NS1	3	93	1	30.1475
ns	NS1	3	93	2	30.9775
ns	NS1	3	93	3	71.4915
ns	NS1	3	93	4	57.0393
ns	NS1	3	93	5	52.2643
ns	NS1	3	94	1	35.5517
ns	NS1	3	94	2	17.7605
ns	NS1	3	94	3	21.9348
ns	NS1	3	94	4	35.0711
ns	NS1	3	94	5	35.4611
ns	NS1	3	95	1	92.6676
ns	NS1	3	95	2	58.0312
ns	NS1	3	95	3	98.3457
ns	NS1	3	95	4	86.3278
ns	NS1	3	95	5	70.7811
ns	NS1	3	96	1	22.6151
ns	NS1	3	96	2	22.9987
ns	NS1	3	96	3	25.9414
ns	NS1	3	96	4	41.1459
ns	NS1	3	96	5	68.3229
ns	NS1	3	97	1	122.489
ns	NS1	3	97	2	95.9381
ns	NS1	3	97	3	98.3677
ns	NS1	3	97	4	106.565
ns	NS1	3	97	5	116.758
ns	NS1	3	98	1	33.4586
ns	NS1	3	98	2	28.7951
ns	NS1	3	98	3	59.1323
ns	NS1	3	98	4	42.5243
ns	NS1	3	98	5	30.9239
ns	NS1	3	99	1	62.8845
ns	NS1	3	99	2	54.1181
ns	NS1	3	99	3	63.2611
ns	NS1	3	99	4	61.8656
ns	NS1	3	99	5	91.0185
ns	NS1	4	100	1	231.414
ns	NS1	4	100	2	127.321
ns	NS1	4	100	3	204.515
ns	NS1	4	100	4	178.954
ns	NS1	4	100	5	240.329
ns	NS1	4	101	1	383.014
ns	NS1	4	101	2	245.876
ns	NS1	4	101	3	322.274
ns	NS1	4	101	4	249.664
ns	NS1	4	101	5	259.671
ns	NS1	4	102	1	115.075
ns	NS1	4	102	2	134.117
ns	NS1	4	102	3	121.771
ns	NS1	4	102	4	118.151
ns	NS1	4	102	5	130.338
ns	NS1	4	103	1	354.046
ns	NS1	4	103	2	419.866
ns	NS1	4	103	3	326.039
ns	NS1	4	103	4	353.794
ns	NS1	4	103	5	323.322
ns	NS1	4	104	1	231.809
ns	NS1	4	104	2	233.525
ns	NS1	4	104	3	213.914
ns	NS1	4	104	4	266.536
ns	NS1	4	104	5	262.965
ns	NS1	4	105	1	148.642
ns	NS1	4	105	2	132.539
ns	NS1	4	105	3	134.109
ns	NS1	4	105	4	131.4
ns	NS1	4	105	5	222.301
ns	NS1	4	106	1	253.031
ns	NS1	4	106	2	282.678
ns	NS1	4	106	3	246.785
ns	NS1	4	106	4	251.491
ns	NS1	4	106	5	466.698
ns	NS1	4	107	1	123.907
ns	NS1	4	107	2	114.189
ns	NS1	4	107	3	101.9
ns	NS1	4	107	4	123.633
ns	NS1	4	107	5	129.983
ns	NS1	4	108	1	98.0719
ns	NS1	4	108	2	78.8313
ns	NS1	4	108	3	52.8854
ns	NS1	4	108	4	64.262
ns	NS1	4	108	5	46.5672
ns	NS1	4	109	1	78.1623
ns	NS1	4	109	2	63.8244
ns	NS1	4	109	3	75.3674
ns	NS1	4	109	4	114.143
ns	NS1	4	109	5	111.37
ns	NS1	4	110	1	100.611
ns	NS1	4	110	2	107.769
ns	NS1	4	110	3	115.629
ns	NS1	4	110	4	94.9955
ns	NS1	4	110	5	109.307
ns	NS1	4	111	1	62.9713
ns	NS1	4	111	2	70.2987
ns	NS1	4	111	3	63.3152
ns	NS1	4	111	4	66.7871
ns	NS1	4	111	5	109.269
ns	NS1	4	112	1	57.3851
ns	NS1	4	112	2	40.929
ns	NS1	4	112	3	36.7604
ns	NS1	4	112	4	54.3219
ns	NS1	4	112	5	42.7075
ns	NS1	4	113	1	57.8974
ns	NS1	4	113	2	48.3058
ns	NS1	4	113	3	58.4376
ns	NS1	4	113	4	91.6008
ns	NS1	4	113	5	69.0147
ns	NS1	4	114	1	111.581
ns	NS1	4	114	2	64.9449
ns	NS1	4	114	3	61.9038
ns	NS1	4	114	4	75.8054
ns	NS1	4	114	5	79.9949
ns	NS1	4	115	1	144.559
ns	NS1	4	115	2	108.767
ns	NS1	4	115	3	139.376
ns	NS1	4	115	4	134.476
ns	NS1	4	115	5	82.3083
ns	NS1	4	116	1	37.475
ns	NS1	4	116	2	77.8955
ns	NS1	4	116	3	123.11
ns	NS1	4	116	4	102.444
ns	NS1	4	116	5	61.01
ns	NS1	4	117	1	63.0198
ns	NS1	4	117	2	52.9175
ns	NS1	4	117	3	67.0162
ns	NS1	4	117	4	66.1494
ns	NS1	4	117	5	75.7448
ns	NS1	4	118	1	153.051
ns	NS1	4	118	2	92.6012
ns	NS1	4	118	3	79.1591
ns	NS1	4	118	4	99.1763
ns	NS1	4	118	5	101.134
ns	NS1	4	119	1	53.2485
ns	NS1	4	119	2	37.7845
ns	NS1	4	119	3	71.1654
ns	NS1	4	119	4	52.769
ns	NS1	4	119	5	92.6102
ns	NS1	4	120	1	66.2771
ns	NS1	4	120	2	77.4867
ns	NS1	4	120	3	66.5387
ns	NS1	4	120	4	55.602
ns	NS1	4	120	5	109.862
ns	NS1	4	121	1	41.3087
ns	NS1	4	121	2	45.4706
ns	NS1	4	121	3	44.6681
ns	NS1	4	121	4	60.3834
ns	NS1	4	121	5	43.0962
ns	NS1	4	122	1	49.5229
ns	NS1	4	122	2	37.4367
ns	NS1	4	122	3	29.6246
ns	NS1	4	122	4	40.7846
ns	NS1	4	122	5	47.4055
ns	NS2	5	123	1	269.793
ns	NS2	5	123	2	247.513
ns	NS2	5	123	3	347.009
ns	NS2	5	123	4	308.919
ns	NS2	5	123	5	334.816
ns	NS2	5	124	1	32.5397
ns	NS2	5	124	2	61.8335
ns	NS2	5	124	3	22.6238
ns	NS2	5	124	4	37.6606
ns	NS2	5	124	5	40.3211
ns	NS2	5	125	1	67.3047
ns	NS2	5	125	2	93.6344
ns	NS2	5	125	3	72.7651
ns	NS2	5	125	4	73.8652
ns	NS2	5	125	5	76.7776
ns	NS2	5	126	1	25.6666
ns	NS2	5	126	2	37.8809
ns	NS2	5	126	3	57.1954
ns	NS2	5	126	4	43.2691
ns	NS2	5	126	5	42.1458
ns	NS2	5	127	1	39.1847
ns	NS2	5	127	2	52.2988
ns	NS2	5	127	3	34.6184
ns	NS2	5	127	4	35.1983
ns	NS2	5	127	5	30.4746
ns	NS2	5	128	1	77.0965
ns	NS2	5	128	2	71.5474
ns	NS2	5	128	3	107.453
ns	NS2	5	128	4	65.6318
ns	NS2	5	128	5	105.043
ns	NS2	5	129	1	159.014
ns	NS2	5	129	2	133.539
ns	NS2	5	129	3	164.598
ns	NS2	5	129	4	121.721
ns	NS2	5	129	5	159.884
ns	NS2	5	130	1	55.9976
ns	NS2	5	130	2	77.1211
ns	NS2	5	130	3	83.6363
ns	NS2	5	130	4	99.1845
ns	NS2	5	130	5	99.56
ns	NS2	5	131	1	159.074
ns	NS2	5	131	2	114.984
ns	NS2	5	131	3	140.872
ns	NS2	5	131	4	147.153
ns	NS2	5	131	5	123.233
ns	NS2	5	132	1	45.245
ns	NS2	5	132	2	35.779
ns	NS2	5	132	3	35.3452
ns	NS2	5	132	4	18.567
ns	NS2	5	132	5	58.2201
ns	NS2	5	133	1	47.538
ns	NS2	5	133	2	52.2475
ns	NS2	5	133	3	48.2125
ns	NS2	5	133	4	67.2581
ns	NS2	5	133	5	34.8502
ns	NS2	5	134	1	47.4737
ns	NS2	5	134	2	51.3318
ns	NS2	5	134	3	41.8583
ns	NS2	5	134	4	52.3467
ns	NS2	5	134	5	40.2881
ns	NS2	5	135	1	44.1647
ns	NS2	5	135	2	49.5724
ns	NS2	5	135	3	55.7995
ns	NS2	5	135	4	60.7678
ns	NS2	5	135	5	49.5522
ns	NS2	5	136	1	67.4165
ns	NS2	5	136	2	100.263
ns	NS2	5	136	3	101.685
ns	NS2	5	136	4	102.09
ns	NS2	5	136	5	83.8529
ns	NS2	5	137	1	24.511
ns	NS2	5	137	2	27.9133
ns	NS2	5	137	3	26.0956
ns	NS2	5	137	4	36.6752
ns	NS2	5	137	5	30.6514
ns	NS2	5	138	1	39.4549
ns	NS2	5	138	2	42.5559
ns	NS2	5	138	3	28.3937
ns	NS2	5	138	4	37.5535
ns	NS2	5	138	5	51.2143
ns	NS2	5	139	1	40.4988
ns	NS2	5	139	2	35.0155
ns	NS2	5	139	3	47.5246
ns	NS2	5	139	4	50.0802
ns	NS2	5	139	5	64.2371
ns	NS2	5	140	1	39.9391
ns	NS2	5	140	2	44.5198
ns	NS2	5	140	3	60.1276
ns	NS2	5	140	4	41.6289
ns	NS2	5	140	5	72.5701
ns	NS2	5	141	1	52.5484
ns	NS2	5	141	2	55.8543
ns	NS2	5	141	3	45.0943
ns	NS2	5	141	4	44.6717
ns	NS2	5	141	5	45.133
ns	NS2	5	142	1	51.494
ns	NS2	5	142	2	52.9119
ns	NS2	5	142	3	49.2752
ns	NS2	5	142	4	49.2337
ns	NS2	5	142	5	18.1996
ns	NS2	5	143	1	18.8628
ns	NS2	5	143	2	8.86893
ns	NS2	5	143	3	21.5056
ns	NS2	5	143	4	14.8324
ns	NS2	5	143	5	21.8846
ns	NS2	5	144	1	12.8415
ns	NS2	5	144	2	12.1692
ns	NS2	5	144	3	12.9274
ns	NS2	5	144	4	12.6967
ns	NS2	5	144	5	20.7227
ns	NS2	5	145	1	133.367
ns	NS2	5	145	2	136.485
ns	NS2	5	145	3	143.356
ns	NS2	5	145	4	123.152
ns	NS2	5	145	5	158.266
ns	NS2	5	146	1	20.4464
ns	NS2	5	146	2	21.4617
ns	NS2	5	146	3	33.3334
ns	NS2	5	146	4	24.988
ns	NS2	5	146	5	28.1852
ns	NS2	5	147	1	43.9877
ns	NS2	5	147	2	35.2216
ns	NS2	5	147	3	27.5725
ns	NS2	5	147	4	31.6627
ns	NS2	5	147	5	41.8628
ns	NS2	5	148	1	24.0734
ns	NS2	5	148	2	29.2216
ns	NS2	5	148	3	26.1322
ns	NS2	5	148	4	20.5909
ns	NS2	5	148	5	38.0381
ns	NS2	5	149	1	51.7854
ns	NS2	5	149	2	34.4319
ns	NS2	5	149	3	64.6972
ns	NS2	5	149	4	37.1441
ns	NS2	5	149	5	30.8205
ns	NS2	5	150	1	24.4276
ns	NS2	5	150	2	12.3001
ns	NS2	5	150	3	28.2014
ns	NS2	5	150	4	21.2778
ns	NS2	5	150	5	22.8826
ns	NS2	5	151	1	74.6505
ns	NS2	5	151	2	53.1068
ns	NS2	5	151	3	73.4289
ns	NS2	5	151	4	77.8033
ns	NS2	5	151	5	78.2873
ns	NS2	5	152	1	58.1689
ns	NS2	5	152	2	55.7622
ns	NS2	5	152	3	52.7851
ns	NS2	5	152	4	40.0002
ns	NS2	5	152	5	44.8781
ns	NS2	5	153	1	44.6367
ns	NS2	5	153	2	22.8742
ns	NS2	5	153	3	36.8693
ns	NS2	5	153	4	27.0309
ns	NS2	5	153	5	24.1803
ns	NS2	6	154	1	101.162
ns	NS2	6	154	2	127.887
ns	NS2	6	154	3	111.478
ns	NS2	6	154	4	137.663
ns	NS2	6	154	5	125.062
ns	NS2	6	155	1	21.6017
ns	NS2	6	155	2	38.2365
ns	NS2	6	155	3	27.6096
ns	NS2	6	155	4	21.0748
ns	NS2	6	155	5	24.0073
ns	NS2	6	156	1	37.7589
ns	NS2	6	156	2	45.1011
ns	NS2	6	156	3	20.5731
ns	NS2	6	156	4	20.199
ns	NS2	6	156	5	33.6301
ns	NS2	6	157	1	66.4111
ns	NS2	6	157	2	98.1243
ns	NS2	6	157	3	66.4463
ns	NS2	6	157	4	56.9835
ns	NS2	6	157	5	78.8906
ns	NS2	6	158	1	71.4581
ns	NS2	6	158	2	49.8714
ns	NS2	6	158	3	49.8742
ns	NS2	6	158	4	38.987
ns	NS2	6	158	5	40.9147
ns	NS2	6	159	1	33.4045
ns	NS2	6	159	2	49.9457
ns	NS2	6	159	3	39.6687
ns	NS2	6	159	4	38.6468
ns	NS2	6	159	5	63.1137
ns	NS2	6	160	1	43.4745
ns	NS2	6	160	2	40.0463
ns	NS2	6	160	3	11.342
ns	NS2	6	160	4	17.4079
ns	NS2	6	160	5	16.2156
ns	NS2	6	161	1	180.904
ns	NS2	6	161	2	143.812
ns	NS2	6	161	3	94.3996
ns	NS2	6	161	4	140.436
ns	NS2	6	161	5	143.951
ns	NS2	6	162	1	195.913
ns	NS2	6	162	2	183.5
ns	NS2	6	162	3	233.648
ns	NS2	6	162	4	173.27
ns	NS2	6	162	5	196.31
ns	NS2	6	163	1	24.8506
ns	NS2	6	163	2	17.5301
ns	NS2	6	163	3	25.7903
ns	NS2	6	163	4	21.5745
ns	NS2	6	163	5	18.8375
ns	NS2	6	164	1	55.8364
ns	NS2	6	164	2	36.3316
ns	NS2	6	164	3	46.8498
ns	NS2	6	164	4	40.4888
ns	NS2	6	164	5	56.1797
ns	NS2	6	165	1	46.0775
ns	NS2	6	165	2	35.4908
ns	NS2	6	165	3	33.6224
ns	NS2	6	165	4	43.8783
ns	NS2	6	165	5	40.2881
ns	NS2	6	166	1	28.1367
ns	NS2	6	166	2	38.6975
ns	NS2	6	166	3	34.8411
ns	NS2	6	166	4	34.7903
ns	NS2	6	166	5	30.3031
ns	NS2	6	167	1	36.0671
ns	NS2	6	167	2	35.2845
ns	NS2	6	167	3	25.5614
ns	NS2	6	167	4	24.9345
ns	NS2	6	167	5	31.442
ns	NS2	6	168	1	33.6475
ns	NS2	6	168	2	53.3298
ns	NS2	6	168	3	41.6052
ns	NS2	6	168	4	46.9493
ns	NS2	6	168	5	36.0784
ns	NS2	6	169	1	217.525
ns	NS2	6	169	2	195.142
ns	NS2	6	169	3	185.058
ns	NS2	6	169	4	149.794
ns	NS2	6	169	5	209.537
ns	NS2	6	170	1	177.884
ns	NS2	6	170	2	116.863
ns	NS2	6	170	3	164.994
ns	NS2	6	170	4	166.406
ns	NS2	6	170	5	188.283
ns	NS2	6	171	1	50.7325
ns	NS2	6	171	2	80.6957
ns	NS2	6	171	3	62.7699
ns	NS2	6	171	4	89.2767
ns	NS2	6	171	5	70.4168
ns	NS2	6	172	1	44.0631
ns	NS2	6	172	2	31.1467
ns	NS2	6	172	3	36.9044
ns	NS2	6	172	4	25.7447
ns	NS2	6	172	5	52.5131
ns	NS2	6	173	1	27.7457
ns	NS2	6	173	2	27.4026
ns	NS2	6	173	3	35.4798
ns	NS2	6	173	4	34.0098
ns	NS2	6	173	5	41.4388
ns	NS2	6	174	1	23.7795
ns	NS2	6	174	2	24.5856
ns	NS2	6	174	3	26.776
ns	NS2	6	174	4	25.7488
ns	NS2	6	174	5	23.1694
ns	NS2	6	175	1	271.344
ns	NS2	6	175	2	330.48
ns	NS2	6	175	3	329.145
ns	NS2	6	175	4	314.654
ns	NS2	6	175	5	325.969
ns	NS2	6	176	1	32.6361
ns	NS2	6	176	2	34.9282
ns	NS2	6	176	3	37.7095
ns	NS2	6	176	4	35.9245
ns	NS2	6	176	5	43.6923
ns	NS2	6	177	1	54.2379
ns	NS2	6	177	2	41.4369
ns	NS2	6	177	3	52.7998
ns	NS2	6	177	4	56.1935
ns	NS2	6	177	5	38.6186
ns	NS2	6	178	1	305.06
ns	NS2	6	178	2	285.1
ns	NS2	6	178	3	337.358
ns	NS2	6	178	4	292.239
ns	NS2	6	178	5	287.124
ns	NS2	6	179	1	40.8245
ns	NS2	6	179	2	25.1415
ns	NS2	6	179	3	35.8397
ns	NS2	6	179	4	33.3276
ns	NS2	6	179	5	18.3215
ns	NS2	6	180	1	40.4988
ns	NS2	6	180	2	51.1901
ns	NS2	6	180	3	38.926
ns	NS2	6	180	4	27.9012
ns	NS2	6	180	5	45.5853
ns	NS2	6	181	1	19.3391
ns	NS2	6	181	2	21.6015
ns	NS2	6	181	3	32.3868
ns	NS2	6	181	4	29.7816
ns	NS2	6	181	5	22.1479
ns	NS2	6	182	1	38.7515
ns	NS2	6	182	2	25.3695
ns	NS2	6	182	3	29.1155
ns	NS2	6	182	4	24.3874
ns	NS2	6	182	5	27.5308
ns	NS2	6	183	1	88.7711
ns	NS2	6	183	2	102.104
ns	NS2	6	183	3	97.2509
ns	NS2	6	183	4	74.8135
ns	NS2	6	183	5	89.4324
ns	NS2	6	184	1	93.4528
ns	NS2	6	184	2	60.8928
ns	NS2	6	184	3	49.336
ns	NS2	6	184	4	53.8676
ns	NS2	6	184	5	44.6144
ns	NS2	7	185	1	215.75
ns	NS2	7	185	2	243.335
ns	NS2	7	185	3	230.86
ns	NS2	7	185	4	196.801
ns	NS2	7	185	5	262.101
ns	NS2	7	186	1	102.803
ns	NS2	7	186	2	110.076
ns	NS2	7	186	3	133.793
ns	NS2	7	186	4	110.871
ns	NS2	7	186	5	103.66
ns	NS2	7	187	1	93.6268
ns	NS2	7	187	2	71.642
ns	NS2	7	187	3	97.6586
ns	NS2	7	187	4	103.2
ns	NS2	7	187	5	97.4784
ns	NS2	7	188	1	86.7929
ns	NS2	7	188	2	81.9581
ns	NS2	7	188	3	76.3197
ns	NS2	7	188	4	80.285
ns	NS2	7	188	5	85.6897
ns	NS2	7	189	1	204.752
ns	NS2	7	189	2	211.186
ns	NS2	7	189	3	241.084
ns	NS2	7	189	4	241.49
ns	NS2	7	189	5	228.857
ns	NS2	7	190	1	72.0338
ns	NS2	7	190	2	57.8184
ns	NS2	7	190	3	95.5008
ns	NS2	7	190	4	73.4233
ns	NS2	7	190	5	85.5058
ns	NS2	7	191	1	73.5752
ns	NS2	7	191	2	58.9502
ns	NS2	7	191	3	57.4986
ns	NS2	7	191	4	77.8422
ns	NS2	7	191	5	73.0008
ns	NS2	7	192	1	42.464
ns	NS2	7	192	2	50.9067
ns	NS2	7	192	3	40.4252
ns	NS2	7	192	4	39.0246
ns	NS2	7	192	5	45.3991
ns	NS2	7	193	1	58.8216
ns	NS2	7	193	2	65.576
ns	NS2	7	193	3	65.1916
ns	NS2	7	193	4	51.5531
ns	NS2	7	193	5	68.0665
ns	NS2	7	194	1	47.0914
ns	NS2	7	194	2	49.4808
ns	NS2	7	194	3	49.7203
ns	NS2	7	194	4	44.3718
ns	NS2	7	194	5	35.3844
ns	NS2	7	195	1	35.5917
ns	NS2	7	195	2	31.6239
ns	NS2	7	195	3	49.1513
ns	NS2	7	195	4	61.2827
ns	NS2	7	195	5	31.6147
ns	NS2	7	196	1	29.9347
ns	NS2	7	196	2	32.2694
ns	NS2	7	196	3	31.5226
ns	NS2	7	196	4	32.757
ns	NS2	7	196	5	39.3981
ns	NS2	7	197	1	42.77
ns	NS2	7	197	2	39.4324
ns	NS2	7	197	3	39.0305
ns	NS2	7	197	4	48.4784
ns	NS2	7	197	5	42.0804
ns	NS2	7	198	1	47.4035
ns	NS2	7	198	2	40.6262
ns	NS2	7	198	3	43.3114
ns	NS2	7	198	4	46.0479
ns	NS2	7	198	5	46.9942
ns	NS2	8	199	1	96.0112
ns	NS2	8	199	2	81.8211
ns	NS2	8	199	3	84.5691
ns	NS2	8	199	4	88.5093
ns	NS2	8	199	5	69.3426
ns	NS2	8	200	1	177.898
ns	NS2	8	200	2	190.515
ns	NS2	8	200	3	167.796
ns	NS2	8	200	4	193.734
ns	NS2	8	200	5	186.005
ns	NS2	8	201	1	53.2391
ns	NS2	8	201	2	39.9693
ns	NS2	8	201	3	42.2315
ns	NS2	8	201	4	33.0875
ns	NS2	8	201	5	63.8293
ns	NS2	8	202	1	37.9336
ns	NS2	8	202	2	32.5698
ns	NS2	8	202	3	36.5
ns	NS2	8	202	4	34.0124
ns	NS2	8	202	5	37.9025
ns	NS2	8	203	1	32.4425
ns	NS2	8	203	2	23.4078
ns	NS2	8	203	3	19.9534
ns	NS2	8	203	4	12.6581
ns	NS2	8	203	5	22.7257
ns	NS2	8	204	1	24.4241
ns	NS2	8	204	2	30.8312
ns	NS2	8	204	3	16.8826
ns	NS2	8	204	4	19.4606
ns	NS2	8	204	5	26.1087
ns	NS2	8	205	1	67.9058
ns	NS2	8	205	2	69.0108
ns	NS2	8	205	3	87.6296
ns	NS2	8	205	4	80.2572
ns	NS2	8	205	5	50.8012
ns	NS2	8	206	1	80.9714
ns	NS2	8	206	2	87.7363
ns	NS2	8	206	3	88.9369
ns	NS2	8	206	4	79.3817
ns	NS2	8	206	5	76.8965
ns	NS2	8	207	1	71.333
ns	NS2	8	207	2	67.1613
ns	NS2	8	207	3	79.972
ns	NS2	8	207	4	61.0557
ns	NS2	8	207	5	86.517
ns	NS2	8	208	1	36.4437
ns	NS2	8	208	2	32.1065
ns	NS2	8	208	3	29.9406
ns	NS2	8	208	4	35.7921
ns	NS2	8	208	5	25.772
ns	NS2	8	209	1	35.6314
ns	NS2	8	209	2	49.2265
ns	NS2	8	209	3	30.547
ns	NS2	8	209	4	40.4078
ns	NS2	8	209	5	39.415
ns	NS2	8	210	1	50.6956
ns	NS2	8	210	2	79.4491
ns	NS2	8	210	3	65.0841
ns	NS2	8	210	4	59.1357
ns	NS2	8	210	5	66.3372
ns	NS2	8	211	1	45.4974
ns	NS2	8	211	2	42.0565
ns	NS2	8	211	3	47.3761
ns	NS2	8	211	4	43.317
ns	NS2	8	211	5	33.3898
ns	NS2	8	212	1	48.0836
ns	NS2	8	212	2	47.0989
ns	NS2	8	212	3	53.6476
ns	NS2	8	212	4	64.471
ns	NS2	8	212	5	35.9042
ns	NS2	8	213	1	37.2163
ns	NS2	8	213	2	29.0901
ns	NS2	8	213	3	25.5972
ns	NS2	8	213	4	26.9207
ns	NS2	8	213	5	30.8198
ns	NS2	8	214	1	61.9886
ns	NS2	8	214	2	66.5147
ns	NS2	8	214	3	63.4496
ns	NS2	8	214	4	66.3117
ns	NS2	8	214	5	65.6138
ns	NS2	8	215	1	57.5095
ns	NS2	8	215	2	64.8427
ns	NS2	8	215	3	70.8494
ns	NS2	8	215	4	65.8775
ns	NS2	8	215	5	59.0448
ns	NS2	8	216	1	26.655
ns	NS2	8	216	2	39.4448
ns	NS2	8	216	3	30.9077
ns	NS2	8	216	4	25.5634
ns	NS2	8	216	5	39.9985
ns	NS2	8	217	1	46.9894
ns	NS2	8	217	2	44.1981
ns	NS2	8	217	3	62.2854
ns	NS2	8	217	4	29.2443
ns	NS2	8	217	5	45.4006
ns	NS2	8	218	1	15.5403
ns	NS2	8	218	2	16.1978
ns	NS2	8	218	3	32.5978
ns	NS2	8	218	4	25.5556
ns	NS2	8	218	5	22.5601
ns	NS2	8	219	1	41.9377
ns	NS2	8	219	2	37.3788
ns	NS2	8	219	3	34.0289
ns	NS2	8	219	4	36.2514
ns	NS2	8	219	5	30.607
ns	NS2	8	220	1	151.161
ns	NS2	8	220	2	176.751
ns	NS2	8	220	3	161.479
ns	NS2	8	220	4	144.486
ns	NS2	8	220	5	136.96
ns	NS2	9	221	1	114.347
ns	NS2	9	221	2	125.276
ns	NS2	9	221	3	118.626
ns	NS2	9	221	4	130.829
ns	NS2	9	221	5	107.746
ns	NS2	9	222	1	114.728
ns	NS2	9	222	2	117.913
ns	NS2	9	222	3	140.66
ns	NS2	9	222	4	123.832
ns	NS2	9	222	5	115.248
ns	NS2	9	223	1	115.705
ns	NS2	9	223	2	100.722
ns	NS2	9	223	3	113.702
ns	NS2	9	223	4	113.864
ns	NS2	9	223	5	122.054
ns	NS2	9	224	1	141.363
ns	NS2	9	224	2	129.743
ns	NS2	9	224	3	109.267
ns	NS2	9	224	4	136.052
ns	NS2	9	224	5	107.575
ns	NS2	9	225	1	78.6749
ns	NS2	9	225	2	84.3769
ns	NS2	9	225	3	69.8331
ns	NS2	9	225	4	80.1426
ns	NS2	9	225	5	51.2548
ns	NS2	9	226	1	116.43
ns	NS2	9	226	2	108.509
ns	NS2	9	226	3	115.321
ns	NS2	9	226	4	113.234
ns	NS2	9	226	5	84.6516
ns	NS2	9	227	1	75.0575
ns	NS2	9	227	2	78.2677
ns	NS2	9	227	3	75.0275
ns	NS2	9	227	4	58.2924
ns	NS2	9	227	5	48.3969
ns	NS2	9	228	1	123.285
ns	NS2	9	228	2	117.5
ns	NS2	9	228	3	108.156
ns	NS2	9	228	4	96.4116
ns	NS2	9	228	5	96.23
ns	NS2	9	229	1	140.945
ns	NS2	9	229	2	137.972
ns	NS2	9	229	3	182.465
ns	NS2	9	229	4	123.569
ns	NS2	9	229	5	132.901
ns	NS2	9	230	1	70.624
ns	NS2	9	230	2	56.2024
ns	NS2	9	230	3	59.3559
ns	NS2	9	230	4	62.0492
ns	NS2	9	230	5	58.6421
ns	NS2	9	231	1	133.856
ns	NS2	9	231	2	100.712
ns	NS2	9	231	3	81.7549
ns	NS2	9	231	4	85.5218
ns	NS2	9	231	5	117.156
ns	NS2	9	232	1	77.3148
ns	NS2	9	232	2	82.548
ns	NS2	9	232	3	57.607
ns	NS2	9	232	4	57.2419
ns	NS2	9	232	5	47.0178
ns	NS2	9	233	1	44.2344
ns	NS2	9	233	2	48.515
ns	NS2	9	233	3	39.928
ns	NS2	9	233	4	22.0673
ns	NS2	9	233	5	39.811
ns	NS2	9	234	1	39.0778
ns	NS2	9	234	2	29.0506
ns	NS2	9	234	3	37.8089
ns	NS2	9	234	4	32.9039
ns	NS2	9	234	5	34.5997
ns	NS2	9	235	1	35.6412
ns	NS2	9	235	2	37.4348
ns	NS2	9	235	3	38.0393
ns	NS2	9	235	4	36.8525
ns	NS2	9	235	5	31.2104
ns	NS2	9	236	1	76.9489
ns	NS2	9	236	2	83.5248
ns	NS2	9	236	3	77.6059
ns	NS2	9	236	4	74.9294
ns	NS2	9	236	5	73.8363
ns	NS2	9	237	1	35.8402
ns	NS2	9	237	2	56.7084
ns	NS2	9	237	3	55.923
ns	NS2	9	237	4	46.0873
ns	NS2	9	237	5	62.2379
ns	NS2	9	238	1	47.7392
ns	NS2	9	238	2	47.5459
ns	NS2	9	238	3	45.0391
ns	NS2	9	238	4	46.2905
ns	NS2	9	238	5	34.6564
ns	NS2	9	239	1	42.8168
ns	NS2	9	239	2	52.9133
ns	NS2	9	239	3	40.9493
ns	NS2	9	239	4	35.5968
ns	NS2	9	239	5	57.3339
ns	NS2	9	240	1	42.76
ns	NS2	9	240	2	38.7041
ns	NS2	9	240	3	59.8225
ns	NS2	9	240	4	45.0954
ns	NS2	9	240	5	57.9648
ns	NS2	9	241	1	35.5306
ns	NS2	9	241	2	25.5002
ns	NS2	9	241	3	42.4691
ns	NS2	9	241	4	35.3738
ns	NS2	9	241	5	35.3803
ns	NS2	9	242	1	85.3211
ns	NS2	9	242	2	71.9169
ns	NS2	9	242	3	90.7347
ns	NS2	9	242	4	106.726
ns	NS2	9	242	5	93.2139
ns	NS2	9	243	1	93.5887
ns	NS2	9	243	2	87.1226
ns	NS2	9	243	3	88.9367
ns	NS2	9	243	4	79.4183
ns	NS2	9	243	5	80.4093
ns	NS2	9	244	1	34.4657
ns	NS2	9	244	2	30.9473
ns	NS2	9	244	3	48.4108
ns	NS2	9	244	4	26.7525
ns	NS2	9	244	5	28.505
ns	NS2	9	245	1	35.112
ns	NS2	9	245	2	31.9477
ns	NS2	9	245	3	36.5046
ns	NS2	9	245	4	33.4312
ns	NS2	9	245	5	27.1371
ns	NS2	9	246	1	42.6141
ns	NS2	9	246	2	41.3441
ns	NS2	9	246	3	28.8246
ns	NS2	9	246	4	25.2286
ns	NS2	9	246	5	34.531
ns	NS2	9	247	1	28.9987
ns	NS2	9	247	2	38.2743
ns	NS2	9	247	3	49.4015
ns	NS2	9	247	4	36.7362
ns	NS2	9	247	5	36.2424
ns	NS2	9	248	1	41.7676
ns	NS2	9	248	2	33.7112
ns	NS2	9	248	3	15.6772
ns	NS2	9	248	4	19.3995
ns	NS2	9	248	5	33.8789
ns	NS2	9	249	1	46.85
ns	NS2	9	249	2	59.9983
ns	NS2	9	249	3	44.773
ns	NS2	9	249	4	46.8438
ns	NS2	9	249	5	30.7281
ns	NS3	10	250	1	43.0732
ns	NS3	10	250	2	36.1058
ns	NS3	10	250	3	49.6044
ns	NS3	10	250	4	43.3474
ns	NS3	10	250	5	38.7526
ns	NS3	10	251	1	71.5282
ns	NS3	10	251	2	64.0163
ns	NS3	10	251	3	80.6176
ns	NS3	10	251	4	78.5061
ns	NS3	10	251	5	113.028
ns	NS3	10	252	1	59.8638
ns	NS3	10	252	2	63.5763
ns	NS3	10	252	3	79.4265
ns	NS3	10	252	4	100.417
ns	NS3	10	252	5	89.8427
ns	NS3	10	253	1	6.35724
ns	NS3	10	253	2	20.8202
ns	NS3	10	253	3	13.7502
ns	NS3	10	253	4	18.5898
ns	NS3	10	253	5	14.1436
ns	NS3	10	254	1	47.8156
ns	NS3	10	254	2	56.1819
ns	NS3	10	254	3	54.4214
ns	NS3	10	254	4	51.8419
ns	NS3	10	254	5	44.1043
ns	NS3	10	255	1	16.9156
ns	NS3	10	255	2	10.4685
ns	NS3	10	255	3	28.5562
ns	NS3	10	255	4	29.087
ns	NS3	10	255	5	12.5439
ns	NS3	10	256	1	34.3894
ns	NS3	10	256	2	39.7219
ns	NS3	10	256	3	31.2267
ns	NS3	10	256	4	30.8091
ns	NS3	10	256	5	18.6447
ns	NS3	10	257	1	16.8732
ns	NS3	10	257	2	25.6733
ns	NS3	10	257	3	19.9264
ns	NS3	10	257	4	19.2993
ns	NS3	10	257	5	14.5664
ns	NS3	10	258	1	40.9995
ns	NS3	10	258	2	27.2777
ns	NS3	10	258	3	30.9382
ns	NS3	10	258	4	26.351
ns	NS3	10	258	5	29.8272
ns	NS3	10	259	1	51.9777
ns	NS3	10	259	2	53.3937
ns	NS3	10	259	3	76.5606
ns	NS3	10	259	4	66.6876
ns	NS3	10	259	5	51.5123
ns	NS3	10	260	1	114.209
ns	NS3	10	260	2	93.9312
ns	NS3	10	260	3	103.038
ns	NS3	10	260	4	103.339
ns	NS3	10	260	5	89.6617
ns	NS3	10	261	1	60.444
ns	NS3	10	261	2	46.935
ns	NS3	10	261	3	69.5609
ns	NS3	10	261	4	70.0177
ns	NS3	10	261	5	51.5132
ns	NS3	10	262	1	22.7909
ns	NS3	10	262	2	35.3196
ns	NS3	10	262	3	40.1486
ns	NS3	10	262	4	31.63
ns	NS3	10	262	5	33.366
ns	NS3	10	263	1	30.312
ns	NS3	10	263	2	26.5978
ns	NS3	10	263	3	23.6481
ns	NS3	10	263	4	26.2243
ns	NS3	10	263	5	25.5436
ns	NS3	10	264	1	18.6316
ns	NS3	10	264	2	15.5284
ns	NS3	10	264	3	15.63
ns	NS3	10	264	4	12.2392
ns	NS3	10	264	5	13.1375
ns	NS3	10	265	1	20.3053
ns	NS3	10	265	2	23.6226
ns	NS3	10	265	3	66.4395
ns	NS3	10	265	4	35.1328
ns	NS3	10	265	5	41.3667
ns	NS3	10	266	1	38.3675
ns	NS3	10	266	2	29.0442
ns	NS3	10	266	3	44.5874
ns	NS3	10	266	4	44.4069
ns	NS3	10	266	5	40.7118
ns	NS3	10	267	1	49.952
ns	NS3	10	267	2	43.4532
ns	NS3	10	267	3	73.3817
ns	NS3	10	267	4	68.3964
ns	NS3	10	267	5	48.9576
ns	NS3	10	268	1	37.6532
ns	NS3	10	268	2	26.7462
ns	NS3	10	268	3	44.3827
ns	NS3	10	268	4	33.8616
ns	NS3	10	268	5	40.4271
ns	NS3	10	269	1	30.1074
ns	NS3	10	269	2	35.5495
ns	NS3	10	269	3	41.4151
ns	NS3	10	269	4	40.2868
ns	NS3	10	269	5	51.5221
ns	NS3	10	270	1	54.2177
ns	NS3	10	270	2	39.5814
ns	NS3	10	270	3	35.8975
ns	NS3	10	270	4	43.6319
ns	NS3	10	270	5	38.6693
ns	NS3	10	271	1	15.8196
ns	NS3	10	271	2	14.2155
ns	NS3	10	271	3	15.607
ns	NS3	10	271	4	15.7549
ns	NS3	10	271	5	27.3617
ns	NS3	10	272	1	18.2063
ns	NS3	10	272	2	24.286
ns	NS3	10	272	3	36.8953
ns	NS3	10	272	4	17.8232
ns	NS3	10	272	5	18.434
ns	NS3	10	273	1	9.75533
ns	NS3	10	273	2	12.1205
ns	NS3	10	273	3	10.6199
ns	NS3	10	273	4	21.7822
ns	NS3	10	273	5	20.8789
ns	NS3	10	274	1	32.0655
ns	NS3	10	274	2	48.0423
ns	NS3	10	274	3	38.9245
ns	NS3	10	274	4	42.7314
ns	NS3	10	274	5	36.3084
ns	NS3	10	275	1	40.0669
ns	NS3	10	275	2	31.7354
ns	NS3	10	275	3	44.8549
ns	NS3	10	275	4	25.7955
ns	NS3	10	275	5	31.9349
ns	NS3	10	276	1	31.9692
ns	NS3	10	276	2	31.3742
ns	NS3	10	276	3	39.1506
ns	NS3	10	276	4	29.4231
ns	NS3	10	276	5	33.6459
ns	NS3	10	277	1	31.3805
ns	NS3	10	277	2	22.7294
ns	NS3	10	277	3	31.9049
ns	NS3	10	277	4	36.1981
ns	NS3	10	277	5	38.2549
ns	NS3	10	278	1	19.7011
ns	NS3	10	278	2	10.735
ns	NS3	10	278	3	28.4107
ns	NS3	10	278	4	19.6918
ns	NS3	10	278	5	22.0896
ns	NS3	10	279	1	18.9932
ns	NS3	10	279	2	16.8435
ns	NS3	10	279	3	22.7685
ns	NS3	10	279	4	15.9764
ns	NS3	10	279	5	5.69667
ns	NS3	10	280	1	15.1085
ns	NS3	10	280	2	18.4181
ns	NS3	10	280	3	23.5443
ns	NS3	10	280	4	24.3238
ns	NS3	10	280	5	27.2492
ns	NS3	10	281	1	60.0499
ns	NS3	10	281	2	66.9411
ns	NS3	10	281	3	65.3841
ns	NS3	10	281	4	50.8147
ns	NS3	10	281	5	59.657
ns	NS3	10	282	1	25.64
ns	NS3	10	282	2	37.2619
ns	NS3	10	282	3	48.2838
ns	NS3	10	282	4	46.9731
ns	NS3	10	282	5	33.7697
ns	NS3	10	283	1	28.6101
ns	NS3	10	283	2	19.3818
ns	NS3	10	283	3	12.5444
ns	NS3	10	283	4	19.2931
ns	NS3	10	283	5	25.1798
ns	NS3	10	284	1	10.1233
ns	NS3	10	284	2	12.0138
ns	NS3	10	284	3	8.47104
ns	NS3	10	284	4	6.58193
ns	NS3	10	284	5	16.3268
ns	NS3	10	285	1	12.347
ns	NS3	10	285	2	22.0484
ns	NS3	10	285	3	13.0363
ns	NS3	10	285	4	14.5886
ns	NS3	10	285	5	15.4202
ns	NS3	10	286	1	62.9903
ns	NS3	10	286	2	47.4903
ns	NS3	10	286	3	78.6537
ns	NS3	10	286	4	48.6511
ns	NS3	10	286	5	71.8827
ns	NS3	10	287	1	16.0409
ns	NS3	10	287	2	28.0701
ns	NS3	10	287	3	8.71654
ns	NS3	10	287	4	17.8026
ns	NS3	10	287	5	26.4004
ns	NS3	10	288	1	14.4666
ns	NS3	10	288	2	22.8197
ns	NS3	10	288	3	16.0724
ns	NS3	10	288	4	16.0935
ns	NS3	10	288	5	27.4593
ns	NS3	10	289	1	16.54
ns	NS3	10	289	2	23.2473
ns	NS3	10	289	3	22.4769
ns	NS3	10	289	4	18.1842
ns	NS3	10	289	5	19.4328
ns	NS3	11	290	1	40.6061
ns	NS3	11	290	2	25.94
ns	NS3	11	290	3	51.6116
ns	NS3	11	290	4	42.382
ns	NS3	11	290	5	31.1722
ns	NS3	11	291	1	71.6032
ns	NS3	11	291	2	39.3418
ns	NS3	11	291	3	27.8483
ns	NS3	11	291	4	44.8204
ns	NS3	11	291	5	53.7963
ns	NS3	11	292	1	29.3156
ns	NS3	11	292	2	35.4267
ns	NS3	11	292	3	20.9168
ns	NS3	11	292	4	30.6085
ns	NS3	11	292	5	21.2083
ns	NS3	11	293	1	16.1747
ns	NS3	11	293	2	10.9082
ns	NS3	11	293	3	24.3011
ns	NS3	11	293	4	8.31081
ns	NS3	11	293	5	14.6302
ns	NS3	11	294	1	14.8214
ns	NS3	11	294	2	12.6517
ns	NS3	11	294	3	17.6559
ns	NS3	11	294	4	2.45399
ns	NS3	11	294	5	22.4184
ns	NS3	11	295	1	24.3159
ns	NS3	11	295	2	24.4574
ns	NS3	11	295	3	17.5024
ns	NS3	11	295	4	15.4082
ns	NS3	11	295	5	15.7468
ns	NS3	11	296	1	32.9034
ns	NS3	11	296	2	18.1653
ns	NS3	11	296	3	20.2105
ns	NS3	11	296	4	9.76004
ns	NS3	11	296	5	12.6906
ns	NS3	11	297	1	75.4325
ns	NS3	11	297	2	70.6524
ns	NS3	11	297	3	58.1043
ns	NS3	11	297	4	124.317
ns	NS3	11	297	5	82.8586
ns	NS3	11	298	1	5.85224
ns	NS3	11	298	2	15.9427
ns	NS3	11	298	3	17.4152
ns	NS3	11	298	4	10.2526
ns	NS3	11	298	5	10.7026
ns	NS3	11	299	1	38.6377
ns	NS3	11	299	2	36.3952
ns	NS3	11	299	3	23.3922
ns	NS3	11	299	4	16.7426
ns	NS3	11	299	5	32.2091
ns	NS3	11	300	1	78.0875
ns	NS3	11	300	2	69.2755
ns	NS3	11	300	3	46.3922
ns	NS3	11	300	4	58.4174
ns	NS3	11	300	5	46.681
ns	NS3	11	301	1	36.5971
ns	NS3	11	301	2	22.6891
ns	NS3	11	301	3	30.435
ns	NS3	11	301	4	37.0085
ns	NS3	11	301	5	35.7913
ns	NS3	11	302	1	117.632
ns	NS3	11	302	2	80.829
ns	NS3	11	302	3	90.5952
ns	NS3	11	302	4	66.9091
ns	NS3	11	302	5	83.3458
ns	NS3	11	303	1	84.1078
ns	NS3	11	303	2	56.5599
ns	NS3	11	303	3	67.6465
ns	NS3	11	303	4	75.4987
ns	NS3	11	303	5	54.5528
ns	NS3	11	304	1	10.2989
ns	NS3	11	304	2	9.91383
ns	NS3	11	304	3	12.5382
ns	NS3	11	304	4	20.9396
ns	NS3	11	304	5	6.62101
ns	NS3	12	305	1	48.6786
ns	NS3	12	305	2	41.8175
ns	NS3	12	305	3	53.9026
ns	NS3	12	305	4	73.4017
ns	NS3	12	305	5	60.4431
ns	NS3	12	306	1	133.808
ns	NS3	12	306	2	136.131
ns	NS3	12	306	3	193.804
ns	NS3	12	306	4	117.092
ns	NS3	12	306	5	135.04
ns	NS3	12	307	1	76.1197
ns	NS3	12	307	2	90.362
ns	NS3	12	307	3	73.7131
ns	NS3	12	307	4	54.553
ns	NS3	12	307	5	77.2519
ns	NS3	12	308	1	33.6673
ns	NS3	12	308	2	43.537
ns	NS3	12	308	3	48.9366
ns	NS3	12	308	4	43.5915
ns	NS3	12	308	5	63.7878
ns	NS3	12	309	1	37.7235
ns	NS3	12	309	2	38.2079
ns	NS3	12	309	3	28.7558
ns	NS3	12	309	4	16.4851
ns	NS3	12	309	5	18.3213
ns	NS3	12	310	1	29.7652
ns	NS3	12	310	2	21.7741
ns	NS3	12	310	3	24.5725
ns	NS3	12	310	4	30.5737
ns	NS3	12	310	5	30.7371
ns	NS3	12	311	1	53.9407
ns	NS3	12	311	2	44.132
ns	NS3	12	311	3	49.3607
ns	NS3	12	311	4	46.0228
ns	NS3	12	311	5	62.2249
ns	NS3	12	312	1	40.9548
ns	NS3	12	312	2	32.882
ns	NS3	12	312	3	24.5285
ns	NS3	12	312	4	15.7425
ns	NS3	12	312	5	35.2387
ns	NS3	12	313	1	36.408
ns	NS3	12	313	2	31.2729
ns	NS3	12	313	3	28.7446
ns	NS3	12	313	4	26.2636
ns	NS3	12	313	5	24.5926
ns	NS3	12	314	1	29.8078
ns	NS3	12	314	2	23.0602
ns	NS3	12	314	3	18.5345
ns	NS3	12	314	4	26.8646
ns	NS3	12	314	5	29.2141
ns	NS3	12	315	1	32.914
ns	NS3	12	315	2	20.8898
ns	NS3	12	315	3	42.3119
ns	NS3	12	315	4	25.4981
ns	NS3	12	315	5	31.1827
ns	NS3	12	316	1	22.1712
ns	NS3	12	316	2	25.1834
ns	NS3	12	316	3	12.2977
ns	NS3	12	316	4	25.0524
ns	NS3	12	316	5	16.2867
ns	NS3	12	317	1	44.7022
ns	NS3	12	317	2	37.6043
ns	NS3	12	317	3	38.9411
ns	NS3	12	317	4	26.6455
ns	NS3	12	317	5	20.8892
ns	NS3	12	318	1	13.1721
ns	NS3	12	318	2	21.0129
ns	NS3	12	318	3	16.8883
ns	NS3	12	318	4	26.715
ns	NS3	12	318	5	16.1791
ns	NS3	12	319	1	182.264
ns	NS3	12	319	2	189.893
ns	NS3	12	319	3	192.548
ns	NS3	12	319	4	187.24
ns	NS3	12	319	5	237.761
ns	NS3	12	320	1	94.5437
ns	NS3	12	320	2	105.995
ns	NS3	12	320	3	156.628
ns	NS3	12	320	4	106.086
ns	NS3	12	320	5	150.667
ns	NS3	12	321	1	49.2164
ns	NS3	12	321	2	43.4296
ns	NS3	12	321	3	46.5857
ns	NS3	12	321	4	54.0757
ns	NS3	12	321	5	47.2905
ns	NS3	12	322	1	45.5721
ns	NS3	12	322	2	36.512
ns	NS3	12	322	3	36.3808
ns	NS3	12	322	4	38.1338
ns	NS3	12	322	5	50.7245
ns	NS3	12	323	1	10.0966
ns	NS3	12	323	2	13.3109
ns	NS3	12	323	3	18.2599
ns	NS3	12	323	4	31.4034
ns	NS3	12	323	5	30.8559
ns	NS3	12	324	1	8.01606
ns	NS3	12	324	2	13.3791
ns	NS3	12	324	3	39.7306
ns	NS3	12	324	4	13.3949
ns	NS3	12	324	5	28.1805
ns	NS3	12	325	1	10.8558
ns	NS3	12	325	2	28.1823
ns	NS3	12	325	3	25.8706
ns	NS3	12	325	4	14.2848
ns	NS3	12	325	5	25.6757
ns	NS3	12	326	1	17.7118
ns	NS3	12	326	2	14.4216
ns	NS3	12	326	3	17.9102
ns	NS3	12	326	4	18.9373
ns	NS3	12	326	5	17.5011
ns	NS3	12	327	1	21.8185
ns	NS3	12	327	2	27.4023
ns	NS3	12	327	3	36.739
ns	NS3	12	327	4	41.587
ns	NS3	12	327	5	41.6091
ns	NS3	12	328	1	22.3195
ns	NS3	12	328	2	31.4619
ns	NS3	12	328	3	28.3799
ns	NS3	12	328	4	29.2808
ns	NS3	12	328	5	30.1275
ns	NS3	12	329	1	12.9096
ns	NS3	12	329	2	32.4518
ns	NS3	12	329	3	32.9175
ns	NS3	12	329	4	10.9117
ns	NS3	12	329	5	20.3176
ns	NS3	12	330	1	46.479
ns	NS3	12	330	2	43.6981
ns	NS3	12	330	3	62.7166
ns	NS3	12	330	4	37.5678
ns	NS3	12	330	5	47.2554
ns	NS3	12	331	1	17.4848
ns	NS3	12	331	2	18.4785
ns	NS3	12	331	3	16.5453
ns	NS3	12	331	4	14.7058
ns	NS3	12	331	5	23.5448
ns	NS3	12	332	1	75.6129
ns	NS3	12	332	2	69.2059
ns	NS3	12	332	3	79.582
ns	NS3	12	332	4	57.7555
ns	NS3	12	332	5	61.2937
ns	NS3	12	333	1	40.0402
ns	NS3	12	333	2	49.6581
ns	NS3	12	333	3	78.8485
ns	NS3	12	333	4	51.9952
ns	NS3	12	333	5	54.4519
ns	NS3	12	334	1	24.4196
ns	NS3	12	334	2	11.4118
ns	NS3	12	334	3	18.0279
ns	NS3	12	334	4	21.2172
ns	NS3	12	334	5	33.4131
ns	NS3	12	335	1	21.845
ns	NS3	12	335	2	19.9394
ns	NS3	12	335	3	40.2597
ns	NS3	12	335	4	29.538
ns	NS3	12	335	5	42.6452
ns	NS3	12	336	1	42.3552
ns	NS3	12	336	2	35.7044
ns	NS3	12	336	3	47.8814
ns	NS3	12	336	4	26.8123
ns	NS3	12	336	5	61.0588
ns	NS3	12	337	1	22.5562
ns	NS3	12	337	2	17.5349
ns	NS3	12	337	3	11.6373
ns	NS3	12	337	4	8.37076
ns	NS3	12	337	5	24.6309
ns	NS3	12	338	1	29.921
ns	NS3	12	338	2	26.2259
ns	NS3	12	338	3	20.7082
ns	NS3	12	338	4	19.1111
ns	NS3	12	338	5	19.5206
ns	NS3	12	339	1	25.7637
ns	NS3	12	339	2	28.5144
ns	NS3	12	339	3	19.6199
ns	NS3	12	339	4	9.26779
ns	NS3	12	339	5	21.9996
ns	NS3	12	340	1	26.6177
ns	NS3	12	340	2	19.6167
ns	NS3	12	340	3	36.0633
ns	NS3	12	340	4	24.5381
ns	NS3	12	340	5	24.1255
ns	NS3	12	341	1	121.221
ns	NS3	12	341	2	83.5936
ns	NS3	12	341	3	111.727
ns	NS3	12	341	4	107.216
ns	NS3	12	341	5	126.557
ns	NS3	12	342	1	13.9962
ns	NS3	12	342	2	20.3495
ns	NS3	12	342	3	16.9313
ns	NS3	12	342	4	36.4775
ns	NS3	12	342	5	40.674
ns	NS3	12	343	1	28.1973
ns	NS3	12	343	2	18.06
ns	NS3	12	343	3	40.5651
ns	NS3	12	343	4	15.1979
ns	NS3	12	343	5	24.143
ns	NS3	12	344	1	22.3279
ns	NS3	12	344	2	23.7536
ns	NS3	12	344	3	17.6242
ns	NS3	12	344	4	23.6056
ns	NS3	12	344	5	24.3376
ns	NS3	13	345	1	105.794
ns	NS3	13	345	2	116.862
ns	NS3	13	345	3	131.541
ns	NS3	13	345	4	112.289
ns	NS3	13	345	5	156.199
ns	NS3	13	346	1	119.372
ns	NS3	13	346	2	88.6569
ns	NS3	13	346	3	97.6857
ns	NS3	13	346	4	103.019
ns	NS3	13	346	5	106.464
ns	NS3	13	347	1	136.317
ns	NS3	13	347	2	130.614
ns	NS3	13	347	3	160.205
ns	NS3	13	347	4	164.946
ns	NS3	13	347	5	167.814
ns	NS3	13	348	1	42.7592
ns	NS3	13	348	2	32.964
ns	NS3	13	348	3	21.1376
ns	NS3	13	348	4	42.2812
ns	NS3	13	348	5	22.299
ns	NS3	13	349	1	68.7536
ns	NS3	13	349	2	71.0998
ns	NS3	13	349	3	94.2968
ns	NS3	13	349	4	57.1991
ns	NS3	13	349	5	75.842
ns	NS3	13	350	1	24.5545
ns	NS3	13	350	2	30.686
ns	NS3	13	350	3	29.4335
ns	NS3	13	350	4	38.7719
ns	NS3	13	350	5	39.0565
ns	NS3	13	351	1	30.927
ns	NS3	13	351	2	23.9148
ns	NS3	13	351	3	17.0539
ns	NS3	13	351	4	28.4707
ns	NS3	13	351	5	18.8526
ns	NS3	13	352	1	77.8926
ns	NS3	13	352	2	68.2132
ns	NS3	13	352	3	108.93
ns	NS3	13	352	4	75.7287
ns	NS3	13	352	5	97.5718
ns	NS3	13	353	1	88.4475
ns	NS3	13	353	2	86.379
ns	NS3	13	353	3	71.1433
ns	NS3	13	353	4	86.0441
ns	NS3	13	353	5	91.3808
ns	NS3	13	354	1	51.3091
ns	NS3	13	354	2	38.6006
ns	NS3	13	354	3	50.5449
ns	NS3	13	354	4	63.837
ns	NS3	13	354	5	57.4915
ns	NS3	13	355	1	40.5745
ns	NS3	13	355	2	47.0195
ns	NS3	13	355	3	51.1701
ns	NS3	13	355	4	62.3506
ns	NS3	13	355	5	32.6265
ns	NS3	13	356	1	31.787
ns	NS3	13	356	2	40.0078
ns	NS3	13	356	3	55.0316
ns	NS3	13	356	4	37.2852
ns	NS3	13	356	5	17.4278
ns	NS3	13	357	1	13.3281
ns	NS3	13	357	2	12.7048
ns	NS3	13	357	3	28.1421
ns	NS3	13	357	4	28.9875
ns	NS3	13	357	5	12.1136
ns	NS3	13	358	1	34.0515
ns	NS3	13	358	2	26.1872
ns	NS3	13	358	3	36.3233
ns	NS3	13	358	4	35.7276
ns	NS3	13	358	5	28.2776
ns	NS3	13	359	1	13.6794
ns	NS3	13	359	2	16.5188
ns	NS3	13	359	3	26.6609
ns	NS3	13	359	4	20.8806
ns	NS3	13	359	5	16.4825
ns	NS3	13	360	1	27.1809
ns	NS3	13	360	2	23.6151
ns	NS3	13	360	3	39.6001
ns	NS3	13	360	4	21.4029
ns	NS3	13	360	5	24.0672
ns	NS3	13	361	1	7.44877
ns	NS3	13	361	2	15.9165
ns	NS3	13	361	3	9.76181
ns	NS3	13	361	4	16.5607
ns	NS3	13	361	5	12.0685
ns	NS3	13	362	1	43.0158
ns	NS3	13	362	2	30.0383
ns	NS3	13	362	3	41.3784
ns	NS3	13	362	4	64.5667
ns	NS3	13	362	5	57.5259
ns	NS3	13	363	1	23.5008
ns	NS3	13	363	2	24.9211
ns	NS3	13	363	3	31.7969
ns	NS3	13	363	4	22.6594
ns	NS3	13	363	5	13.431
ns	NS3	13	364	1	18.9289
ns	NS3	13	364	2	8.15868
ns	NS3	13	364	3	18.4098
ns	NS3	13	364	4	15.3972
ns	NS3	13	364	5	28.9915
ns	NS3	13	365	1	32.2329
ns	NS3	13	365	2	13.1358
ns	NS3	13	365	3	26.1128
ns	NS3	13	365	4	20.293
ns	NS3	13	365	5	13.0369
ns	NS3	13	366	1	86.1098
ns	NS3	13	366	2	49.8536
ns	NS3	13	366	3	82.8617
ns	NS3	13	366	4	82.1429
ns	NS3	13	366	5	79.4546
ns	NS3	13	367	1	19.3366
ns	NS3	13	367	2	30.5629
ns	NS3	13	367	3	40.2933
ns	NS3	13	367	4	30.283
ns	NS3	13	367	5	31.1776
ns	NS3	13	368	1	8.67473
ns	NS3	13	368	2	13.9591
ns	NS3	13	368	3	7.35814
ns	NS3	13	368	4	14.5125
ns	NS3	13	368	5	13.3813
ns	NS3	13	369	1	7.77455
ns	NS3	13	369	2	9.9819
ns	NS3	13	369	3	14.7284
ns	NS3	13	369	4	11.4721
ns	NS3	13	369	5	14.7161
ns	NS3	13	370	1	27.6949
ns	NS3	13	370	2	11
ns	NS3	13	370	3	26.4934
ns	NS3	13	370	4	20.9879
ns	NS3	13	370	5	30.6172
ns	NS3	13	371	1	18.641
ns	NS3	13	371	2	11.2473
ns	NS3	13	371	3	14.4992
ns	NS3	13	371	4	26.8527
ns	NS3	13	371	5	31.5817
ns	NS4	14	372	1	181.027
ns	NS4	14	372	2	201.603
ns	NS4	14	372	3	177.18
ns	NS4	14	372	4	131.992
ns	NS4	14	372	5	137.28
ns	NS4	14	373	1	178.914
ns	NS4	14	373	2	174.655
ns	NS4	14	373	3	165.316
ns	NS4	14	373	4	162.267
ns	NS4	14	373	5	120.437
ns	NS4	14	374	1	174.444
ns	NS4	14	374	2	169.254
ns	NS4	14	374	3	182.351
ns	NS4	14	374	4	120.399
ns	NS4	14	374	5	111.541
ns	NS4	14	375	1	36.8307
ns	NS4	14	375	2	25.0519
ns	NS4	14	375	3	21.5122
ns	NS4	14	375	4	25.3653
ns	NS4	14	375	5	29.5272
ns	NS4	14	376	1	27.9859
ns	NS4	14	376	2	23.4441
ns	NS4	14	376	3	22.795
ns	NS4	14	376	4	20.0324
ns	NS4	14	376	5	23.892
ns	NS4	14	377	1	376.506
ns	NS4	14	377	2	319.62
ns	NS4	14	377	3	495.592
ns	NS4	14	377	4	324.498
ns	NS4	14	377	5	344.187
ns	NS4	14	378	1	225.591
ns	NS4	14	378	2	212.97
ns	NS4	14	378	3	210.671
ns	NS4	14	378	4	168.087
ns	NS4	14	378	5	215.215
ns	NS4	14	379	1	26.7886
ns	NS4	14	379	2	33.619
ns	NS4	14	379	3	44.138
ns	NS4	14	379	4	48.5862
ns	NS4	14	379	5	35.0781
ns	NS4	14	380	1	34.9399
ns	NS4	14	380	2	47.8081
ns	NS4	14	380	3	38.5045
ns	NS4	14	380	4	29.6502
ns	NS4	14	380	5	42.8244
ns	NS4	14	381	1	79.086
ns	NS4	14	381	2	55.3299
ns	NS4	14	381	3	98.5028
ns	NS4	14	381	4	104.134
ns	NS4	14	381	5	94.1782
ns	NS4	14	382	1	70.0304
ns	NS4	14	382	2	31.6917
ns	NS4	14	382	3	69.9096
ns	NS4	14	382	4	66.2079
ns	NS4	14	382	5	65.5169
ns	NS4	14	383	1	130.506
ns	NS4	14	383	2	58.8619
ns	NS4	14	383	3	132.579
ns	NS4	14	383	4	134.349
ns	NS4	14	383	5	161.385
ns	NS4	14	384	1	66.4929
ns	NS4	14	384	2	93.8796
ns	NS4	14	384	3	90.2393
ns	NS4	14	384	4	62.1503
ns	NS4	14	384	5	78.7582
ns	NS4	14	385	1	63.8491
ns	NS4	14	385	2	57.5356
ns	NS4	14	385	3	61.12
ns	NS4	14	385	4	37.9096
ns	NS4	14	385	5	52.8645
ns	NS4	14	386	1	28.4863
ns	NS4	14	386	2	21.7728
ns	NS4	14	386	3	28.7364
ns	NS4	14	386	4	42.9081
ns	NS4	14	386	5	31.2286
ns	NS4	14	387	1	173.013
ns	NS4	14	387	2	114.805
ns	NS4	14	387	3	126.723
ns	NS4	14	387	4	94.8978
ns	NS4	14	387	5	114.097
ns	NS4	14	388	1	32.9185
ns	NS4	14	388	2	60.5049
ns	NS4	14	388	3	71.779
ns	NS4	14	388	4	47.1967
ns	NS4	14	388	5	21.4123
ns	NS4	14	389	1	39.5221
ns	NS4	14	389	2	24.0353
ns	NS4	14	389	3	29.2852
ns	NS4	14	389	4	29.1187
ns	NS4	14	389	5	29.7842
ns	NS4	14	390	1	90.9044
ns	NS4	14	390	2	92.9537
ns	NS4	14	390	3	82.0134
ns	NS4	14	390	4	91.4532
ns	NS4	14	390	5	99.0798
ns	NS4	14	391	1	63.6943
ns	NS4	14	391	2	31.6232
ns	NS4	14	391	3	76.9727
ns	NS4	14	391	4	47.1887
ns	NS4	14	391	5	43.6987
ns	NS4	14	392	1	13.797
ns	NS4	14	392	2	14.2922
ns	NS4	14	392	3	27.9679
ns	NS4	14	392	4	44.1511
ns	NS4	14	392	5	30.4796
ns	NS4	14	393	1	28.3541
ns	NS4	14	393	2	26.319
ns	NS4	14	393	3	27.8423
ns	NS4	14	393	4	47.5893
ns	NS4	14	393	5	28.0332
ns	NS4	14	394	1	29.0761
ns	NS4	14	394	2	33.4539
ns	NS4	14	394	3	35.6794
ns	NS4	14	394	4	51.3
ns	NS4	14	394	5	36.9068
ns	NS4	14	395	1	103.684
ns	NS4	14	395	2	53.4608
ns	NS4	14	395	3	56.4441
ns	NS4	14	395	4	67.0933
ns	NS4	14	395	5	87.2238
ns	NS4	14	396	1	30.4198
ns	NS4	14	396	2	24.7502
ns	NS4	14	396	3	37.8662
ns	NS4	14	396	4	31.0439
ns	NS4	14	396	5	35.2842
ns	NS4	14	397	1	35.4635
ns	NS4	14	397	2	18.3627
ns	NS4	14	397	3	30.5781
ns	NS4	14	397	4	15.7179
ns	NS4	14	397	5	17.0752
ns	NS4	14	398	1	39.2077
ns	NS4	14	398	2	30.4223
ns	NS4	14	398	3	34.4317
ns	NS4	14	398	4	17.925
ns	NS4	14	398	5	27.1473
ns	NS4	14	399	1	17.3373
ns	NS4	14	399	2	38.8985
ns	NS4	14	399	3	39.7163
ns	NS4	14	399	4	49.6495
ns	NS4	14	399	5	23.5554
ns	NS4	14	400	1	31.845
ns	NS4	14	400	2	46.6085
ns	NS4	14	400	3	65.5269
ns	NS4	14	400	4	91.5569
[truncated: 5,651 more rows]

## Sheet: fig3a_b_c
condition	mouse	dendrite	spine	sample	spine GluA1 normalized
ns	NS1	1	1	1	607.064
ns	NS1	1	2	1	259.762
ns	NS1	1	3	1	558.446
ns	NS1	1	4	1	51.3621
ns	NS1	1	5	1	762.915
ns	NS1	1	6	1	61.9313
ns	NS1	1	7	1	194.574
ns	NS1	1	8	1	81.4724
ns	NS1	1	9	1	36.2894
ns	NS1	1	10	1	11.9069
ns	NS1	2	11	1	165.234
ns	NS1	2	12	1	149.434
ns	NS1	2	13	1	283.322
ns	NS1	2	14	1	159.272
ns	NS1	2	15	1	65.8094
ns	NS1	2	16	1	124.431
ns	NS1	2	17	1	115.776
ns	NS1	2	18	1	137.087
ns	NS1	2	19	1	70.4523
ns	NS1	2	20	1	52.7794
ns	NS1	2	21	1	59.8878
ns	NS1	2	22	1	43.2764
ns	NS1	2	23	1	551.743
ns	NS1	2	24	1	356.834
ns	NS1	2	25	1	33.4516
ns	NS1	2	26	1	115.663
ns	NS1	2	27	1	52.2878
ns	NS1	2	28	1	83.7881
ns	NS1	2	29	1	96.6784
ns	NS1	2	30	1	73.4587
ns	NS1	3	31	1	359.448
ns	NS1	3	32	1	137.476
ns	NS1	3	33	1	300.35
ns	NS1	3	34	1	289.807
ns	NS1	3	35	1	248.385
ns	NS1	3	36	1	483.983
ns	NS1	3	37	1	147.777
ns	NS1	3	38	1	128.593
ns	NS1	3	39	1	112.408
ns	NS1	3	40	1	60.9571
ns	NS1	3	41	1	34.4731
ns	NS1	3	42	1	15.5045
ns	NS1	3	43	1	266.047
ns	NS1	3	44	1	33.52
ns	NS1	3	45	1	27.8232
ns	NS1	3	46	1	84.8538
ns	NS1	3	47	1	42.6141
ns	NS1	3	48	1	59.6669
ns	NS1	3	49	1	68.3157
ns	NS1	3	50	1	196.64
ns	NS1	3	51	1	56.0958
ns	NS1	3	52	1	51.8308
ns	NS1	3	53	1	234.651
ns	NS1	3	54	1	36.1892
ns	NS1	3	55	1	86.6516
ns	NS1	3	56	1	35.1291
ns	NS1	3	57	1	129.552
ns	NS1	3	58	1	72.8303
ns	NS1	3	59	1	138.635
ns	NS1	3	60	1	78.266
ns	NS1	3	61	1	244.219
ns	NS1	3	62	1	53.7448
ns	NS1	3	63	1	75.5414
ns	NS1	3	64	1	42.6261
ns	NS1	3	65	1	52.7388
ns	NS1	3	66	1	52.8564
ns	NS1	3	67	1	94.2353
ns	NS1	3	68	1	73.0683
ns	NS1	3	69	1	393.548
ns	NS1	3	70	1	192.383
ns	NS1	3	71	1	305.328
ns	NS1	3	72	1	111.768
ns	NS1	3	73	1	50.3251
ns	NS1	3	74	1	41.9272
ns	NS1	3	75	1	90.0924
ns	NS1	3	76	1	287.642
ns	NS1	3	77	1	365.382
ns	NS1	3	78	1	54.0062
ns	NS1	3	79	1	70.0036
ns	NS1	3	80	1	75.9935
ns	NS1	3	81	1	98.9171
ns	NS1	3	82	1	112.416
ns	NS1	3	83	1	81.8335
ns	NS1	3	84	1	41.6484
ns	NS1	3	85	1	31.3396
ns	NS1	3	86	1	17.8843
ns	NS1	3	87	1	29.6637
ns	NS1	3	88	1	43.286
ns	NS1	3	89	1	24.2034
ns	NS1	3	90	1	36.7286
ns	NS1	3	91	1	49.9278
ns	NS1	3	92	1	41.4957
ns	NS1	3	93	1	30.1475
ns	NS1	3	94	1	35.5517
ns	NS1	3	95	1	92.6676
ns	NS1	3	96	1	22.6151
ns	NS1	3	97	1	122.489
ns	NS1	3	98	1	33.4586
ns	NS1	3	99	1	62.8845
ns	NS1	4	100	1	231.414
ns	NS1	4	101	1	383.014
ns	NS1	4	102	1	115.075
ns	NS1	4	103	1	354.046
ns	NS1	4	104	1	231.809
ns	NS1	4	105	1	148.642
ns	NS1	4	106	1	253.031
ns	NS1	4	107	1	123.907
ns	NS1	4	108	1	98.0719
ns	NS1	4	109	1	78.1623
ns	NS1	4	110	1	100.611
ns	NS1	4	111	1	62.9713
ns	NS1	4	112	1	57.3851
ns	NS1	4	113	1	57.8974
ns	NS1	4	114	1	111.581
ns	NS1	4	115	1	144.559
ns	NS1	4	116	1	37.475
ns	NS1	4	117	1	63.0198
ns	NS1	4	118	1	153.051
ns	NS1	4	119	1	53.2485
ns	NS1	4	120	1	66.2771
ns	NS1	4	121	1	41.3087
ns	NS1	4	122	1	49.5229
ns	NS2	5	123	1	269.793
ns	NS2	5	124	1	32.5397
ns	NS2	5	125	1	67.3047
ns	NS2	5	126	1	25.6666
ns	NS2	5	127	1	39.1847
ns	NS2	5	128	1	77.0965
ns	NS2	5	129	1	159.014
ns	NS2	5	130	1	55.9976
ns	NS2	5	131	1	159.074
ns	NS2	5	132	1	45.245
ns	NS2	5	133	1	47.538
ns	NS2	5	134	1	47.4737
ns	NS2	5	135	1	44.1647
ns	NS2	5	136	1	67.4165
ns	NS2	5	137	1	24.511
ns	NS2	5	138	1	39.4549
ns	NS2	5	139	1	40.4988
ns	NS2	5	140	1	39.9391
ns	NS2	5	141	1	52.5484
ns	NS2	5	142	1	51.494
ns	NS2	5	143	1	18.8628
ns	NS2	5	144	1	12.8415
ns	NS2	5	145	1	133.367
ns	NS2	5	146	1	20.4464
ns	NS2	5	147	1	43.9877
ns	NS2	5	148	1	24.0734
ns	NS2	5	149	1	51.7854
ns	NS2	5	150	1	24.4276
ns	NS2	5	151	1	74.6505
ns	NS2	5	152	1	58.1689
ns	NS2	5	153	1	44.6367
ns	NS2	6	154	1	101.162
ns	NS2	6	155	1	21.6017
ns	NS2	6	156	1	37.7589
ns	NS2	6	157	1	66.4111
ns	NS2	6	158	1	71.4581
ns	NS2	6	159	1	33.4045
ns	NS2	6	160	1	43.4745
ns	NS2	6	161	1	180.904
ns	NS2	6	162	1	195.913
ns	NS2	6	163	1	24.8506
ns	NS2	6	164	1	55.8364
ns	NS2	6	165	1	46.0775
ns	NS2	6	166	1	28.1367
ns	NS2	6	167	1	36.0671
ns	NS2	6	168	1	33.6475
ns	NS2	6	169	1	217.525
ns	NS2	6	170	1	177.884
ns	NS2	6	171	1	50.7325
ns	NS2	6	172	1	44.0631
ns	NS2	6	173	1	27.7457
ns	NS2	6	174	1	23.7795
ns	NS2	6	175	1	271.344
ns	NS2	6	176	1	32.6361
ns	NS2	6	177	1	54.2379
ns	NS2	6	178	1	305.06
ns	NS2	6	179	1	40.8245
ns	NS2	6	180	1	40.4988
ns	NS2	6	181	1	19.3391
ns	NS2	6	182	1	38.7515
ns	NS2	6	183	1	88.7711
ns	NS2	6	184	1	93.4528
ns	NS2	7	185	1	215.75
ns	NS2	7	186	1	102.803
ns	NS2	7	187	1	93.6268
ns	NS2	7	188	1	86.7929
ns	NS2	7	189	1	204.752
ns	NS2	7	190	1	72.0338
ns	NS2	7	191	1	73.5752
ns	NS2	7	192	1	42.464
ns	NS2	7	193	1	58.8216
ns	NS2	7	194	1	47.0914
ns	NS2	7	195	1	35.5917
ns	NS2	7	196	1	29.9347
ns	NS2	7	197	1	42.77
ns	NS2	7	198	1	47.4035
ns	NS2	8	199	1	96.0112
ns	NS2	8	200	1	177.898
ns	NS2	8	201	1	53.2391
ns	NS2	8	202	1	37.9336
ns	NS2	8	203	1	32.4425
ns	NS2	8	204	1	24.4241
ns	NS2	8	205	1	67.9058
ns	NS2	8	206	1	80.9714
ns	NS2	8	207	1	71.333
ns	NS2	8	208	1	36.4437
ns	NS2	8	209	1	35.6314
ns	NS2	8	210	1	50.6956
ns	NS2	8	211	1	45.4974
ns	NS2	8	212	1	48.0836
ns	NS2	8	213	1	37.2163
ns	NS2	8	214	1	61.9886
ns	NS2	8	215	1	57.5095
ns	NS2	8	216	1	26.655
ns	NS2	8	217	1	46.9894
ns	NS2	8	218	1	15.5403
ns	NS2	8	219	1	41.9377
ns	NS2	8	220	1	151.161
ns	NS2	9	221	1	114.347
ns	NS2	9	222	1	114.728
ns	NS2	9	223	1	115.705
ns	NS2	9	224	1	141.363
ns	NS2	9	225	1	78.6749
ns	NS2	9	226	1	116.43
ns	NS2	9	227	1	75.0575
ns	NS2	9	228	1	123.285
ns	NS2	9	229	1	140.945
ns	NS2	9	230	1	70.624
ns	NS2	9	231	1	133.856
ns	NS2	9	232	1	77.3148
ns	NS2	9	233	1	44.2344
ns	NS2	9	234	1	39.0778
ns	NS2	9	235	1	35.6412
ns	NS2	9	236	1	76.9489
ns	NS2	9	237	1	35.8402
ns	NS2	9	238	1	47.7392
ns	NS2	9	239	1	42.8168
ns	NS2	9	240	1	42.76
ns	NS2	9	241	1	35.5306
ns	NS2	9	242	1	85.3211
ns	NS2	9	243	1	93.5887
ns	NS2	9	244	1	34.4657
ns	NS2	9	245	1	35.112
ns	NS2	9	246	1	42.6141
ns	NS2	9	247	1	28.9987
ns	NS2	9	248	1	41.7676
ns	NS2	9	249	1	46.85
ns	NS3	10	250	1	43.0732
ns	NS3	10	251	1	71.5282
ns	NS3	10	252	1	59.8638
ns	NS3	10	253	1	6.35724
ns	NS3	10	254	1	47.8156
ns	NS3	10	255	1	16.9156
ns	NS3	10	256	1	34.3894
ns	NS3	10	257	1	16.8732
ns	NS3	10	258	1	40.9995
ns	NS3	10	259	1	51.9777
ns	NS3	10	260	1	114.209
ns	NS3	10	261	1	60.444
ns	NS3	10	262	1	22.7909
ns	NS3	10	263	1	30.312
ns	NS3	10	264	1	18.6316
ns	NS3	10	265	1	20.3053
ns	NS3	10	266	1	38.3675
ns	NS3	10	267	1	49.952
ns	NS3	10	268	1	37.6532
ns	NS3	10	269	1	30.1074
ns	NS3	10	270	1	54.2177
ns	NS3	10	271	1	15.8196
ns	NS3	10	272	1	18.2063
ns	NS3	10	273	1	9.75533
ns	NS3	10	274	1	32.0655
ns	NS3	10	275	1	40.0669
ns	NS3	10	276	1	31.9692
ns	NS3	10	277	1	31.3805
ns	NS3	10	278	1	19.7011
ns	NS3	10	279	1	18.9932
ns	NS3	10	280	1	15.1085
ns	NS3	10	281	1	60.0499
ns	NS3	10	282	1	25.64
ns	NS3	10	283	1	28.6101
ns	NS3	10	284	1	10.1233
ns	NS3	10	285	1	12.347
ns	NS3	10	286	1	62.9903
ns	NS3	10	287	1	16.0409
ns	NS3	10	288	1	14.4666
ns	NS3	10	289	1	16.54
ns	NS3	11	290	1	40.6061
ns	NS3	11	291	1	71.6032
ns	NS3	11	292	1	29.3156
ns	NS3	11	293	1	16.1747
ns	NS3	11	294	1	14.8214
ns	NS3	11	295	1	24.3159
ns	NS3	11	296	1	32.9034
ns	NS3	11	297	1	75.4325
ns	NS3	11	298	1	5.85224
ns	NS3	11	299	1	38.6377
ns	NS3	11	300	1	78.0875
ns	NS3	11	301	1	36.5971
ns	NS3	11	302	1	117.632
ns	NS3	11	303	1	84.1078
ns	NS3	11	304	1	10.2989
ns	NS3	12	305	1	48.6786
ns	NS3	12	306	1	133.808
ns	NS3	12	307	1	76.1197
ns	NS3	12	308	1	33.6673
ns	NS3	12	309	1	37.7235
ns	NS3	12	310	1	29.7652
ns	NS3	12	311	1	53.9407
ns	NS3	12	312	1	40.9548
ns	NS3	12	313	1	36.408
ns	NS3	12	314	1	29.8078
ns	NS3	12	315	1	32.914
ns	NS3	12	316	1	22.1712
ns	NS3	12	317	1	44.7022
ns	NS3	12	318	1	13.1721
ns	NS3	12	319	1	182.264
ns	NS3	12	320	1	94.5437
ns	NS3	12	321	1	49.2164
ns	NS3	12	322	1	45.5721
ns	NS3	12	323	1	10.0966
ns	NS3	12	324	1	8.01606
ns	NS3	12	325	1	10.8558
ns	NS3	12	326	1	17.7118
ns	NS3	12	327	1	21.8185
ns	NS3	12	328	1	22.3195
ns	NS3	12	329	1	12.9096
ns	NS3	12	330	1	46.479
ns	NS3	12	331	1	17.4848
ns	NS3	12	332	1	75.6129
ns	NS3	12	333	1	40.0402
ns	NS3	12	334	1	24.4196
ns	NS3	12	335	1	21.845
ns	NS3	12	336	1	42.3552
ns	NS3	12	337	1	22.5562
ns	NS3	12	338	1	29.921
ns	NS3	12	339	1	25.7637
ns	NS3	12	340	1	26.6177
ns	NS3	12	341	1	121.221
ns	NS3	12	342	1	13.9962
ns	NS3	12	343	1	28.1973
ns	NS3	12	344	1	22.3279
ns	NS3	13	345	1	105.794
ns	NS3	13	346	1	119.372
ns	NS3	13	347	1	136.317
ns	NS3	13	348	1	42.7592
ns	NS3	13	349	1	68.7536
ns	NS3	13	350	1	24.5545
ns	NS3	13	351	1	30.927
ns	NS3	13	352	1	77.8926
ns	NS3	13	353	1	88.4475
ns	NS3	13	354	1	51.3091
ns	NS3	13	355	1	40.5745
ns	NS3	13	356	1	31.787
ns	NS3	13	357	1	13.3281
ns	NS3	13	358	1	34.0515
ns	NS3	13	359	1	13.6794
ns	NS3	13	360	1	27.1809
ns	NS3	13	361	1	7.44877
ns	NS3	13	362	1	43.0158
ns	NS3	13	363	1	23.5008
ns	NS3	13	364	1	18.9289
ns	NS3	13	365	1	32.2329
ns	NS3	13	366	1	86.1098
ns	NS3	13	367	1	19.3366
ns	NS3	13	368	1	8.67473
ns	NS3	13	369	1	7.77455
ns	NS3	13	370	1	27.6949
ns	NS3	13	371	1	18.641
ns	NS4	14	372	1	181.027
ns	NS4	14	373	1	178.914
ns	NS4	14	374	1	174.444
ns	NS4	14	375	1	36.8307
ns	NS4	14	376	1	27.9859
ns	NS4	14	377	1	376.506
ns	NS4	14	378	1	225.591
ns	NS4	14	379	1	26.7886
ns	NS4	14	380	1	34.9399
ns	NS4	14	381	1	79.086
ns	NS4	14	382	1	70.0304
ns	NS4	14	383	1	130.506
ns	NS4	14	384	1	66.4929
ns	NS4	14	385	1	63.8491
ns	NS4	14	386	1	28.4863
ns	NS4	14	387	1	173.013
ns	NS4	14	388	1	32.9185
ns	NS4	14	389	1	39.5221
ns	NS4	14	390	1	90.9044
ns	NS4	14	391	1	63.6943
ns	NS4	14	392	1	13.797
ns	NS4	14	393	1	28.3541
ns	NS4	14	394	1	29.0761
ns	NS4	14	395	1	103.684
ns	NS4	14	396	1	30.4198
ns	NS4	14	397	1	35.4635
ns	NS4	14	398	1	39.2077
ns	NS4	14	399	1	17.3373
ns	NS4	14	400	1	31.845
ns	NS4	14	401	1	34.5224
ns	NS4	14	402	1	34.414
ns	NS4	14	403	1	45.1423
ns	NS4	14	404	1	77.9596
ns	NS4	14	405	1	48.5593
ns	NS4	14	406	1	36.0548
ns	NS4	15	407	1	111.205
ns	NS4	15	408	1	93.3604
ns	NS4	15	409	1	20.698
ns	NS4	15	410	1	48.6046
ns	NS4	15	411	1	150.881
ns	NS4	15	412	1	23.7926
ns	NS4	15	413	1	63.2846
ns	NS4	15	414	1	72.1634
ns	NS4	15	415	1	94.0769
ns	NS4	15	416	1	25.1779
ns	NS4	15	417	1	41.0511
ns	NS4	15	418	1	29.8606
ns	NS4	15	419	1	39.3654
ns	NS4	15	420	1	77.2735
ns	NS4	15	421	1	131.194
ns	NS4	15	422	1	25.9415
ns	NS4	15	423	1	31.7196
ns	NS4	15	424	1	44.642
ns	NS4	15	425	1	31.0052
ns	NS4	15	426	1	219.607
ns	NS4	15	427	1	78.6355
ns	NS4	15	428	1	113.518
ns	NS4	15	429	1	28.1339
ns	NS4	15	430	1	22.5247
ns	NS4	15	431	1	167.231
ns	NS4	15	432	1	471.343
ns	NS4	15	433	1	58.2033
ns	NS4	15	434	1	65.2535
ns	NS4	15	435	1	190.067
ns	NS4	15	436	1	307.902
ns	NS4	15	437	1	33.2739
ns	NS4	15	438	1	47.6847
ns	NS4	15	439	1	76.655
ns	NS4	15	440	1	28.6605
ns	NS4	15	441	1	44.9555
ns	NS4	15	442	1	26.4285
ns	NS4	15	443	1	26.3939
ns	NS4	15	444	1	22.581
ns	NS4	15	445	1	21.2848
ns	NS4	15	446	1	28.193
ns	NS4	15	447	1	68.9223
ns	NS4	15	448	1	33.4021
ns	NS4	15	449	1	42.5309
ns	NS4	15	450	1	24.1596
ns	NS4	15	451	1	25.4132
ns	NS4	15	452	1	58.7746
ns	NS4	15	453	1	37.1707
ns	NS4	15	454	1	30.8459
ns	NS4	15	455	1	23.9217
ns	NS4	15	456	1	22.1103
ns	NS4	15	457	1	31.0136
ns	NS4	15	458	1	10.7011
ns	NS4	15	459	1	40.1437
ns	NS4	15	460	1	12.7849
ns	NS4	15	461	1	169.681
ns	NS4	15	462	1	21.3949
ns	NS4	15	463	1	141.516
ns	NS4	15	464	1	114.936
ns	NS4	16	465	1	54.854
ns	NS4	16	466	1	49.7842
ns	NS4	16	467	1	110.643
ns	NS4	16	468	1	114.808
ns	NS4	16	469	1	33.9744
ns	NS4	16	470	1	258.708
ns	NS4	16	471	1	105.508
ns	NS4	16	472	1	24.1918
ns	NS4	16	473	1	44.5982
ns	NS4	16	474	1	63.3908
ns	NS4	16	475	1	245.159
ns	NS4	16	476	1	60.2335
ns	NS4	16	477	1	110.386
ns	NS4	16	478	1	55.3302
ns	NS4	16	479	1	51.4867
ns	NS4	16	480	1	18.0203
ns	NS4	16	481	1	24.7026
ns	NS4	16	482	1	66.4091
ns	NS4	16	483	1	55.68
ns	NS4	16	484	1	55.8525
ns	NS4	16	485	1	50.386
ns	NS4	16	486	1	81.1406
ns	NS4	16	487	1	212.729
ns	NS4	16	488	1	34.7872
ns	NS4	16	489	1	164.207
ns	NS4	16	490	1	37.1998
ns	NS4	16	491	1	34.6226
ns	NS4	16	492	1	33.3294
ns	NS4	16	493	1	55.027
ns	NS4	16	494	1	20.18
ns	NS4	16	495	1	12.1809
ns	NS4	16	496	1	54.8012
ns	NS4	16	497	1	53.729
ns	NS4	16	498	1	27.8975
ns	NS4	16	499	1	12.3166
ns	NS4	16	500	1	7.05433
ns	NS4	16	501	1	20.5598
ns	NS4	17	502	1	37.8456
ns	NS4	17	503	1	21.8803
ns	NS4	17	504	1	172.653
ns	NS4	17	505	1	132.107
ns	NS4	17	506	1	42.0437
ns	NS4	17	507	1	64.6731
ns	NS4	17	508	1	72.8594
ns	NS4	17	509	1	51.4055
ns	NS4	17	510	1	33.9098
ns	NS4	17	511	1	22.9623
ns	NS4	17	512	1	14.3435
ns	NS4	17	513	1	176.393
ns	NS4	17	514	1	151.63
ns	NS4	17	515	1	46.0069
ns	NS4	17	516	1	159.958
ns	NS4	17	517	1	152.878
ns	NS4	17	518	1	59.3986
ns	NS4	17	519	1	50.1829
ns	NS4	17	520	1	55.0105
ns	NS4	17	521	1	48.6598
ns	NS4	17	522	1	22.2302
ns	NS4	17	523	1	57.7982
ns	NS4	17	524	1	64.9117
ns	NS4	17	525	1	139.283
ns	NS4	17	526	1	36.5584
ns	NS4	17	527	1	117.573
ns	NS4	17	528	1	260.141
ns	NS4	17	529	1	48.002
ns	NS4	17	530	1	97.094
ns	NS4	17	531	1	32.1545
ns	NS4	17	532	1	56.8656
ns	NS4	17	533	1	115.622
ns	NS4	17	534	1	24.4145
ns	NS4	17	535	1	59.4244
ns	NS4	17	536	1	40.0874
ns	NS4	17	537	1	76.7881
ns	NS4	17	538	1	31.9312
ns	NS4	17	539	1	15.0385
ns	NS4	17	540	1	32.8801
ns	NS4	17	541	1	43.2783
ns	NS4	17	542	1	13.5066
ns	NS4	17	543	1	39.7943
ns	NS4	17	544	1	14.6607
ns	NS4	17	545	1	25.2057
ns	NS4	17	546	1	15.5318
ns	NS4	17	547	1	17.0062
ns	NS4	17	548	1	28.6445
ns	NS4	17	549	1	25.026
ns	NS4	17	550	1	20.9716
ns	NS4	17	551	1	17.359
ns	NS4	17	552	1	14.5761
ns	NS4	17	553	1	63.071
ns	NS4	17	554	1	26.1455
ns	NS4	17	555	1	17.7503
ns	NS4	17	556	1	15.1104
ns	NS4	17	557	1	31.0382
ns	NS4	17	558	1	12.2743
ns	NS4	17	559	1	19.9335
ns	NS4	17	560	1	24.2407
ns	NS4	17	561	1	15.7921
ns	NS4	17	562	1	24.5983
ns	NS4	17	563	1	193.26
ns	NS5	18	564	1	43.1132
ns	NS5	18	565	1	80.5299
ns	NS5	18	566	1	68.4465
ns	NS5	18	567	1	31.0031
ns	NS5	18	568	1	24.9105
ns	NS5	18	569	1	284.116
ns	NS5	18	570	1	24.6679
ns	NS5	18	571	1	34.8914
ns	NS5	18	572	1	189.46
ns	NS5	18	573	1	54.2765
ns	NS5	18	574	1	133.71
ns	NS5	18	575	1	134.627
ns	NS5	18	576	1	73.4323
ns	NS5	18	577	1	105.343
ns	NS5	18	578	1	74.3418
ns	NS5	18	579	1	62.5251
ns	NS5	18	580	1	28.1511
ns	NS5	18	581	1	71.443
ns	NS5	18	582	1	96.0308
ns	NS5	18	583	1	40.4838
ns	NS5	19	584	1	159.392
ns	NS5	19	585	1	212.098
ns	NS5	19	586	1	47.7633
ns	NS5	19	587	1	31.8292
ns	NS5	19	588	1	31.2577
ns	NS5	19	589	1	46.0486
ns	NS5	19	590	1	37.7009
ns	NS5	19	591	1	82.1201
ns	NS5	19	592	1	208.45
ns	NS5	19	593	1	38.1618
ns	NS5	19	594	1	55.4772
ns	NS5	19	595	1	60.4615
ns	NS5	19	596	1	99.343
ns	NS5	19	597	1	80.5228
ns	NS5	19	598	1	45.0754
ns	NS5	19	599	1	65.3938
ns	NS5	19	600	1	39.4885
ns	NS5	19	601	1	47.717
ns	NS5	19	602	1	135.632
ns	NS5	19	603	1	131.155
ns	NS5	19	604	1	121.276
ns	NS5	20	605	1	135.667
ns	NS5	20	606	1	127.761
ns	NS5	20	607	1	107.556
ns	NS5	20	608	1	485.026
ns	NS5	20	609	1	147.237
ns	NS5	20	610	1	132.714
ns	NS5	20	611	1	82.5961
ns	NS5	20	612	1	83.0817
ns	NS5	20	613	1	296.141
ns	NS5	20	614	1	223.349
ns	NS5	20	615	1	59.6021
ns	NS5	20	616	1	49.5637
ns	NS5	20	617	1	63.4708
ns	NS5	20	618	1	85.0814
ns	NS5	20	619	1	73.7977
ns	NS5	20	620	1	75.0805
ns	NS5	20	621	1	63.6324
ns	NS5	20	622	1	43.6555
ns	NS5	20	623	1	73.803
ns	NS5	20	624	1	63.3444
ns	NS5	21	625	1	300.444
ns	NS5	21	626	1	85.1313
ns	NS5	21	627	1	66.6991
ns	NS5	21	628	1	30.4923
ns	NS5	21	629	1	57.9248
ns	NS5	21	630	1	116.605
ns	NS5	21	631	1	123.782
ns	NS5	21	632	1	32.4932
ns	NS5	21	633	1	37.6038
ns	NS5	21	634	1	27.0342
ns	NS5	21	635	1	27.2882
ns	NS5	21	636	1	8.45388
ns	NS5	21	637	1	23.5491
ns	NS5	21	638	1	133.59
ns	NS5	21	639	1	34.58
ns	NS5	21	640	1	37.0025
ns	NS5	21	641	1	37.5355
ns	NS5	21	642	1	35.7606
ns	NS5	21	643	1	22.5283
ns	NS5	21	644	1	52.0045
ns	NS5	21	645	1	42.7137
ns	NS5	21	646	1	11.9822
ns	NS5	21	647	1	14.8525
ns	NS5	21	648	1	17.83
ns	NS5	21	649	1	18.5505
ns	NS5	21	650	1	16.6645
ns	NS5	21	651	1	5.88165
ns	NS5	21	652	1	69.829
ns	NS5	22	653	1	247.619
ns	NS5	22	654	1	164.072
ns	NS5	22	655	1	106.672
ns	NS5	22	656	1	207.636
ns	NS5	22	657	1	45.1136
ns	NS5	22	658	1	40.4808
ns	NS5	22	659	1	50.4859
ns	NS5	22	660	1	81.5207
ns	NS5	22	661	1	81.066
ns	NS5	22	662	1	59.3526
ns	NS5	22	663	1	126.287
ns	NS5	22	664	1	35.9128
ns	NS5	22	665	1	35.8506
ns	NS5	22	666	1	637.089
ns	NS5	22	667	1	228.32
ns	NS5	22	668	1	59.4562
ns	NS5	22	669	1	95.7312
ns	NS5	22	670	1	287.089
ns	NS5	22	671	1	69.0761
ns	NS5	22	672	1	26.5088
ns	NS5	22	673	1	57.7266
ns	NS5	22	674	1	43.233
ns	NS5	22	675	1	37.0543
ns	NS6	23	676	1	45.462
ns	NS6	23	677	1	129.055
ns	NS6	23	678	1	67.2638
ns	NS6	23	679	1	31.2808
ns	NS6	23	680	1	55.52
ns	NS6	23	681	1	200.997
ns	NS6	23	682	1	111.48
ns	NS6	23	683	1	272.226
ns	NS6	23	684	1	62.6216
ns	NS6	23	685	1	22.9331
ns	NS6	23	686	1	25.5316
ns	NS6	23	687	1	368.684
ns	NS6	23	688	1	54.2923
ns	NS6	23	689	1	13.9009
ns	NS6	23	690	1	17.4024
ns	NS6	24	691	1	163.038
ns	NS6	24	692	1	43.9233
ns	NS6	24	693	1	48.4224
ns	NS6	24	694	1	29.7218
ns	NS6	24	695	1	79.6926
ns	NS6	24	696	1	60.6752
ns	NS6	24	697	1	138.545
ns	NS6	24	698	1	24.6678
ns	NS6	24	699	1	43.0422
ns	NS6	24	700	1	32.7842
ns	NS6	24	701	1	23.308
ns	NS6	24	702	1	87.2281
ns	NS6	24	703	1	58.3378
ns	NS6	24	704	1	40.8645
ns	NS6	24	705	1	21.9871
ns	NS6	24	706	1	39.3666
ns	NS6	24	707	1	147.19
ns	NS6	25	708	1	152.333
ns	NS6	25	709	1	107.341
ns	NS6	25	710	1	49.7317
ns	NS6	25	711	1	30.0928
ns	NS6	25	712	1	94.6807
ns	NS6	25	713	1	59.0538
ns	NS6	25	714	1	65.7736
ns	NS6	25	715	1	17.1179
ns	NS6	25	716	1	92.0343
ns	NS6	25	717	1	145.103
ns	NS6	26	718	1	115.747
ns	NS6	26	719	1	45.004
ns	NS6	26	720	1	32.5532
ns	NS6	26	721	1	30.6854
ns	NS6	26	722	1	122.247
ns	NS6	26	723	1	181.507
ns	NS6	26	724	1	135.637
ns	NS6	26	725	1	31.8938
ns	NS6	26	726	1	29.0176
ns	NS6	26	727	1	29.842
ns	NS6	26	728	1	22.0467
ns	NS6	27	729	1	57.3112
ns	NS6	27	730	1	115.434
ns	NS6	27	731	1	15.0952
ns	NS6	27	732	1	81.9368
ns	NS6	27	733	1	153.821
ns	NS6	27	734	1	42.2676
ns	NS6	27	735	1	31.5241
ns	NS6	27	736	1	47.1987
ns	NS6	27	737	1	14.1187
ns	NS6	27	738	1	30.0825
ns	NS6	27	739	1	25.0005
ns	NS6	27	740	1	34.0409
ns	NS6	27	741	1	42.3073
ns	NS6	27	742	1	30.3812
ns	NS6	27	743	1	47.6106
ns	NS6	27	744	1	17.5767
ns	NS6	27	745	1	43.3534
ns	NS6	27	746	1	21.4479
ns	NS6	27	747	1	14.2769
ns	NS6	27	748	1	30.9806
ns	NS6	27	749	1	26.335
ns	NS6	27	750	1	57.8465
ns	NS6	27	751	1	243.169
ns	NS6	27	752	1	22.8373
ns	NS6	27	753	1	28.1934
ns	NS6	27	754	1	16.5374
ns	NS6	27	755	1	23.2425
ns	NS6	27	756	1	89.5302
ns	NS6	27	757	1	21.7203
ns	NS6	27	758	1	24.8513
ns	NS6	27	759	1	10.8611
ns	NS6	27	760	1	29.1249
ns	NS6	27	761	1	44.7292
ns	NS6	28	762	1	175.531
ns	NS6	28	763	1	64.8059
ns	NS6	28	764	1	53.9643
ns	NS6	28	765	1	55.6556
ns	NS6	28	766	1	26.4524
ns	NS6	28	767	1	12.9751
ns	NS6	28	768	1	16.5895
ns	NS6	28	769	1	24.8119
ns	NS6	28	770	1	66.2121
ns	NS6	28	771	1	95.289
ns	NS6	28	772	1	30.8333
ns	NS6	28	773	1	32.0794
ns	NS6	28	774	1	26.0016
ns	NS6	28	775	1	28.8417
ns	NS6	28	776	1	37.4479
ns	NS6	28	777	1	29.1359
ns	NS6	28	778	1	48.9832
ns	NS6	28	779	1	21.8911
sd	SD1	29	780	1	470.18
sd	SD1	29	781	1	187.248
sd	SD1	29	782	1	78.162
sd	SD1	29	783	1	108.086
sd	SD1	29	784	1	242.085
sd	SD1	29	785	1	258.739
sd	SD1	29	786	1	76.6019
sd	SD1	29	787	1	63.983
sd	SD1	29	788	1	93.1846
sd	SD1	29	789	1	24.5509
sd	SD1	29	790	1	108.808
sd	SD1	29	791	1	160.136
sd	SD1	30	792	1	105.731
sd	SD1	30	793	1	66.5247
sd	SD1	30	794	1	120.717
sd	SD1	30	795	1	39.5074
sd	SD1	30	796	1	113.728
sd	SD1	30	797	1	72.5012
sd	SD1	30	798	1	19.1856
sd	SD1	30	799	1	28.9186
sd	SD1	30	800	1	126.204
sd	SD1	30	801	1	78.9684
sd	SD1	30	802	1	47.4369
sd	SD1	30	803	1	55.2979
sd	SD1	30	804	1	76.1101
sd	SD1	30	805	1	76.5034
sd	SD1	30	806	1	114.083
sd	SD1	30	807	1	121.762
sd	SD1	30	808	1	66.7294
sd	SD1	30	809	1	168.472
sd	SD1	30	810	1	30.1697
sd	SD1	31	811	1	262.192
sd	SD1	31	812	1	164.726
sd	SD1	31	813	1	77.3928
sd	SD1	31	814	1	146.82
sd	SD1	31	815	1	73.2944
sd	SD1	31	816	1	104.113
sd	SD1	31	817	1	36.5982
sd	SD1	31	818	1	55.1957
sd	SD1	31	819	1	41.2619
sd	SD1	31	820	1	62.4101
sd	SD1	32	821	1	45.703
sd	SD1	32	822	1	81.6311
sd	SD1	32	823	1	111.535
sd	SD1	32	824	1	35.0565
sd	SD1	32	825	1	42.7212
sd	SD1	32	826	1	70.848
sd	SD1	32	827	1	44.0158
sd	SD1	32	828	1	47.6675
sd	SD1	32	829	1	25.2194
sd	SD1	32	830	1	29.3625
sd	SD1	32	831	1	33.6937
sd	SD1	32	832	1	48.684
sd	SD1	32	833	1	14.0351
sd	SD1	32	834	1	26.9711
sd	SD1	32	835	1	41.5432
sd	SD1	32	836	1	23.0485
sd	SD1	32	837	1	89.3189
sd	SD1	32	838	1	74.3319
sd	SD1	32	839	1	41.7642
sd	SD1	32	840	1	49.8273
sd	SD1	32	841	1	54.2295
sd	SD1	32	842	1	75.7539
sd	SD1	32	843	1	117.641
sd	SD1	32	844	1	37.7325
sd	SD1	32	845	1	45.2849
sd	SD1	32	846	1	29.0067
sd	SD1	32	847	1	62.8793
sd	SD1	32	848	1	17.8681
sd	SD1	32	849	1	13.2119
sd	SD1	32	850	1	18.4718
sd	SD1	32	851	1	22.9141
sd	SD1	32	852	1	14.8155
sd	SD1	32	853	1	53.7969
sd	SD1	32	854	1	38.8353
sd	SD1	32	855	1	32.6154
sd	SD1	32	856	1	29.984
sd	SD1	32	857	1	23.7987
sd	SD1	32	858	1	116.285
sd	SD1	33	859	1	59.152
sd	SD1	33	860	1	130.065
sd	SD1	33	861	1	107.398
sd	SD1	33	862	1	31.5754
sd	SD1	33	863	1	25.2751
sd	SD1	33	864	1	113.31
sd	SD1	33	865	1	100.964
sd	SD1	33	866	1	26.8929
sd	SD1	33	867	1	56.9741
sd	SD1	33	868	1	65.0156
sd	SD1	33	869	1	53.3601
sd	SD1	33	870	1	45.2
sd	SD1	33	871	1	76.9127
sd	SD1	33	872	1	26.3636
sd	SD1	33	873	1	59.7119
sd	SD1	33	874	1	37.5013
sd	SD1	33	875	1	25.639
sd	SD1	33	876	1	25.318
sd	SD1	33	877	1	49.2324
sd	SD1	33	878	1	99.3138
sd	SD1	33	879	1	34.6972
sd	SD1	33	880	1	40.0997
sd	SD1	33	881	1	53.1107
sd	SD1	33	882	1	31.3293
sd	SD1	33	883	1	23.7407
sd	SD1	33	884	1	40.92
sd	SD1	33	885	1	44.6027
sd	SD1	33	886	1	53.8321
sd	SD1	33	887	1	44.1201
sd	SD1	33	888	1	88.6625
sd	SD1	33	889	1	100.979
sd	SD1	33	890	1	81.0392
sd	SD1	33	891	1	39.2137
sd	SD1	33	892	1	18.597
sd	SD1	33	893	1	46.6318
sd	SD1	33	894	1	16.3218
sd	SD1	33	895	1	24.6061
sd	SD1	33	896	1	32.1088
sd	SD1	33	897	1	43.6039
sd	SD1	33	898	1	32.9527
sd	SD1	33	899	1	149.995
sd	SD1	33	900	1	20.8998
sd	SD1	33	901	1	88.3422
sd	SD1	33	902	1	39.5615
sd	SD1	33	903	1	109.111
sd	SD1	33	904	1	25.7458
sd	SD1	33	905	1	17.5307
sd	SD1	33	906	1	41.6172
sd	SD1	33	907	1	27.9705
sd	SD1	33	908	1	74.2392
sd	SD1	33	909	1	25.3838
sd	SD1	33	910	1	32.4393
sd	SD1	33	911	1	13.7101
sd	SD2	34	912	1	97.9432
sd	SD2	34	913	1	274.217
sd	SD2	34	914	1	175.72
sd	SD2	34	915	1	27.1186
sd	SD2	34	916	1	35.7639
sd	SD2	34	917	1	27.4838
sd	SD2	34	918	1	185.467
sd	SD2	34	919	1	46.7477
sd	SD2	34	920	1	107.063
sd	SD2	34	921	1	121.295
sd	SD2	34	922	1	119.051
sd	SD2	34	923	1	58.9393
sd	SD2	34	924	1	52.8684
sd	SD2	34	925	1	25.9089
sd	SD2	34	926	1	106.152
sd	SD2	34	927	1	52.5734
sd	SD2	34	928	1	130.23
sd	SD2	34	929	1	293.289
sd	SD2	34	930	1	130.597
sd	SD2	34	931	1	235.443
sd	SD2	34	932	1	96.1412
sd	SD2	34	933	1	47.053
sd	SD2	34	934	1	225.701
sd	SD2	34	935	1	46.7381
sd	SD2	34	936	1	90.7688
sd	SD2	34	937	1	71.904
sd	SD2	34	938	1	245.803
sd	SD2	34	939	1	63.9915
sd	SD2	34	940	1	84.2401
sd	SD2	34	941	1	151.429
sd	SD2	34	942	1	60.655
sd	SD2	34	943	1	63.1816
sd	SD2	34	944	1	152.185
sd	SD2	34	945	1	48.8989
sd	SD2	34	946	1	60.8199
sd	SD2	34	947	1	76.4723
sd	SD2	35	948	1	206.192
sd	SD2	35	949	1	119.719
sd	SD2	35	950	1	64.5372
sd	SD2	35	951	1	63.4703
sd	SD2	35	952	1	27.6121
sd	SD2	35	953	1	46.204
sd	SD2	35	954	1	43.2283
sd	SD2	35	955	1	87.3394
sd	SD2	35	956	1	47.1086
sd	SD2	35	957	1	86.6611
sd	SD2	35	958	1	41.4639
sd	SD2	35	959	1	65.5916
sd	SD2	35	960	1	77.7011
sd	SD2	35	961	1	77.1788
sd	SD2	35	962	1	62.996
sd	SD2	35	963	1	83.6929
sd	SD2	35	964	1	67.4257
sd	SD2	35	965	1	39.7659
sd	SD2	36	966	1	466.263
sd	SD2	36	967	1	116.196
sd	SD2	36	968	1	158.458
sd	SD2	36	969	1	178.469
sd	SD2	36	970	1	323.142
sd	SD2	36	971	1	217.322
sd	SD2	36	972	1	86.0301
sd	SD2	36	973	1	158.994
sd	SD2	36	974	1	93.1138
sd	SD2	36	975	1	125.447
sd	SD2	36	976	1	93.4683
sd	SD2	36	977	1	44.2794
sd	SD2	36	978	1	77.7749
sd	SD2	36	979	1	101.184
sd	SD2	36	980	1	50.1302
sd	SD2	36	981	1	82.8388
sd	SD2	36	982	1	71.1287
sd	SD2	36	983	1	65.231
sd	SD2	36	984	1	118.399
sd	SD2	37	985	1	250.581
sd	SD2	37	986	1	378.008
sd	SD2	37	987	1	152.877
sd	SD2	37	988	1	134.205
sd	SD2	37	989	1	90.9732
sd	SD2	37	990	1	396.789
sd	SD2	37	991	1	189.457
sd	SD2	37	992	1	210.608
sd	SD2	37	993	1	487.667
sd	SD2	37	994	1	410.678
sd	SD2	37	995	1	179.081
sd	SD2	37	996	1	290.27
sd	SD2	37	997	1	186.406
sd	SD2	37	998	1	145.853
sd	SD2	37	999	1	126.339
sd	SD2	37	1000	1	303.238
sd	SD2	37	1001	1	55.1288
sd	SD2	37	1002	1	57.8027
sd	SD2	37	1003	1	158.026
sd	SD2	37	1004	1	321.956
sd	SD2	37	1005	1	126.352
sd	SD2	37	1006	1	228.624
sd	SD2	37	1007	1	136.481
sd	SD2	37	1008	1	55.6507
sd	SD2	37	1009	1	70.1728
sd	SD2	37	1010	1	76.2501
sd	SD2	37	1011	1	83.1001
sd	SD2	37	1012	1	39.7662
sd	SD2	37	1013	1	61.7358
sd	SD2	37	1014	1	119.687
sd	SD2	37	1015	1	81.7636
sd	SD2	37	1016	1	76.9847
sd	SD2	37	1017	1	214.61
sd	SD2	37	1018	1	49.4824
sd	SD2	37	1019	1	89.9578
sd	SD2	38	1020	1	265.65
sd	SD2	38	1021	1	134.537
sd	SD2	38	1022	1	377.738
sd	SD2	38	1023	1	54.2165
sd	SD2	38	1024	1	155.166
sd	SD2	38	1025	1	39.1594
sd	SD2	38	1026	1	55.0864
sd	SD2	38	1027	1	111.7
sd	SD2	38	1028	1	83.7272
sd	SD2	38	1029	1	86.3703
sd	SD2	38	1030	1	227.513
sd	SD2	38	1031	1	133.44
sd	SD2	38	1032	1	51.0309
sd	SD2	38	1033	1	70.0859
sd	SD2	38	1034	1	72.3227
sd	SD3	39	1035	1	127.107
sd	SD3	39	1036	1	28.4706
sd	SD3	39	1037	1	29.4163
sd	SD3	39	1038	1	162.692
sd	SD3	39	1039	1	55.6103
sd	SD3	39	1040	1	38.1657
sd	SD3	39	1041	1	44.9591
sd	SD3	39	1042	1	20.5605
sd	SD3	39	1043	1	101.157
sd	SD3	39	1044	1	43.2691
sd	SD3	39	1045	1	61.3461
sd	SD3	39	1046	1	58.1453
sd	SD3	39	1047	1	116.527
sd	SD3	39	1048	1	39.4883
sd	SD3	39	1049	1	65.8412
sd	SD3	39	1050	1	134.745
sd	SD3	39	1051	1	60.7563
sd	SD3	39	1052	1	57.5044
sd	SD3	39	1053	1	50.7089
sd	SD3	39	1054	1	109.526
sd	SD3	39	1055	1	43.8961
sd	SD3	39	1056	1	64.5737
sd	SD3	39	1057	1	19.2076
sd	SD3	39	1058	1	65.6761
sd	SD3	39	1059	1	40.9577
sd	SD3	39	1060	1	40.179
sd	SD3	39	1061	1	28.6143
sd	SD3	39	1062	1	80.0233
sd	SD3	40	1063	1	81.4254
sd	SD3	40	1064	1	126.532
sd	SD3	40	1065	1	39.1178
sd	SD3	40	1066	1	75.0775
sd	SD3	40	1067	1	48.6215
sd	SD3	40	1068	1	126.928
sd	SD3	40	1069	1	80.3705
sd	SD3	40	1070	1	79.6419
sd	SD3	40	1071	1	81.039
sd	SD3	40	1072	1	59.1381
sd	SD3	40	1073	1	77.7269
sd	SD3	40	1074	1	25.1454
sd	SD3	40	1075	1	21.9798
sd	SD3	40	1076	1	75.6539
sd	SD3	40	1077	1	91.9541
sd	SD3	40	1078	1	102.421
sd	SD3	40	1079	1	92.2054
sd	SD3	40	1080	1	63.5039
sd	SD3	40	1081	1	45.068
sd	SD3	40	1082	1	71.2744
sd	SD3	40	1083	1	49.1713
sd	SD3	40	1084	1	39.932
sd	SD3	40	1085	1	28.8591
sd	SD3	40	1086	1	40.509
sd	SD3	40	1087	1	58.9758
sd	SD3	40	1088	1	94.1622
sd	SD3	40	1089	1	14.7405
sd	SD3	40	1090	1	42.1903
sd	SD3	40	1091	1	114.106
sd	SD3	40	1092	1	164.335
sd	SD3	40	1093	1	55.0417
sd	SD3	40	1094	1	51.0216
sd	SD3	40	1095	1	47.3598
sd	SD3	40	1096	1	54.122
sd	SD3	40	1097	1	80.0809
sd	SD3	40	1098	1	25.7812
sd	SD3	40	1099	1	65.5256
sd	SD3	40	1100	1	39.8647
sd	SD3	40	1101	1	20.999
sd	SD3	40	1102	1	20.8276
sd	SD3	40	1103	1	7.59086
sd	SD3	41	1104	1	76.3997
sd	SD3	41	1105	1	108.684
sd	SD3	41	1106	1	82.1876
sd	SD3	41	1107	1	169.03
sd	SD3	41	1108	1	137.408
sd	SD3	41	1109	1	57.7504
sd	SD3	41	1110	1	78.8731
sd	SD3	41	1111	1	21.7637
sd	SD3	41	1112	1	35.7192
sd	SD3	41	1113	1	200.123
sd	SD3	41	1114	1	108.653
sd	SD3	41	1115	1	58.1925
sd	SD3	41	1116	1	47.8601
sd	SD3	41	1117	1	129.842
sd	SD3	41	1118	1	71.714
sd	SD3	41	1119	1	76.2608
sd	SD3	41	1120	1	91.2122
sd	SD3	41	1121	1	39.2955
sd	SD3	41	1122	1	56.1615
sd	SD3	41	1123	1	32.783
sd	SD3	41	1124	1	49.2995
sd	SD3	41	1125	1	53.7082
sd	SD3	41	1126	1	50.0966
sd	SD3	41	1127	1	76.4294
sd	SD3	41	1128	1	63.6826
sd	SD3	41	1129	1	39.6643
sd	SD3	42	1130	1	253.648
sd	SD3	42	1131	1	118.627
sd	SD3	42	1132	1	140.033
sd	SD3	42	1133	1	30.8514
sd	SD3	42	1134	1	100.229
sd	SD3	42	1135	1	14.5868
sd	SD3	42	1136	1	82.4847
sd	SD3	42	1137	1	24.6578
sd	SD3	42	1138	1	52.1182
sd	SD3	42	1139	1	115.538
sd	SD3	42	1140	1	111.037
sd	SD3	42	1141	1	26.1547
sd	SD3	42	1142	1	38.5838
sd	SD3	42	1143	1	16.2186
sd	SD3	42	1144	1	45.1506
sd	SD3	42	1145	1	52.9447
sd	SD3	42	1146	1	42.7723
sd	SD4	43	1147	1	87.1419
sd	SD4	43	1148	1	21.4951
sd	SD4	43	1149	1	105.112
sd	SD4	43	1150	1	117.824
sd	SD4	43	1151	1	30.7111
sd	SD4	43	1152	1	28.6719
sd	SD4	43	1153	1	55.1729
sd	SD4	43	1154	1	34.0937
sd	SD4	43	1155	1	46.1992
sd	SD4	43	1156	1	44.0443
sd	SD4	43	1157	1	46.1361
sd	SD4	43	1158	1	62.8593
sd	SD4	43	1159	1	23.4358
sd	SD4	43	1160	1	56.4756
sd	SD4	43	1161	1	22.7809
sd	SD4	43	1162	1	17.332
sd	SD4	43	1163	1	12.6113
sd	SD4	43	1164	1	18.095
sd	SD4	43	1165	1	27.9959
sd	SD4	43	1166	1	29.7179
sd	SD4	43	1167	1	12.796
sd	SD4	43	1168	1	37.5665
sd	SD4	43	1169	1	10.5078
sd	SD4	43	1170	1	31.8142
sd	SD4	44	1171	1	147.531
sd	SD4	44	1172	1	72.875
sd	SD4	44	1173	1	32.2519
sd	SD4	44	1174	1	57.5856
sd	SD4	44	1175	1	55.4857
sd	SD4	44	1176	1	75.2864
sd	SD4	44	1177	1	42.1387
sd	SD4	44	1178	1	35.7416
sd	SD4	44	1179	1	31.3351
sd	SD4	44	1180	1	13.3486
sd	SD4	44	1181	1	43.3857
sd	SD4	44	1182	1	11.8866
sd	SD4	44	1183	1	32.3775
sd	SD4	44	1184	1	7.82783
sd	SD4	44	1185	1	12.6736
sd	SD4	44	1186	1	47.1047
sd	SD4	45	1187	1	69.1218
sd	SD4	45	1188	1	25.5668
sd	SD4	45	1189	1	45.3447
sd	SD4	45	1190	1	28.9207
sd	SD4	45	1191	1	73.6451
sd	SD4	45	1192	1	39.0866
sd	SD4	45	1193	1	30.6354
sd	SD4	45	1194	1	24.3745
sd	SD4	45	1195	1	25.6757
sd	SD4	45	1196	1	13.7216
sd	SD4	45	1197	1	34.2662
sd	SD4	45	1198	1	30.5707
sd	SD4	45	1199	1	16.1776
sd	SD4	45	1200	1	12.2735
sd	SD4	45	1201	1	93.1921
sd	SD4	45	1202	1	17.4987
sd	SD4	45	1203	1	20.4284
sd	SD4	45	1204	1	26.7097
sd	SD4	45	1205	1	6.92817
sd	SD4	45	1206	1	5.54142
sd	SD4	45	1207	1	27.8167
sd	SD4	45	1208	1	39.8017
sd	SD4	45	1209	1	14.7916
sd	SD4	45	1210	1	66.957
sd	SD4	45	1211	1	18.9378
sd	SD4	45	1212	1	13.7489
sd	SD4	45	1213	1	21.7989
sd	SD4	45	1214	1	25.9331
sd	SD4	45	1215	1	45.4648
sd	SD4	46	1216	1	199.432
sd	SD4	46	1217	1	32.8046
sd	SD4	46	1218	1	89.2876
sd	SD4	46	1219	1	79.3542
sd	SD4	46	1220	1	103.902
sd	SD4	46	1221	1	139.757
sd	SD4	46	1222	1	54.3138
sd	SD4	46	1223	1	77.2263
sd	SD4	46	1224	1	49.1416
sd	SD4	46	1225	1	31.7098
sd	SD4	46	1226	1	75.9485
sd	SD4	46	1227	1	13.1815
sd	SD4	46	1228	1	47.5759
sd	SD4	46	1229	1	24.4482
sd	SD4	46	1230	1	35.0164
sd	SD4	46	1231	1	39.1005
sd	SD4	46	1232	1	12.0389
sd	SD4	46	1233	1	40.4645
sd	SD4	46	1234	1	34.5342
sd	SD4	46	1235	1	37.73
sd	SD4	46	1236	1	18.7243
sd	SD4	46	1237	1	49.1745
sd	SD4	46	1238	1	18.2653
sd	SD4	46	1239	1	38.6733
sd	SD4	46	1240	1	46.7218
sd	SD4	46	1241	1	31.9689
sd	SD4	46	1242	1	22.9036
sd	SD4	46	1243	1	21.6399
sd	SD4	46	1244	1	20.2986
sd	SD4	46	1245	1	28.3335
sd	SD4	46	1246	1	23.5184
sd	SD4	46	1247	1	23.0509
sd	SD4	46	1248	1	18.9712
sd	SD4	46	1249	1	71.9259
sd	SD4	46	1250	1	27.3392
sd	SD4	46	1251	1	19.8131
sd	SD4	46	1252	1	9.0499
sd	SD4	46	1253	1	12.3027
sd	SD4	46	1254	1	23.7092
sd	SD4	46	1255	1	23.3544
sd	SD4	46	1256	1	19.3311
sd	SD4	46	1257	1	33.3167
sd	SD4	46	1258	1	11.999
sd	SD4	46	1259	1	7.73103
sd	SD4	46	1260	1	11.6535
sd	SD4	46	1261	1	33.9282
sd	SD5	47	1262	1	149.403
sd	SD5	47	1263	1	109.339
sd	SD5	47	1264	1	75.3019
sd	SD5	47	1265	1	54.4766
sd	SD5	47	1266	1	56.3913
sd	SD5	47	1267	1	68.5453
sd	SD5	47	1268	1	136.86
sd	SD5	47	1269	1	122.394
sd	SD5	47	1270	1	45.1352
sd	SD5	47	1271	1	9.7669
sd	SD5	47	1272	1	32.2371
sd	SD5	47	1273	1	34.5352
sd	SD5	47	1274	1	26.0939
sd	SD5	47	1275	1	29.3613
sd	SD5	47	1276	1	30.9409
sd	SD5	47	1277	1	35.6771
sd	SD5	47	1278	1	25.1109
sd	SD5	47	1279	1	35.1156
sd	SD5	47	1280	1	35.8146
sd	SD5	47	1281	1	33.2827
sd	SD5	47	1282	1	27.0786
sd	SD5	47	1283	1	38.2033
sd	SD5	47	1284	1	15.9851
sd	SD5	47	1285	1	41.2959
sd	SD5	47	1286	1	48.0922
sd	SD5	47	1287	1	23.7626
sd	SD5	48	1288	1	77.3614
sd	SD5	48	1289	1	17.9999
sd	SD5	48	1290	1	18.053
sd	SD5	48	1291	1	19.6575
sd	SD5	48	1292	1	64.3698
sd	SD5	48	1293	1	19.4159
sd	SD5	48	1294	1	53.8927
sd	SD5	48	1295	1	29.167
sd	SD5	48	1296	1	16.5485
sd	SD5	48	1297	1	18.8829
sd	SD5	48	1298	1	32.8946
sd	SD5	48	1299	1	36.4345
sd	SD5	48	1300	1	83.3168
sd	SD5	48	1301	1	52.9505
sd	SD5	48	1302	1	23.0834
sd	SD5	48	1303	1	68.2363
sd	SD5	48	1304	1	12.9542
sd	SD5	48	1305	1	38.5505
sd	SD5	48	1306	1	30.8446
sd	SD5	48	1307	1	15.0861
sd	SD5	48	1308	1	13.9548
sd	SD5	48	1309	1	74.2201
sd	SD5	48	1310	1	39.054
sd	SD5	48	1311	1	21.8485
sd	SD5	48	1312	1	32.0289
sd	SD5	48	1313	1	18.2948
sd	SD5	48	1314	1	17.6953
sd	SD5	48	1315	1	33.3984
sd	SD5	48	1316	1	23.748
sd	SD5	48	1317	1	50.7976
sd	SD5	48	1318	1	39.0409
sd	SD5	48	1319	1	20.481
sd	SD5	48	1320	1	50.8001
sd	SD5	48	1321	1	18.9183
sd	SD5	48	1322	1	54.8209
sd	SD5	48	1323	1	88.5621
sd	SD5	48	1324	1	35.4492
sd	SD5	48	1325	1	31.0955
sd	SD5	48	1326	1	47.156
sd	SD5	48	1327	1	30.7441
sd	SD5	48	1328	1	22.501
sd	SD5	48	1329	1	63.8493
sd	SD5	48	1330	1	18.5388
sd	SD5	48	1331	1	24.7173
sd	SD5	48	1332	1	38.3416
sd	SD5	48	1333	1	52.305
sd	SD5	48	1334	1	33.9784
sd	SD5	48	1335	1	35.4412
sd	SD5	48	1336	1	33.9771
sd	SD5	48	1337	1	31.9391
sd	SD5	48	1338	1	19.5808
sd	SD5	48	1339	1	28.6548
sd	SD5	48	1340	1	34.423
sd	SD5	48	1341	1	18.5367
sd	SD5	48	1342	1	35.1866
sd	SD5	49	1343	1	47.948
sd	SD5	49	1344	1	100.654
sd	SD5	49	1345	1	25.3418
sd	SD5	49	1346	1	33.1763
sd	SD5	49	1347	1	39.3044
sd	SD5	49	1348	1	41.0303
sd	SD5	49	1349	1	33.6581
sd	SD5	49	1350	1	75.2341
sd	SD5	49	1351	1	157.445
sd	SD5	49	1352	1	64.3818
sd	SD5	49	1353	1	57.0021
sd	SD5	49	1354	1	52.9358
sd	SD5	49	1355	1	51.0569
sd	SD5	49	1356	1	44.4993
sd	SD5	49	1357	1	38.2865
sd	SD5	49	1358	1	33.9425
sd	SD5	49	1359	1	19.7746
sd	SD5	49	1360	1	52.3326
sd	SD5	49	1361	1	36.8453
sd	SD5	49	1362	1	23.9919
sd	SD5	49	1363	1	22.9708
sd	SD5	49	1364	1	16.4693
sd	SD5	49	1365	1	24.8479
sd	SD5	49	1366	1	18.033
sd	SD5	49	1367	1	35.4335
sd	SD5	49	1368	1	18.7882
sd	SD5	49	1369	1	20.7611
sd	SD5	49	1370	1	19.362
sd	SD5	49	1371	1	27.9658
sd	SD5	49	1372	1	33.7774
sd	SD5	49	1373	1	33.0668
sd	SD5	50	1374	1	71.1465
sd	SD5	50	1375	1	98.061
sd	SD5	50	1376	1	36.8821
sd	SD5	50	1377	1	27.1328
sd	SD5	50	1378	1	71.1777
sd	SD5	50	1379	1	39.5166
sd	SD5	50	1380	1	63.2069
sd	SD5	50	1381	1	63.3824
sd	SD5	50	1382	1	89.3952
sd	SD5	50	1383	1	27.3741
sd	SD5	50	1384	1	36.4031
sd	SD5	50	1385	1	23.0655
sd	SD5	50	1386	1	31.481
sd	SD5	50	1387	1	14.4586
sd	SD5	50	1388	1	30.3956
sd	SD5	50	1389	1	32.2645
sd	SD5	50	1390	1	20.8352
sd	SD5	50	1391	1	29.2509
sd	SD5	50	1392	1	35.0504
sd	SD5	50	1393	1	34.4299
sd	SD5	50	1394	1	44.3899
sd	SD5	50	1395	1	26.8183
sd	SD5	50	1396	1	8.57908
sd	SD5	50	1397	1	8.96941
sd	SD5	50	1398	1	28.6377
sd	SD5	50	1399	1	24.3134
sd	SD5	50	1400	1	21.1092
sd	SD5	50	1401	1	38.1147
sd	SD5	50	1402	1	13.9001
sd	SD5	50	1403	1	6.12363
sd	SD5	50	1404	1	28.1629
sd	SD5	50	1405	1	8.38145
sd	SD5	50	1406	1	8.53137
sd	SD5	50	1407	1	11.7529
sd	SD5	50	1408	1	26.4053
sd	SD5	50	1409	1	26.4187
sd	SD5	50	1410	1	46.8165
sd	SD5	50	1411	1	18.3891
sd	SD5	50	1412	1	15.6573
sd	SD5	50	1413	1	33.9526
sd	SD5	50	1414	1	26.7695
sd	SD5	50	1415	1	18.3557
sd	SD5	50	1416	1	21.6574
sd	SD5	50	1417	1	12.7019
sd	SD5	50	1418	1	10.0285
sd	SD5	50	1419	1	28.7816
sd	SD5	50	1420	1	18.3241
sd	SD5	50	1421	1	8.48261
sd	SD5	50	1422	1	15.5275
sd	SD5	50	1423	1	17.3372
sd	SD5	50	1424	1	19.7619
sd	SD5	50	1425	1	5.89896
sd	SD5	50	1426	1	19.4739
sd	SD6	51	1427	1	43.0799
sd	SD6	51	1428	1	62.2795
sd	SD6	51	1429	1	138.817
sd	SD6	51	1430	1	34.6239
sd	SD6	51	1431	1	85.6101
sd	SD6	51	1432	1	89.2181
sd	SD6	51	1433	1	35.3171
sd	SD6	51	1434	1	36.321
sd	SD6	51	1435	1	37.4914
sd	SD6	51	1436	1	17.6568
sd	SD6	52	1437	1	255.352
sd	SD6	52	1438	1	139.277
sd	SD6	52	1439	1	18.6286
sd	SD6	52	1440	1	55.5377
sd	SD6	52	1441	1	244.852
sd	SD6	52	1442	1	147.075
sd	SD6	52	1443	1	47.9239
sd	SD6	52	1444	1	327.14
sd	SD6	52	1445	1	254.913
sd	SD6	52	1446	1	106.149
sd	SD6	52	1447	1	47.5948
sd	SD6	52	1448	1	53.6447
sd	SD6	52	1449	1	58.1313
sd	SD6	52	1450	1	109.234
sd	SD6	52	1451	1	193.583
sd	SD6	52	1452	1	26.5843
sd	SD6	52	1453	1	74.4116
sd	SD6	52	1454	1	40.3458
sd	SD6	52	1455	1	338.864
sd	SD6	52	1456	1	25.3922
sd	SD6	53	1457	1	205.982
sd	SD6	53	1458	1	86.091
sd	SD6	53	1459	1	22.6509
sd	SD6	53	1460	1	28.0909
sd	SD6	53	1461	1	21.8784
sd	SD6	53	1462	1	32.7558
sd	SD6	53	1463	1	29.158
sd	SD6	53	1464	1	36.4637
sd	SD6	53	1465	1	89.1549
sd	SD6	53	1466	1	36.3527
sd	SD6	53	1467	1	42.6374
sd	SD6	53	1468	1	35.0678
sd	SD6	53	1469	1	94.7394
sd	SD6	53	1470	1	42.1919
sd	SD6	53	1471	1	25.1861
sd	SD6	53	1472	1	22.0495
sd	SD6	53	1473	1	16.719
sd	SD6	53	1474	1	24.9153
sd	SD6	53	1475	1	16.9072
sd	SD6	53	1476	1	34.7438
sd	SD6	53	1477	1	16.7018
sd	SD6	53	1478	1	11.8933
sd	SD6	53	1479	1	20.4501
sd	SD6	53	1480	1	14.1298
sd	SD6	53	1481	1	22.6295
sd	SD6	53	1482	1	16.8844
sd	SD6	53	1483	1	66.083
sd	SD6	53	1484	1	29.5491
sd	SD6	53	1485	1	225.015
sd	SD6	54	1486	1	168.457
sd	SD6	54	1487	1	92.3852
sd	SD6	54	1488	1	41.5142
sd	SD6	54	1489	1	24.5827
sd	SD6	54	1490	1	24.3492
sd	SD6	54	1491	1	116.763
sd	SD6	54	1492	1	120.219
sd	SD6	54	1493	1	39.8731
sd	SD6	54	1494	1	40.1669
sd	SD6	54	1495	1	34.011
sd	SD6	54	1496	1	33.5568
sd	SD6	54	1497	1	138.905
sd	SD6	54	1498	1	96.6253
sd	SD6	54	1499	1	62.295
sd	SD6	55	1500	1	170.56
sd	SD6	55	1501	1	20.4457
sd	SD6	55	1502	1	70.373
sd	SD6	55	1503	1	122.136
sd	SD6	55	1504	1	39.4038
sd	SD6	55	1505	1	81.3209
sd	SD6	55	1506	1	55.2856
sd	SD6	55	1507	1	61.4648
sd	SD6	55	1508	1	118.622
sd	SD6	55	1509	1	78.1867
sd	SD6	55	1510	1	50.7341
sd	SD6	56	1511	1	82.0963
sd	SD6	56	1512	1	101.576
sd	SD6	56	1513	1	36.6621
sd	SD6	56	1514	1	28.509
sd	SD6	56	1515	1	39.4214
sd	SD6	56	1516	1	59.0657
sd	SD6	56	1517	1	36.9394
sd	SD6	56	1518	1	146.796
sd	SD6	56	1519	1	68.035
sd	SD6	56	1520	1	114.247
sd	SD6	56	1521	1	139.489
sd	SD6	56	1522	1	55.1215
sd	SD6	56	1523	1	31.8187
sd	SD6	56	1524	1	81.6441
sd	SD6	56	1525	1	22.0024
sd	SD6	56	1526	1	32.8693
sd	SD6	56	1527	1	43.0384
sd	SD6	56	1528	1	10.9889
sd	SD6	56	1529	1	32.4147
sd	SD6	56	1530	1	70.9262
ns	NS1	1	1	2	557.961
ns	NS1	1	2	2	227.922
ns	NS1	1	3	2	538.431
ns	NS1	1	4	2	49.4014
ns	NS1	1	5	2	694.625
ns	NS1	1	6	2	26.651
ns	NS1	1	7	2	139.231
ns	NS1	1	8	2	50.135
ns	NS1	1	9	2	33.8311
ns	NS1	1	10	2	7.99788
ns	NS1	2	11	2	172.9
ns	NS1	2	12	2	127.192
ns	NS1	2	13	2	272.435
ns	NS1	2	14	2	160.852
ns	NS1	2	15	2	58.7187
ns	NS1	2	16	2	94.2378
ns	NS1	2	17	2	112.762
ns	NS1	2	18	2	94.6528
ns	NS1	2	19	2	70.5918
ns	NS1	2	20	2	26.0333
ns	NS1	2	21	2	59.301
ns	NS1	2	22	2	56.2228
ns	NS1	2	23	2	508.596
ns	NS1	2	24	2	361.901
ns	NS1	2	25	2	30.9224
ns	NS1	2	26	2	106.318
ns	NS1	2	27	2	40.7341
ns	NS1	2	28	2	55.6794
ns	NS1	2	29	2	93.675
ns	NS1	2	30	2	76.4483
ns	NS1	3	31	2	355.752
ns	NS1	3	32	2	119.859
ns	NS1	3	33	2	270.312
ns	NS1	3	34	2	339.886
ns	NS1	3	35	2	278.673
ns	NS1	3	36	2	454.069
ns	NS1	3	37	2	107.801
ns	NS1	3	38	2	117.711
ns	NS1	3	39	2	91.6642
ns	NS1	3	40	2	62.8866
ns	NS1	3	41	2	23.8255
ns	NS1	3	42	2	19.6638
ns	NS1	3	43	2	196.468
ns	NS1	3	44	2	30.1345
ns	NS1	3	45	2	64.868
ns	NS1	3	46	2	111.051
ns	NS1	3	47	2	50.456
ns	NS1	3	48	2	61.122
ns	NS1	3	49	2	89.8484
ns	NS1	3	50	2	193.513
ns	NS1	3	51	2	95.9863
ns	NS1	3	52	2	72.5327
ns	NS1	3	53	2	228.273
ns	NS1	3	54	2	33.2692
ns	NS1	3	55	2	76.2609
ns	NS1	3	56	2	47.5219
ns	NS1	3	57	2	109.335
ns	NS1	3	58	2	56.333
ns	NS1	3	59	2	137.464
ns	NS1	3	60	2	68.103
ns	NS1	3	61	2	255.211
ns	NS1	3	62	2	60.4917
ns	NS1	3	63	2	66.7313
ns	NS1	3	64	2	31.8817
ns	NS1	3	65	2	60.2563
ns	NS1	3	66	2	44.3807
ns	NS1	3	67	2	94.6854
ns	NS1	3	68	2	48.7428
ns	NS1	3	69	2	444.535
ns	NS1	3	70	2	184.509
ns	NS1	3	71	2	244.144
ns	NS1	3	72	2	80.4881
ns	NS1	3	73	2	76.6429
ns	NS1	3	74	2	56.6111
ns	NS1	3	75	2	73.6526
ns	NS1	3	76	2	299.105
ns	NS1	3	77	2	288.642
ns	NS1	3	78	2	36.185
ns	NS1	3	79	2	73.1969
ns	NS1	3	80	2	69.5705
ns	NS1	3	81	2	66.4504
ns	NS1	3	82	2	90.0167
ns	NS1	3	83	2	78.1212
ns	NS1	3	84	2	42.2802
ns	NS1	3	85	2	40.9987
ns	NS1	3	86	2	45.6425
ns	NS1	3	87	2	29.9079
ns	NS1	3	88	2	74.3176
ns	NS1	3	89	2	6.95071
ns	NS1	3	90	2	26.5784
ns	NS1	3	91	2	26.881
ns	NS1	3	92	2	34.6908
ns	NS1	3	93	2	30.9775
ns	NS1	3	94	2	17.7605
ns	NS1	3	95	2	58.0312
ns	NS1	3	96	2	22.9987
ns	NS1	3	97	2	95.9381
ns	NS1	3	98	2	28.7951
ns	NS1	3	99	2	54.1181
ns	NS1	4	100	2	127.321
ns	NS1	4	101	2	245.876
ns	NS1	4	102	2	134.117
ns	NS1	4	103	2	419.866
ns	NS1	4	104	2	233.525
ns	NS1	4	105	2	132.539
ns	NS1	4	106	2	282.678
ns	NS1	4	107	2	114.189
ns	NS1	4	108	2	78.8313
ns	NS1	4	109	2	63.8244
ns	NS1	4	110	2	107.769
ns	NS1	4	111	2	70.2987
ns	NS1	4	112	2	40.929
ns	NS1	4	113	2	48.3058
ns	NS1	4	114	2	64.9449
ns	NS1	4	115	2	108.767
ns	NS1	4	116	2	77.8955
ns	NS1	4	117	2	52.9175
ns	NS1	4	118	2	92.6012
ns	NS1	4	119	2	37.7845
ns	NS1	4	120	2	77.4867
ns	NS1	4	121	2	45.4706
ns	NS1	4	122	2	37.4367
ns	NS2	5	123	2	247.513
ns	NS2	5	124	2	61.8335
ns	NS2	5	125	2	93.6344
ns	NS2	5	126	2	37.8809
ns	NS2	5	127	2	52.2988
ns	NS2	5	128	2	71.5474
ns	NS2	5	129	2	133.539
ns	NS2	5	130	2	77.1211
ns	NS2	5	131	2	114.984
ns	NS2	5	132	2	35.779
ns	NS2	5	133	2	52.2475
ns	NS2	5	134	2	51.3318
ns	NS2	5	135	2	49.5724
ns	NS2	5	136	2	100.263
ns	NS2	5	137	2	27.9133
ns	NS2	5	138	2	42.5559
ns	NS2	5	139	2	35.0155
ns	NS2	5	140	2	44.5198
ns	NS2	5	141	2	55.8543
ns	NS2	5	142	2	52.9119
ns	NS2	5	143	2	8.86893
ns	NS2	5	144	2	12.1692
ns	NS2	5	145	2	136.485
ns	NS2	5	146	2	21.4617
ns	NS2	5	147	2	35.2216
ns	NS2	5	148	2	29.2216
ns	NS2	5	149	2	34.4319
ns	NS2	5	150	2	12.3001
ns	NS2	5	151	2	53.1068
ns	NS2	5	152	2	55.7622
ns	NS2	5	153	2	22.8742
ns	NS2	6	154	2	127.887
ns	NS2	6	155	2	38.2365
ns	NS2	6	156	2	45.1011
ns	NS2	6	157	2	98.1243
ns	NS2	6	158	2	49.8714
ns	NS2	6	159	2	49.9457
ns	NS2	6	160	2	40.0463
ns	NS2	6	161	2	143.812
ns	NS2	6	162	2	183.5
ns	NS2	6	163	2	17.5301
ns	NS2	6	164	2	36.3316
ns	NS2	6	165	2	35.4908
ns	NS2	6	166	2	38.6975
ns	NS2	6	167	2	35.2845
ns	NS2	6	168	2	53.3298
ns	NS2	6	169	2	195.142
ns	NS2	6	170	2	116.863
ns	NS2	6	171	2	80.6957
ns	NS2	6	172	2	31.1467
ns	NS2	6	173	2	27.4026
ns	NS2	6	174	2	24.5856
ns	NS2	6	175	2	330.48
ns	NS2	6	176	2	34.9282
ns	NS2	6	177	2	41.4369
ns	NS2	6	178	2	285.1
ns	NS2	6	179	2	25.1415
ns	NS2	6	180	2	51.1901
ns	NS2	6	181	2	21.6015
ns	NS2	6	182	2	25.3695
ns	NS2	6	183	2	102.104
ns	NS2	6	184	2	60.8928
ns	NS2	7	185	2	243.335
ns	NS2	7	186	2	110.076
ns	NS2	7	187	2	71.642
ns	NS2	7	188	2	81.9581
ns	NS2	7	189	2	211.186
ns	NS2	7	190	2	57.8184
ns	NS2	7	191	2	58.9502
ns	NS2	7	192	2	50.9067
ns	NS2	7	193	2	65.576
ns	NS2	7	194	2	49.4808
ns	NS2	7	195	2	31.6239
ns	NS2	7	196	2	32.2694
ns	NS2	7	197	2	39.4324
ns	NS2	7	198	2	40.6262
ns	NS2	8	199	2	81.8211
ns	NS2	8	200	2	190.515
ns	NS2	8	201	2	39.9693
ns	NS2	8	202	2	32.5698
ns	NS2	8	203	2	23.4078
ns	NS2	8	204	2	30.8312
ns	NS2	8	205	2	69.0108
ns	NS2	8	206	2	87.7363
ns	NS2	8	207	2	67.1613
ns	NS2	8	208	2	32.1065
ns	NS2	8	209	2	49.2265
ns	NS2	8	210	2	79.4491
ns	NS2	8	211	2	42.0565
ns	NS2	8	212	2	47.0989
ns	NS2	8	213	2	29.0901
ns	NS2	8	214	2	66.5147
ns	NS2	8	215	2	64.8427
ns	NS2	8	216	2	39.4448
ns	NS2	8	217	2	44.1981
ns	NS2	8	218	2	16.1978
ns	NS2	8	219	2	37.3788
ns	NS2	8	220	2	176.751
ns	NS2	9	221	2	125.276
ns	NS2	9	222	2	117.913
ns	NS2	9	223	2	100.722
ns	NS2	9	224	2	129.743
ns	NS2	9	225	2	84.3769
ns	NS2	9	226	2	108.509
ns	NS2	9	227	2	78.2677
ns	NS2	9	228	2	117.5
ns	NS2	9	229	2	137.972
ns	NS2	9	230	2	56.2024
ns	NS2	9	231	2	100.712
ns	NS2	9	232	2	82.548
ns	NS2	9	233	2	48.515
ns	NS2	9	234	2	29.0506
ns	NS2	9	235	2	37.4348
ns	NS2	9	236	2	83.5248
ns	NS2	9	237	2	56.7084
ns	NS2	9	238	2	47.5459
ns	NS2	9	239	2	52.9133
ns	NS2	9	240	2	38.7041
ns	NS2	9	241	2	25.5002
ns	NS2	9	242	2	71.9169
ns	NS2	9	243	2	87.1226
ns	NS2	9	244	2	30.9473
ns	NS2	9	245	2	31.9477
ns	NS2	9	246	2	41.3441
ns	NS2	9	247	2	38.2743
ns	NS2	9	248	2	33.7112
ns	NS2	9	249	2	59.9983
ns	NS3	10	250	2	36.1058
ns	NS3	10	251	2	64.0163
ns	NS3	10	252	2	63.5763
ns	NS3	10	253	2	20.8202
ns	NS3	10	254	2	56.1819
ns	NS3	10	255	2	10.4685
ns	NS3	10	256	2	39.7219
ns	NS3	10	257	2	25.6733
ns	NS3	10	258	2	27.2777
ns	NS3	10	259	2	53.3937
ns	NS3	10	260	2	93.9312
ns	NS3	10	261	2	46.935
ns	NS3	10	262	2	35.3196
ns	NS3	10	263	2	26.5978
ns	NS3	10	264	2	15.5284
ns	NS3	10	265	2	23.6226
ns	NS3	10	266	2	29.0442
ns	NS3	10	267	2	43.4532
ns	NS3	10	268	2	26.7462
ns	NS3	10	269	2	35.5495
ns	NS3	10	270	2	39.5814
ns	NS3	10	271	2	14.2155
ns	NS3	10	272	2	24.286
ns	NS3	10	273	2	12.1205
ns	NS3	10	274	2	48.0423
ns	NS3	10	275	2	31.7354
ns	NS3	10	276	2	31.3742
ns	NS3	10	277	2	22.7294
ns	NS3	10	278	2	10.735
ns	NS3	10	279	2	16.8435
ns	NS3	10	280	2	18.4181
ns	NS3	10	281	2	66.9411
ns	NS3	10	282	2	37.2619
ns	NS3	10	283	2	19.3818
ns	NS3	10	284	2	12.0138
ns	NS3	10	285	2	22.0484
ns	NS3	10	286	2	47.4903
ns	NS3	10	287	2	28.0701
ns	NS3	10	288	2	22.8197
ns	NS3	10	289	2	23.2473
ns	NS3	11	290	2	25.94
ns	NS3	11	291	2	39.3418
ns	NS3	11	292	2	35.4267
ns	NS3	11	293	2	10.9082
ns	NS3	11	294	2	12.6517
ns	NS3	11	295	2	24.4574
ns	NS3	11	296	2	18.1653
ns	NS3	11	297	2	70.6524
ns	NS3	11	298	2	15.9427
ns	NS3	11	299	2	36.3952
ns	NS3	11	300	2	69.2755
ns	NS3	11	301	2	22.6891
ns	NS3	11	302	2	80.829
ns	NS3	11	303	2	56.5599
ns	NS3	11	304	2	9.91383
ns	NS3	12	305	2	41.8175
ns	NS3	12	306	2	136.131
ns	NS3	12	307	2	90.362
ns	NS3	12	308	2	43.537
ns	NS3	12	309	2	38.2079
ns	NS3	12	310	2	21.7741
ns	NS3	12	311	2	44.132
ns	NS3	12	312	2	32.882
ns	NS3	12	313	2	31.2729
ns	NS3	12	314	2	23.0602
ns	NS3	12	315	2	20.8898
ns	NS3	12	316	2	25.1834
ns	NS3	12	317	2	37.6043
ns	NS3	12	318	2	21.0129
ns	NS3	12	319	2	189.893
ns	NS3	12	320	2	105.995
ns	NS3	12	321	2	43.4296
ns	NS3	12	322	2	36.512
ns	NS3	12	323	2	13.3109
ns	NS3	12	324	2	13.3791
ns	NS3	12	325	2	28.1823
ns	NS3	12	326	2	14.4216
ns	NS3	12	327	2	27.4023
ns	NS3	12	328	2	31.4619
ns	NS3	12	329	2	32.4518
ns	NS3	12	330	2	43.6981
ns	NS3	12	331	2	18.4785
ns	NS3	12	332	2	69.2059
ns	NS3	12	333	2	49.6581
ns	NS3	12	334	2	11.4118
ns	NS3	12	335	2	19.9394
ns	NS3	12	336	2	35.7044
ns	NS3	12	337	2	17.5349
ns	NS3	12	338	2	26.2259
ns	NS3	12	339	2	28.5144
ns	NS3	12	340	2	19.6167
ns	NS3	12	341	2	83.5936
ns	NS3	12	342	2	20.3495
ns	NS3	12	343	2	18.06
ns	NS3	12	344	2	23.7536
ns	NS3	13	345	2	116.862
ns	NS3	13	346	2	88.6569
ns	NS3	13	347	2	130.614
ns	NS3	13	348	2	32.964
ns	NS3	13	349	2	71.0998
ns	NS3	13	350	2	30.686
ns	NS3	13	351	2	23.9148
ns	NS3	13	352	2	68.2132
ns	NS3	13	353	2	86.379
ns	NS3	13	354	2	38.6006
ns	NS3	13	355	2	47.0195
ns	NS3	13	356	2	40.0078
ns	NS3	13	357	2	12.7048
ns	NS3	13	358	2	26.1872
ns	NS3	13	359	2	16.5188
ns	NS3	13	360	2	23.6151
ns	NS3	13	361	2	15.9165
ns	NS3	13	362	2	30.0383
ns	NS3	13	363	2	24.9211
ns	NS3	13	364	2	8.15868
ns	NS3	13	365	2	13.1358
ns	NS3	13	366	2	49.8536
ns	NS3	13	367	2	30.5629
ns	NS3	13	368	2	13.9591
ns	NS3	13	369	2	9.9819
ns	NS3	13	370	2	11
ns	NS3	13	371	2	11.2473
ns	NS4	14	372	2	201.603
ns	NS4	14	373	2	174.655
ns	NS4	14	374	2	169.254
ns	NS4	14	375	2	25.0519
ns	NS4	14	376	2	23.4441
ns	NS4	14	377	2	319.62
ns	NS4	14	378	2	212.97
ns	NS4	14	379	2	33.619
ns	NS4	14	380	2	47.8081
ns	NS4	14	381	2	55.3299
ns	NS4	14	382	2	31.6917
ns	NS4	14	383	2	58.8619
ns	NS4	14	384	2	93.8796
ns	NS4	14	385	2	57.5356
ns	NS4	14	386	2	21.7728
ns	NS4	14	387	2	114.805
ns	NS4	14	388	2	60.5049
ns	NS4	14	389	2	24.0353
ns	NS4	14	390	2	92.9537
ns	NS4	14	391	2	31.6232
ns	NS4	14	392	2	14.2922
ns	NS4	14	393	2	26.319
ns	NS4	14	394	2	33.4539
ns	NS4	14	395	2	53.4608
ns	NS4	14	396	2	24.7502
ns	NS4	14	397	2	18.3627
ns	NS4	14	398	2	30.4223
ns	NS4	14	399	2	38.8985
ns	NS4	14	400	2	46.6085
ns	NS4	14	401	2	31.1111
ns	NS4	14	402	2	45.1318
ns	NS4	14	403	2	23.2047
ns	NS4	14	404	2	68.2781
ns	NS4	14	405	2	21.3914
ns	NS4	14	406	2	39.3439
ns	NS4	15	407	2	100.965
ns	NS4	15	408	2	85.6613
ns	NS4	15	409	2	40.9009
ns	NS4	15	410	2	73.9688
ns	NS4	15	411	2	127.434
ns	NS4	15	412	2	30.2474
ns	NS4	15	413	2	54.1156
ns	NS4	15	414	2	56.0451
ns	NS4	15	415	2	85.3324
ns	NS4	15	416	2	18.9373
ns	NS4	15	417	2	35.4815
ns	NS4	15	418	2	13.972
ns	NS4	15	419	2	47.5411
ns	NS4	15	420	2	88.6263
ns	NS4	15	421	2	194.206
ns	NS4	15	422	2	27.4237
ns	NS4	15	423	2	30.8711
ns	NS4	15	424	2	63.6376
ns	NS4	15	425	2	9.70735
ns	NS4	15	426	2	223.922
ns	NS4	15	427	2	55.7931
ns	NS4	15	428	2	96.1942
ns	NS4	15	429	2	27.7103
ns	NS4	15	430	2	26.9659
ns	NS4	15	431	2	138.137
ns	NS4	15	432	2	495.902
ns	NS4	15	433	2	79.6722
ns	NS4	15	434	2	42.1479
ns	NS4	15	435	2	234.203
ns	NS4	15	436	2	339.194
ns	NS4	15	437	2	21.3046
ns	NS4	15	438	2	18.3272
ns	NS4	15	439	2	66.1756
ns	NS4	15	440	2	14.6296
ns	NS4	15	441	2	50.072
ns	NS4	15	442	2	13.1272
ns	NS4	15	443	2	17.0741
ns	NS4	15	444	2	26.759
ns	NS4	15	445	2	31.5858
ns	NS4	15	446	2	20.3424
ns	NS4	15	447	2	53.1407
ns	NS4	15	448	2	36.4704
ns	NS4	15	449	2	31.5311
ns	NS4	15	450	2	30.5399
ns	NS4	15	451	2	39.3711
ns	NS4	15	452	2	32.5866
ns	NS4	15	453	2	22.5488
ns	NS4	15	454	2	37.5771
ns	NS4	15	455	2	17.2098
ns	NS4	15	456	2	14.025
ns	NS4	15	457	2	13.2331
ns	NS4	15	458	2	15.7242
ns	NS4	15	459	2	33.886
ns	NS4	15	460	2	11.3139
ns	NS4	15	461	2	131.792
ns	NS4	15	462	2	28.5562
ns	NS4	15	463	2	134.822
ns	NS4	15	464	2	113.518
ns	NS4	16	465	2	69.8962
ns	NS4	16	466	2	50.0639
ns	NS4	16	467	2	115.902
ns	NS4	16	468	2	128.685
ns	NS4	16	469	2	30.0645
[truncated: 1,061 more rows]

## Sheet: fig3d_e_f
condition	mouse	dendrite	spine	sample	spine GluA1 normalized
ns	NS1	1	1	1	607.064
ns	NS1	1	2	1	259.762
ns	NS1	1	3	1	558.446
ns	NS1	1	4	1	51.3621
ns	NS1	1	5	1	762.915
ns	NS1	1	6	1	61.9313
ns	NS1	1	7	1	194.574
ns	NS1	1	8	1	81.4724
ns	NS1	1	9	1	36.2894
ns	NS1	1	10	1	11.9069
ns	NS1	2	11	1	165.234
ns	NS1	2	12	1	149.434
ns	NS1	2	13	1	283.322
ns	NS1	2	14	1	159.272
ns	NS1	2	15	1	65.8094
ns	NS1	2	16	1	124.431
ns	NS1	2	17	1	115.776
ns	NS1	2	18	1	137.087
ns	NS1	2	19	1	70.4523
ns	NS1	2	20	1	52.7794
ns	NS1	2	21	1	59.8878
ns	NS1	2	22	1	43.2764
ns	NS1	2	23	1	551.743
ns	NS1	2	24	1	356.834
ns	NS1	2	25	1	33.4516
ns	NS1	2	26	1	115.663
ns	NS1	2	27	1	52.2878
ns	NS1	2	28	1	83.7881
ns	NS1	2	29	1	96.6784
ns	NS1	2	30	1	73.4587
ns	NS1	3	31	1	359.448
ns	NS1	3	32	1	137.476
ns	NS1	3	33	1	300.35
ns	NS1	3	34	1	289.807
ns	NS1	3	35	1	248.385
ns	NS1	3	36	1	483.983
ns	NS1	3	37	1	147.777
ns	NS1	3	38	1	128.593
ns	NS1	3	39	1	112.408
ns	NS1	3	40	1	60.9571
ns	NS1	3	41	1	34.4731
ns	NS1	3	42	1	15.5045
ns	NS1	3	43	1	266.047
ns	NS1	3	44	1	33.52
ns	NS1	3	45	1	27.8232
ns	NS1	3	46	1	84.8538
ns	NS1	3	47	1	42.6141
ns	NS1	3	48	1	59.6669
ns	NS1	3	49	1	68.3157
ns	NS1	3	50	1	196.64
ns	NS1	3	51	1	56.0958
ns	NS1	3	52	1	51.8308
ns	NS1	3	53	1	234.651
ns	NS1	3	54	1	36.1892
ns	NS1	3	55	1	86.6516
ns	NS1	3	56	1	35.1291
ns	NS1	3	57	1	129.552
ns	NS1	3	58	1	72.8303
ns	NS1	3	59	1	138.635
ns	NS1	3	60	1	78.266
ns	NS1	3	61	1	244.219
ns	NS1	3	62	1	53.7448
ns	NS1	3	63	1	75.5414
ns	NS1	3	64	1	42.6261
ns	NS1	3	65	1	52.7388
ns	NS1	3	66	1	52.8564
ns	NS1	3	67	1	94.2353
ns	NS1	3	68	1	73.0683
ns	NS1	3	69	1	393.548
ns	NS1	3	70	1	192.383
ns	NS1	3	71	1	305.328
ns	NS1	3	72	1	111.768
ns	NS1	3	73	1	50.3251
ns	NS1	3	74	1	41.9272
ns	NS1	3	75	1	90.0924
ns	NS1	3	76	1	287.642
ns	NS1	3	77	1	365.382
ns	NS1	3	78	1	54.0062
ns	NS1	3	79	1	70.0036
ns	NS1	3	80	1	75.9935
ns	NS1	3	81	1	98.9171
ns	NS1	3	82	1	112.416
ns	NS1	3	83	1	81.8335
ns	NS1	3	84	1	41.6484
ns	NS1	3	85	1	31.3396
ns	NS1	3	86	1	17.8843
ns	NS1	3	87	1	29.6637
ns	NS1	3	88	1	43.286
ns	NS1	3	89	1	24.2034
ns	NS1	3	90	1	36.7286
ns	NS1	3	91	1	49.9278
ns	NS1	3	92	1	41.4957
ns	NS1	3	93	1	30.1475
ns	NS1	3	94	1	35.5517
ns	NS1	3	95	1	92.6676
ns	NS1	3	96	1	22.6151
ns	NS1	3	97	1	122.489
ns	NS1	3	98	1	33.4586
ns	NS1	3	99	1	62.8845
ns	NS1	4	100	1	231.414
ns	NS1	4	101	1	383.014
ns	NS1	4	102	1	115.075
ns	NS1	4	103	1	354.046
ns	NS1	4	104	1	231.809
ns	NS1	4	105	1	148.642
ns	NS1	4	106	1	253.031
ns	NS1	4	107	1	123.907
ns	NS1	4	108	1	98.0719
ns	NS1	4	109	1	78.1623
ns	NS1	4	110	1	100.611
ns	NS1	4	111	1	62.9713
ns	NS1	4	112	1	57.3851
ns	NS1	4	113	1	57.8974
ns	NS1	4	114	1	111.581
ns	NS1	4	115	1	144.559
ns	NS1	4	116	1	37.475
ns	NS1	4	117	1	63.0198
ns	NS1	4	118	1	153.051
ns	NS1	4	119	1	53.2485
ns	NS1	4	120	1	66.2771
ns	NS1	4	121	1	41.3087
ns	NS1	4	122	1	49.5229
ns	NS2	5	123	1	269.793
ns	NS2	5	124	1	32.5397
ns	NS2	5	125	1	67.3047
ns	NS2	5	126	1	25.6666
ns	NS2	5	127	1	39.1847
ns	NS2	5	128	1	77.0965
ns	NS2	5	129	1	159.014
ns	NS2	5	130	1	55.9976
ns	NS2	5	131	1	159.074
ns	NS2	5	132	1	45.245
ns	NS2	5	133	1	47.538
ns	NS2	5	134	1	47.4737
ns	NS2	5	135	1	44.1647
ns	NS2	5	136	1	67.4165
ns	NS2	5	137	1	24.511
ns	NS2	5	138	1	39.4549
ns	NS2	5	139	1	40.4988
ns	NS2	5	140	1	39.9391
ns	NS2	5	141	1	52.5484
ns	NS2	5	142	1	51.494
ns	NS2	5	143	1	18.8628
ns	NS2	5	144	1	12.8415
ns	NS2	5	145	1	133.367
ns	NS2	5	146	1	20.4464
ns	NS2	5	147	1	43.9877
ns	NS2	5	148	1	24.0734
ns	NS2	5	149	1	51.7854
ns	NS2	5	150	1	24.4276
ns	NS2	5	151	1	74.6505
ns	NS2	5	152	1	58.1689
ns	NS2	5	153	1	44.6367
ns	NS2	6	154	1	101.162
ns	NS2	6	155	1	21.6017
ns	NS2	6	156	1	37.7589
ns	NS2	6	157	1	66.4111
ns	NS2	6	158	1	71.4581
ns	NS2	6	159	1	33.4045
ns	NS2	6	160	1	43.4745
ns	NS2	6	161	1	180.904
ns	NS2	6	162	1	195.913
ns	NS2	6	163	1	24.8506
ns	NS2	6	164	1	55.8364
ns	NS2	6	165	1	46.0775
ns	NS2	6	166	1	28.1367
ns	NS2	6	167	1	36.0671
ns	NS2	6	168	1	33.6475
ns	NS2	6	169	1	217.525
ns	NS2	6	170	1	177.884
ns	NS2	6	171	1	50.7325
ns	NS2	6	172	1	44.0631
ns	NS2	6	173	1	27.7457
ns	NS2	6	174	1	23.7795
ns	NS2	6	175	1	271.344
ns	NS2	6	176	1	32.6361
ns	NS2	6	177	1	54.2379
ns	NS2	6	178	1	305.06
ns	NS2	6	179	1	40.8245
ns	NS2	6	180	1	40.4988
ns	NS2	6	181	1	19.3391
ns	NS2	6	182	1	38.7515
ns	NS2	6	183	1	88.7711
ns	NS2	6	184	1	93.4528
ns	NS2	7	185	1	215.75
ns	NS2	7	186	1	102.803
ns	NS2	7	187	1	93.6268
ns	NS2	7	188	1	86.7929
ns	NS2	7	189	1	204.752
ns	NS2	7	190	1	72.0338
ns	NS2	7	191	1	73.5752
ns	NS2	7	192	1	42.464
ns	NS2	7	193	1	58.8216
ns	NS2	7	194	1	47.0914
ns	NS2	7	195	1	35.5917
ns	NS2	7	196	1	29.9347
ns	NS2	7	197	1	42.77
ns	NS2	7	198	1	47.4035
ns	NS2	8	199	1	96.0112
ns	NS2	8	200	1	177.898
ns	NS2	8	201	1	53.2391
ns	NS2	8	202	1	37.9336
ns	NS2	8	203	1	32.4425
ns	NS2	8	204	1	24.4241
ns	NS2	8	205	1	67.9058
ns	NS2	8	206	1	80.9714
ns	NS2	8	207	1	71.333
ns	NS2	8	208	1	36.4437
ns	NS2	8	209	1	35.6314
ns	NS2	8	210	1	50.6956
ns	NS2	8	211	1	45.4974
ns	NS2	8	212	1	48.0836
ns	NS2	8	213	1	37.2163
ns	NS2	8	214	1	61.9886
ns	NS2	8	215	1	57.5095
ns	NS2	8	216	1	26.655
ns	NS2	8	217	1	46.9894
ns	NS2	8	218	1	15.5403
ns	NS2	8	219	1	41.9377
ns	NS2	8	220	1	151.161
ns	NS2	9	221	1	114.347
ns	NS2	9	222	1	114.728
ns	NS2	9	223	1	115.705
ns	NS2	9	224	1	141.363
ns	NS2	9	225	1	78.6749
ns	NS2	9	226	1	116.43
ns	NS2	9	227	1	75.0575
ns	NS2	9	228	1	123.285
ns	NS2	9	229	1	140.945
ns	NS2	9	230	1	70.624
ns	NS2	9	231	1	133.856
ns	NS2	9	232	1	77.3148
ns	NS2	9	233	1	44.2344
ns	NS2	9	234	1	39.0778
ns	NS2	9	235	1	35.6412
ns	NS2	9	236	1	76.9489
ns	NS2	9	237	1	35.8402
ns	NS2	9	238	1	47.7392
ns	NS2	9	239	1	42.8168
ns	NS2	9	240	1	42.76
ns	NS2	9	241	1	35.5306
ns	NS2	9	242	1	85.3211
ns	NS2	9	243	1	93.5887
ns	NS2	9	244	1	34.4657
ns	NS2	9	245	1	35.112
ns	NS2	9	246	1	42.6141
ns	NS2	9	247	1	28.9987
ns	NS2	9	248	1	41.7676
ns	NS2	9	249	1	46.85
ns	NS3	10	250	1	43.0732
ns	NS3	10	251	1	71.5282
ns	NS3	10	252	1	59.8638
ns	NS3	10	253	1	6.35724
ns	NS3	10	254	1	47.8156
ns	NS3	10	255	1	16.9156
ns	NS3	10	256	1	34.3894
ns	NS3	10	257	1	16.8732
ns	NS3	10	258	1	40.9995
ns	NS3	10	259	1	51.9777
ns	NS3	10	260	1	114.209
ns	NS3	10	261	1	60.444
ns	NS3	10	262	1	22.7909
ns	NS3	10	263	1	30.312
ns	NS3	10	264	1	18.6316
ns	NS3	10	265	1	20.3053
ns	NS3	10	266	1	38.3675
ns	NS3	10	267	1	49.952
ns	NS3	10	268	1	37.6532
ns	NS3	10	269	1	30.1074
ns	NS3	10	270	1	54.2177
ns	NS3	10	271	1	15.8196
ns	NS3	10	272	1	18.2063
ns	NS3	10	273	1	9.75533
ns	NS3	10	274	1	32.0655
ns	NS3	10	275	1	40.0669
ns	NS3	10	276	1	31.9692
ns	NS3	10	277	1	31.3805
ns	NS3	10	278	1	19.7011
ns	NS3	10	279	1	18.9932
ns	NS3	10	280	1	15.1085
ns	NS3	10	281	1	60.0499
ns	NS3	10	282	1	25.64
ns	NS3	10	283	1	28.6101
ns	NS3	10	284	1	10.1233
ns	NS3	10	285	1	12.347
ns	NS3	10	286	1	62.9903
ns	NS3	10	287	1	16.0409
ns	NS3	10	288	1	14.4666
ns	NS3	10	289	1	16.54
ns	NS3	11	290	1	40.6061
ns	NS3	11	291	1	71.6032
ns	NS3	11	292	1	29.3156
ns	NS3	11	293	1	16.1747
ns	NS3	11	294	1	14.8214
ns	NS3	11	295	1	24.3159
ns	NS3	11	296	1	32.9034
ns	NS3	11	297	1	75.4325
ns	NS3	11	298	1	5.85224
ns	NS3	11	299	1	38.6377
ns	NS3	11	300	1	78.0875
ns	NS3	11	301	1	36.5971
ns	NS3	11	302	1	117.632
ns	NS3	11	303	1	84.1078
ns	NS3	11	304	1	10.2989
ns	NS3	12	305	1	48.6786
ns	NS3	12	306	1	133.808
ns	NS3	12	307	1	76.1197
ns	NS3	12	308	1	33.6673
ns	NS3	12	309	1	37.7235
ns	NS3	12	310	1	29.7652
ns	NS3	12	311	1	53.9407
ns	NS3	12	312	1	40.9548
ns	NS3	12	313	1	36.408
ns	NS3	12	314	1	29.8078
ns	NS3	12	315	1	32.914
ns	NS3	12	316	1	22.1712
ns	NS3	12	317	1	44.7022
ns	NS3	12	318	1	13.1721
ns	NS3	12	319	1	182.264
ns	NS3	12	320	1	94.5437
ns	NS3	12	321	1	49.2164
ns	NS3	12	322	1	45.5721
ns	NS3	12	323	1	10.0966
ns	NS3	12	324	1	8.01606
ns	NS3	12	325	1	10.8558
ns	NS3	12	326	1	17.7118
ns	NS3	12	327	1	21.8185
ns	NS3	12	328	1	22.3195
ns	NS3	12	329	1	12.9096
ns	NS3	12	330	1	46.479
ns	NS3	12	331	1	17.4848
ns	NS3	12	332	1	75.6129
ns	NS3	12	333	1	40.0402
ns	NS3	12	334	1	24.4196
ns	NS3	12	335	1	21.845
ns	NS3	12	336	1	42.3552
ns	NS3	12	337	1	22.5562
ns	NS3	12	338	1	29.921
ns	NS3	12	339	1	25.7637
ns	NS3	12	340	1	26.6177
ns	NS3	12	341	1	121.221
ns	NS3	12	342	1	13.9962
ns	NS3	12	343	1	28.1973
ns	NS3	12	344	1	22.3279
ns	NS3	13	345	1	105.794
ns	NS3	13	346	1	119.372
ns	NS3	13	347	1	136.317
ns	NS3	13	348	1	42.7592
ns	NS3	13	349	1	68.7536
ns	NS3	13	350	1	24.5545
ns	NS3	13	351	1	30.927
ns	NS3	13	352	1	77.8926
ns	NS3	13	353	1	88.4475
ns	NS3	13	354	1	51.3091
ns	NS3	13	355	1	40.5745
ns	NS3	13	356	1	31.787
ns	NS3	13	357	1	13.3281
ns	NS3	13	358	1	34.0515
ns	NS3	13	359	1	13.6794
ns	NS3	13	360	1	27.1809
ns	NS3	13	361	1	7.44877
ns	NS3	13	362	1	43.0158
ns	NS3	13	363	1	23.5008
ns	NS3	13	364	1	18.9289
ns	NS3	13	365	1	32.2329
ns	NS3	13	366	1	86.1098
ns	NS3	13	367	1	19.3366
ns	NS3	13	368	1	8.67473
ns	NS3	13	369	1	7.77455
ns	NS3	13	370	1	27.6949
ns	NS3	13	371	1	18.641
ns	NS4	14	372	1	181.027
ns	NS4	14	373	1	178.914
ns	NS4	14	374	1	174.444
ns	NS4	14	375	1	36.8307
ns	NS4	14	376	1	27.9859
ns	NS4	14	377	1	376.506
ns	NS4	14	378	1	225.591
ns	NS4	14	379	1	26.7886
ns	NS4	14	380	1	34.9399
ns	NS4	14	381	1	79.086
ns	NS4	14	382	1	70.0304
ns	NS4	14	383	1	130.506
ns	NS4	14	384	1	66.4929
ns	NS4	14	385	1	63.8491
ns	NS4	14	386	1	28.4863
ns	NS4	14	387	1	173.013
ns	NS4	14	388	1	32.9185
ns	NS4	14	389	1	39.5221
ns	NS4	14	390	1	90.9044
ns	NS4	14	391	1	63.6943
ns	NS4	14	392	1	13.797
ns	NS4	14	393	1	28.3541
ns	NS4	14	394	1	29.0761
ns	NS4	14	395	1	103.684
ns	NS4	14	396	1	30.4198
ns	NS4	14	397	1	35.4635
ns	NS4	14	398	1	39.2077
ns	NS4	14	399	1	17.3373
ns	NS4	14	400	1	31.845
ns	NS4	14	401	1	34.5224
ns	NS4	14	402	1	34.414
ns	NS4	14	403	1	45.1423
ns	NS4	14	404	1	77.9596
ns	NS4	14	405	1	48.5593
ns	NS4	14	406	1	36.0548
ns	NS4	15	407	1	111.205
ns	NS4	15	408	1	93.3604
ns	NS4	15	409	1	20.698
ns	NS4	15	410	1	48.6046
ns	NS4	15	411	1	150.881
ns	NS4	15	412	1	23.7926
ns	NS4	15	413	1	63.2846
ns	NS4	15	414	1	72.1634
ns	NS4	15	415	1	94.0769
ns	NS4	15	416	1	25.1779
ns	NS4	15	417	1	41.0511
ns	NS4	15	418	1	29.8606
ns	NS4	15	419	1	39.3654
ns	NS4	15	420	1	77.2735
ns	NS4	15	421	1	131.194
ns	NS4	15	422	1	25.9415
ns	NS4	15	423	1	31.7196
ns	NS4	15	424	1	44.642
ns	NS4	15	425	1	31.0052
ns	NS4	15	426	1	219.607
ns	NS4	15	427	1	78.6355
ns	NS4	15	428	1	113.518
ns	NS4	15	429	1	28.1339
ns	NS4	15	430	1	22.5247
ns	NS4	15	431	1	167.231
ns	NS4	15	432	1	471.343
ns	NS4	15	433	1	58.2033
ns	NS4	15	434	1	65.2535
ns	NS4	15	435	1	190.067
ns	NS4	15	436	1	307.902
ns	NS4	15	437	1	33.2739
ns	NS4	15	438	1	47.6847
ns	NS4	15	439	1	76.655
ns	NS4	15	440	1	28.6605
ns	NS4	15	441	1	44.9555
ns	NS4	15	442	1	26.4285
ns	NS4	15	443	1	26.3939
ns	NS4	15	444	1	22.581
ns	NS4	15	445	1	21.2848
ns	NS4	15	446	1	28.193
ns	NS4	15	447	1	68.9223
ns	NS4	15	448	1	33.4021
ns	NS4	15	449	1	42.5309
ns	NS4	15	450	1	24.1596
ns	NS4	15	451	1	25.4132
ns	NS4	15	452	1	58.7746
ns	NS4	15	453	1	37.1707
ns	NS4	15	454	1	30.8459
ns	NS4	15	455	1	23.9217
ns	NS4	15	456	1	22.1103
ns	NS4	15	457	1	31.0136
ns	NS4	15	458	1	10.7011
ns	NS4	15	459	1	40.1437
ns	NS4	15	460	1	12.7849
ns	NS4	15	461	1	169.681
ns	NS4	15	462	1	21.3949
ns	NS4	15	463	1	141.516
ns	NS4	15	464	1	114.936
ns	NS4	16	465	1	54.854
ns	NS4	16	466	1	49.7842
ns	NS4	16	467	1	110.643
ns	NS4	16	468	1	114.808
ns	NS4	16	469	1	33.9744
ns	NS4	16	470	1	258.708
ns	NS4	16	471	1	105.508
ns	NS4	16	472	1	24.1918
ns	NS4	16	473	1	44.5982
ns	NS4	16	474	1	63.3908
ns	NS4	16	475	1	245.159
ns	NS4	16	476	1	60.2335
ns	NS4	16	477	1	110.386
ns	NS4	16	478	1	55.3302
ns	NS4	16	479	1	51.4867
ns	NS4	16	480	1	18.0203
ns	NS4	16	481	1	24.7026
ns	NS4	16	482	1	66.4091
ns	NS4	16	483	1	55.68
ns	NS4	16	484	1	55.8525
ns	NS4	16	485	1	50.386
ns	NS4	16	486	1	81.1406
ns	NS4	16	487	1	212.729
ns	NS4	16	488	1	34.7872
ns	NS4	16	489	1	164.207
ns	NS4	16	490	1	37.1998
ns	NS4	16	491	1	34.6226
ns	NS4	16	492	1	33.3294
ns	NS4	16	493	1	55.027
ns	NS4	16	494	1	20.18
ns	NS4	16	495	1	12.1809
ns	NS4	16	496	1	54.8012
ns	NS4	16	497	1	53.729
ns	NS4	16	498	1	27.8975
ns	NS4	16	499	1	12.3166
ns	NS4	16	500	1	7.05433
ns	NS4	16	501	1	20.5598
ns	NS4	17	502	1	37.8456
ns	NS4	17	503	1	21.8803
ns	NS4	17	504	1	172.653
ns	NS4	17	505	1	132.107
ns	NS4	17	506	1	42.0437
ns	NS4	17	507	1	64.6731
ns	NS4	17	508	1	72.8594
ns	NS4	17	509	1	51.4055
ns	NS4	17	510	1	33.9098
ns	NS4	17	511	1	22.9623
ns	NS4	17	512	1	14.3435
ns	NS4	17	513	1	176.393
ns	NS4	17	514	1	151.63
ns	NS4	17	515	1	46.0069
ns	NS4	17	516	1	159.958
ns	NS4	17	517	1	152.878
ns	NS4	17	518	1	59.3986
ns	NS4	17	519	1	50.1829
ns	NS4	17	520	1	55.0105
ns	NS4	17	521	1	48.6598
ns	NS4	17	522	1	22.2302
ns	NS4	17	523	1	57.7982
ns	NS4	17	524	1	64.9117
ns	NS4	17	525	1	139.283
ns	NS4	17	526	1	36.5584
ns	NS4	17	527	1	117.573
ns	NS4	17	528	1	260.141
ns	NS4	17	529	1	48.002
ns	NS4	17	530	1	97.094
ns	NS4	17	531	1	32.1545
ns	NS4	17	532	1	56.8656
ns	NS4	17	533	1	115.622
ns	NS4	17	534	1	24.4145
ns	NS4	17	535	1	59.4244
ns	NS4	17	536	1	40.0874
ns	NS4	17	537	1	76.7881
ns	NS4	17	538	1	31.9312
ns	NS4	17	539	1	15.0385
ns	NS4	17	540	1	32.8801
ns	NS4	17	541	1	43.2783
ns	NS4	17	542	1	13.5066
ns	NS4	17	543	1	39.7943
ns	NS4	17	544	1	14.6607
ns	NS4	17	545	1	25.2057
ns	NS4	17	546	1	15.5318
ns	NS4	17	547	1	17.0062
ns	NS4	17	548	1	28.6445
ns	NS4	17	549	1	25.026
ns	NS4	17	550	1	20.9716
ns	NS4	17	551	1	17.359
ns	NS4	17	552	1	14.5761
ns	NS4	17	553	1	63.071
ns	NS4	17	554	1	26.1455
ns	NS4	17	555	1	17.7503
ns	NS4	17	556	1	15.1104
ns	NS4	17	557	1	31.0382
ns	NS4	17	558	1	12.2743
ns	NS4	17	559	1	19.9335
ns	NS4	17	560	1	24.2407
ns	NS4	17	561	1	15.7921
ns	NS4	17	562	1	24.5983
ns	NS4	17	563	1	193.26
ns	NS5	18	564	1	43.1132
ns	NS5	18	565	1	80.5299
ns	NS5	18	566	1	68.4465
ns	NS5	18	567	1	31.0031
ns	NS5	18	568	1	24.9105
ns	NS5	18	569	1	284.116
ns	NS5	18	570	1	24.6679
ns	NS5	18	571	1	34.8914
ns	NS5	18	572	1	189.46
ns	NS5	18	573	1	54.2765
ns	NS5	18	574	1	133.71
ns	NS5	18	575	1	134.627
ns	NS5	18	576	1	73.4323
ns	NS5	18	577	1	105.343
ns	NS5	18	578	1	74.3418
ns	NS5	18	579	1	62.5251
ns	NS5	18	580	1	28.1511
ns	NS5	18	581	1	71.443
ns	NS5	18	582	1	96.0308
ns	NS5	18	583	1	40.4838
ns	NS5	19	584	1	159.392
ns	NS5	19	585	1	212.098
ns	NS5	19	586	1	47.7633
ns	NS5	19	587	1	31.8292
ns	NS5	19	588	1	31.2577
ns	NS5	19	589	1	46.0486
ns	NS5	19	590	1	37.7009
ns	NS5	19	591	1	82.1201
ns	NS5	19	592	1	208.45
ns	NS5	19	593	1	38.1618
ns	NS5	19	594	1	55.4772
ns	NS5	19	595	1	60.4615
ns	NS5	19	596	1	99.343
ns	NS5	19	597	1	80.5228
ns	NS5	19	598	1	45.0754
ns	NS5	19	599	1	65.3938
ns	NS5	19	600	1	39.4885
ns	NS5	19	601	1	47.717
ns	NS5	19	602	1	135.632
ns	NS5	19	603	1	131.155
ns	NS5	19	604	1	121.276
ns	NS5	20	605	1	135.667
ns	NS5	20	606	1	127.761
ns	NS5	20	607	1	107.556
ns	NS5	20	608	1	485.026
ns	NS5	20	609	1	147.237
ns	NS5	20	610	1	132.714
ns	NS5	20	611	1	82.5961
ns	NS5	20	612	1	83.0817
ns	NS5	20	613	1	296.141
ns	NS5	20	614	1	223.349
ns	NS5	20	615	1	59.6021
ns	NS5	20	616	1	49.5637
ns	NS5	20	617	1	63.4708
ns	NS5	20	618	1	85.0814
ns	NS5	20	619	1	73.7977
ns	NS5	20	620	1	75.0805
ns	NS5	20	621	1	63.6324
ns	NS5	20	622	1	43.6555
ns	NS5	20	623	1	73.803
ns	NS5	20	624	1	63.3444
ns	NS5	21	625	1	300.444
ns	NS5	21	626	1	85.1313
ns	NS5	21	627	1	66.6991
ns	NS5	21	628	1	30.4923
ns	NS5	21	629	1	57.9248
ns	NS5	21	630	1	116.605
ns	NS5	21	631	1	123.782
ns	NS5	21	632	1	32.4932
ns	NS5	21	633	1	37.6038
ns	NS5	21	634	1	27.0342
ns	NS5	21	635	1	27.2882
ns	NS5	21	636	1	8.45388
ns	NS5	21	637	1	23.5491
ns	NS5	21	638	1	133.59
ns	NS5	21	639	1	34.58
ns	NS5	21	640	1	37.0025
ns	NS5	21	641	1	37.5355
ns	NS5	21	642	1	35.7606
ns	NS5	21	643	1	22.5283
ns	NS5	21	644	1	52.0045
ns	NS5	21	645	1	42.7137
ns	NS5	21	646	1	11.9822
ns	NS5	21	647	1	14.8525
ns	NS5	21	648	1	17.83
ns	NS5	21	649	1	18.5505
ns	NS5	21	650	1	16.6645
ns	NS5	21	651	1	5.88165
ns	NS5	21	652	1	69.829
ns	NS5	22	653	1	247.619
ns	NS5	22	654	1	164.072
ns	NS5	22	655	1	106.672
ns	NS5	22	656	1	207.636
ns	NS5	22	657	1	45.1136
ns	NS5	22	658	1	40.4808
ns	NS5	22	659	1	50.4859
ns	NS5	22	660	1	81.5207
ns	NS5	22	661	1	81.066
ns	NS5	22	662	1	59.3526
ns	NS5	22	663	1	126.287
ns	NS5	22	664	1	35.9128
ns	NS5	22	665	1	35.8506
ns	NS5	22	666	1	637.089
ns	NS5	22	667	1	228.32
ns	NS5	22	668	1	59.4562
ns	NS5	22	669	1	95.7312
ns	NS5	22	670	1	287.089
ns	NS5	22	671	1	69.0761
ns	NS5	22	672	1	26.5088
ns	NS5	22	673	1	57.7266
ns	NS5	22	674	1	43.233
ns	NS5	22	675	1	37.0543
ns	NS6	23	676	1	45.462
ns	NS6	23	677	1	129.055
ns	NS6	23	678	1	67.2638
ns	NS6	23	679	1	31.2808
ns	NS6	23	680	1	55.52
ns	NS6	23	681	1	200.997
ns	NS6	23	682	1	111.48
ns	NS6	23	683	1	272.226
ns	NS6	23	684	1	62.6216
ns	NS6	23	685	1	22.9331
ns	NS6	23	686	1	25.5316
ns	NS6	23	687	1	368.684
ns	NS6	23	688	1	54.2923
ns	NS6	23	689	1	13.9009
ns	NS6	23	690	1	17.4024
ns	NS6	24	691	1	163.038
ns	NS6	24	692	1	43.9233
ns	NS6	24	693	1	48.4224
ns	NS6	24	694	1	29.7218
ns	NS6	24	695	1	79.6926
ns	NS6	24	696	1	60.6752
ns	NS6	24	697	1	138.545
ns	NS6	24	698	1	24.6678
ns	NS6	24	699	1	43.0422
ns	NS6	24	700	1	32.7842
ns	NS6	24	701	1	23.308
ns	NS6	24	702	1	87.2281
ns	NS6	24	703	1	58.3378
ns	NS6	24	704	1	40.8645
ns	NS6	24	705	1	21.9871
ns	NS6	24	706	1	39.3666
ns	NS6	24	707	1	147.19
ns	NS6	25	708	1	152.333
ns	NS6	25	709	1	107.341
ns	NS6	25	710	1	49.7317
ns	NS6	25	711	1	30.0928
ns	NS6	25	712	1	94.6807
ns	NS6	25	713	1	59.0538
ns	NS6	25	714	1	65.7736
ns	NS6	25	715	1	17.1179
ns	NS6	25	716	1	92.0343
ns	NS6	25	717	1	145.103
ns	NS6	26	718	1	115.747
ns	NS6	26	719	1	45.004
ns	NS6	26	720	1	32.5532
ns	NS6	26	721	1	30.6854
ns	NS6	26	722	1	122.247
ns	NS6	26	723	1	181.507
ns	NS6	26	724	1	135.637
ns	NS6	26	725	1	31.8938
ns	NS6	26	726	1	29.0176
ns	NS6	26	727	1	29.842
ns	NS6	26	728	1	22.0467
ns	NS6	27	729	1	57.3112
ns	NS6	27	730	1	115.434
ns	NS6	27	731	1	15.0952
ns	NS6	27	732	1	81.9368
ns	NS6	27	733	1	153.821
ns	NS6	27	734	1	42.2676
ns	NS6	27	735	1	31.5241
ns	NS6	27	736	1	47.1987
ns	NS6	27	737	1	14.1187
ns	NS6	27	738	1	30.0825
ns	NS6	27	739	1	25.0005
ns	NS6	27	740	1	34.0409
ns	NS6	27	741	1	42.3073
ns	NS6	27	742	1	30.3812
ns	NS6	27	743	1	47.6106
ns	NS6	27	744	1	17.5767
ns	NS6	27	745	1	43.3534
ns	NS6	27	746	1	21.4479
ns	NS6	27	747	1	14.2769
ns	NS6	27	748	1	30.9806
ns	NS6	27	749	1	26.335
ns	NS6	27	750	1	57.8465
ns	NS6	27	751	1	243.169
ns	NS6	27	752	1	22.8373
ns	NS6	27	753	1	28.1934
ns	NS6	27	754	1	16.5374
ns	NS6	27	755	1	23.2425
ns	NS6	27	756	1	89.5302
ns	NS6	27	757	1	21.7203
ns	NS6	27	758	1	24.8513
ns	NS6	27	759	1	10.8611
ns	NS6	27	760	1	29.1249
ns	NS6	27	761	1	44.7292
ns	NS6	28	762	1	175.531
ns	NS6	28	763	1	64.8059
ns	NS6	28	764	1	53.9643
ns	NS6	28	765	1	55.6556
ns	NS6	28	766	1	26.4524
ns	NS6	28	767	1	12.9751
ns	NS6	28	768	1	16.5895
ns	NS6	28	769	1	24.8119
ns	NS6	28	770	1	66.2121
ns	NS6	28	771	1	95.289
ns	NS6	28	772	1	30.8333
ns	NS6	28	773	1	32.0794
ns	NS6	28	774	1	26.0016
ns	NS6	28	775	1	28.8417
ns	NS6	28	776	1	37.4479
ns	NS6	28	777	1	29.1359
ns	NS6	28	778	1	48.9832
ns	NS6	28	779	1	21.8911
sd	SD1	29	780	1	470.18
sd	SD1	29	781	1	187.248
sd	SD1	29	782	1	78.162
sd	SD1	29	783	1	108.086
sd	SD1	29	784	1	242.085
sd	SD1	29	785	1	258.739
sd	SD1	29	786	1	76.6019
sd	SD1	29	787	1	63.983
sd	SD1	29	788	1	93.1846
sd	SD1	29	789	1	24.5509
sd	SD1	29	790	1	108.808
sd	SD1	29	791	1	160.136
sd	SD1	30	792	1	105.731
sd	SD1	30	793	1	66.5247
sd	SD1	30	794	1	120.717
sd	SD1	30	795	1	39.5074
sd	SD1	30	796	1	113.728
sd	SD1	30	797	1	72.5012
sd	SD1	30	798	1	19.1856
sd	SD1	30	799	1	28.9186
sd	SD1	30	800	1	126.204
sd	SD1	30	801	1	78.9684
sd	SD1	30	802	1	47.4369
sd	SD1	30	803	1	55.2979
sd	SD1	30	804	1	76.1101
sd	SD1	30	805	1	76.5034
sd	SD1	30	806	1	114.083
sd	SD1	30	807	1	121.762
sd	SD1	30	808	1	66.7294
sd	SD1	30	809	1	168.472
sd	SD1	30	810	1	30.1697
sd	SD1	31	811	1	262.192
sd	SD1	31	812	1	164.726
sd	SD1	31	813	1	77.3928
sd	SD1	31	814	1	146.82
sd	SD1	31	815	1	73.2944
sd	SD1	31	816	1	104.113
sd	SD1	31	817	1	36.5982
sd	SD1	31	818	1	55.1957
sd	SD1	31	819	1	41.2619
sd	SD1	31	820	1	62.4101
sd	SD1	32	821	1	45.703
sd	SD1	32	822	1	81.6311
sd	SD1	32	823	1	111.535
sd	SD1	32	824	1	35.0565
sd	SD1	32	825	1	42.7212
sd	SD1	32	826	1	70.848
sd	SD1	32	827	1	44.0158
sd	SD1	32	828	1	47.6675
sd	SD1	32	829	1	25.2194
sd	SD1	32	830	1	29.3625
sd	SD1	32	831	1	33.6937
sd	SD1	32	832	1	48.684
sd	SD1	32	833	1	14.0351
sd	SD1	32	834	1	26.9711
sd	SD1	32	835	1	41.5432
sd	SD1	32	836	1	23.0485
sd	SD1	32	837	1	89.3189
sd	SD1	32	838	1	74.3319
sd	SD1	32	839	1	41.7642
sd	SD1	32	840	1	49.8273
sd	SD1	32	841	1	54.2295
sd	SD1	32	842	1	75.7539
sd	SD1	32	843	1	117.641
sd	SD1	32	844	1	37.7325
sd	SD1	32	845	1	45.2849
sd	SD1	32	846	1	29.0067
sd	SD1	32	847	1	62.8793
sd	SD1	32	848	1	17.8681
sd	SD1	32	849	1	13.2119
sd	SD1	32	850	1	18.4718
sd	SD1	32	851	1	22.9141
sd	SD1	32	852	1	14.8155
sd	SD1	32	853	1	53.7969
sd	SD1	32	854	1	38.8353
sd	SD1	32	855	1	32.6154
sd	SD1	32	856	1	29.984
sd	SD1	32	857	1	23.7987
sd	SD1	32	858	1	116.285
sd	SD1	33	859	1	59.152
sd	SD1	33	860	1	130.065
sd	SD1	33	861	1	107.398
sd	SD1	33	862	1	31.5754
sd	SD1	33	863	1	25.2751
sd	SD1	33	864	1	113.31
sd	SD1	33	865	1	100.964
sd	SD1	33	866	1	26.8929
sd	SD1	33	867	1	56.9741
sd	SD1	33	868	1	65.0156
sd	SD1	33	869	1	53.3601
sd	SD1	33	870	1	45.2
sd	SD1	33	871	1	76.9127
sd	SD1	33	872	1	26.3636
sd	SD1	33	873	1	59.7119
sd	SD1	33	874	1	37.5013
sd	SD1	33	875	1	25.639
sd	SD1	33	876	1	25.318
sd	SD1	33	877	1	49.2324
sd	SD1	33	878	1	99.3138
sd	SD1	33	879	1	34.6972
sd	SD1	33	880	1	40.0997
sd	SD1	33	881	1	53.1107
sd	SD1	33	882	1	31.3293
sd	SD1	33	883	1	23.7407
sd	SD1	33	884	1	40.92
sd	SD1	33	885	1	44.6027
sd	SD1	33	886	1	53.8321
sd	SD1	33	887	1	44.1201
sd	SD1	33	888	1	88.6625
sd	SD1	33	889	1	100.979
sd	SD1	33	890	1	81.0392
sd	SD1	33	891	1	39.2137
sd	SD1	33	892	1	18.597
sd	SD1	33	893	1	46.6318
sd	SD1	33	894	1	16.3218
sd	SD1	33	895	1	24.6061
sd	SD1	33	896	1	32.1088
sd	SD1	33	897	1	43.6039
sd	SD1	33	898	1	32.9527
sd	SD1	33	899	1	149.995
sd	SD1	33	900	1	20.8998
sd	SD1	33	901	1	88.3422
sd	SD1	33	902	1	39.5615
sd	SD1	33	903	1	109.111
sd	SD1	33	904	1	25.7458
sd	SD1	33	905	1	17.5307
sd	SD1	33	906	1	41.6172
sd	SD1	33	907	1	27.9705
sd	SD1	33	908	1	74.2392
sd	SD1	33	909	1	25.3838
sd	SD1	33	910	1	32.4393
sd	SD1	33	911	1	13.7101
sd	SD2	34	912	1	97.9432
sd	SD2	34	913	1	274.217
sd	SD2	34	914	1	175.72
sd	SD2	34	915	1	27.1186
sd	SD2	34	916	1	35.7639
sd	SD2	34	917	1	27.4838
sd	SD2	34	918	1	185.467
sd	SD2	34	919	1	46.7477
sd	SD2	34	920	1	107.063
sd	SD2	34	921	1	121.295
sd	SD2	34	922	1	119.051
sd	SD2	34	923	1	58.9393
sd	SD2	34	924	1	52.8684
sd	SD2	34	925	1	25.9089
sd	SD2	34	926	1	106.152
sd	SD2	34	927	1	52.5734
sd	SD2	34	928	1	130.23
sd	SD2	34	929	1	293.289
sd	SD2	34	930	1	130.597
sd	SD2	34	931	1	235.443
sd	SD2	34	932	1	96.1412
sd	SD2	34	933	1	47.053
sd	SD2	34	934	1	225.701
sd	SD2	34	935	1	46.7381
sd	SD2	34	936	1	90.7688
sd	SD2	34	937	1	71.904
sd	SD2	34	938	1	245.803
sd	SD2	34	939	1	63.9915
sd	SD2	34	940	1	84.2401
sd	SD2	34	941	1	151.429
sd	SD2	34	942	1	60.655
sd	SD2	34	943	1	63.1816
sd	SD2	34	944	1	152.185
sd	SD2	34	945	1	48.8989
sd	SD2	34	946	1	60.8199
sd	SD2	34	947	1	76.4723
sd	SD2	35	948	1	206.192
sd	SD2	35	949	1	119.719
sd	SD2	35	950	1	64.5372
sd	SD2	35	951	1	63.4703
sd	SD2	35	952	1	27.6121
sd	SD2	35	953	1	46.204
sd	SD2	35	954	1	43.2283
sd	SD2	35	955	1	87.3394
sd	SD2	35	956	1	47.1086
sd	SD2	35	957	1	86.6611
sd	SD2	35	958	1	41.4639
sd	SD2	35	959	1	65.5916
sd	SD2	35	960	1	77.7011
sd	SD2	35	961	1	77.1788
sd	SD2	35	962	1	62.996
sd	SD2	35	963	1	83.6929
sd	SD2	35	964	1	67.4257
sd	SD2	35	965	1	39.7659
sd	SD2	36	966	1	466.263
sd	SD2	36	967	1	116.196
sd	SD2	36	968	1	158.458
sd	SD2	36	969	1	178.469
sd	SD2	36	970	1	323.142
sd	SD2	36	971	1	217.322
sd	SD2	36	972	1	86.0301
sd	SD2	36	973	1	158.994
sd	SD2	36	974	1	93.1138
sd	SD2	36	975	1	125.447
sd	SD2	36	976	1	93.4683
sd	SD2	36	977	1	44.2794
sd	SD2	36	978	1	77.7749
sd	SD2	36	979	1	101.184
sd	SD2	36	980	1	50.1302
sd	SD2	36	981	1	82.8388
sd	SD2	36	982	1	71.1287
sd	SD2	36	983	1	65.231
sd	SD2	36	984	1	118.399
sd	SD2	37	985	1	250.581
sd	SD2	37	986	1	378.008
sd	SD2	37	987	1	152.877
sd	SD2	37	988	1	134.205
sd	SD2	37	989	1	90.9732
sd	SD2	37	990	1	396.789
sd	SD2	37	991	1	189.457
sd	SD2	37	992	1	210.608
sd	SD2	37	993	1	487.667
sd	SD2	37	994	1	410.678
sd	SD2	37	995	1	179.081
sd	SD2	37	996	1	290.27
sd	SD2	37	997	1	186.406
sd	SD2	37	998	1	145.853
sd	SD2	37	999	1	126.339
sd	SD2	37	1000	1	303.238
sd	SD2	37	1001	1	55.1288
sd	SD2	37	1002	1	57.8027
sd	SD2	37	1003	1	158.026
sd	SD2	37	1004	1	321.956
sd	SD2	37	1005	1	126.352
sd	SD2	37	1006	1	228.624
sd	SD2	37	1007	1	136.481
sd	SD2	37	1008	1	55.6507
sd	SD2	37	1009	1	70.1728
sd	SD2	37	1010	1	76.2501
sd	SD2	37	1011	1	83.1001
sd	SD2	37	1012	1	39.7662
sd	SD2	37	1013	1	61.7358
sd	SD2	37	1014	1	119.687
sd	SD2	37	1015	1	81.7636
sd	SD2	37	1016	1	76.9847
sd	SD2	37	1017	1	214.61
sd	SD2	37	1018	1	49.4824
sd	SD2	37	1019	1	89.9578
sd	SD2	38	1020	1	265.65
sd	SD2	38	1021	1	134.537
sd	SD2	38	1022	1	377.738
sd	SD2	38	1023	1	54.2165
sd	SD2	38	1024	1	155.166
sd	SD2	38	1025	1	39.1594
sd	SD2	38	1026	1	55.0864
sd	SD2	38	1027	1	111.7
sd	SD2	38	1028	1	83.7272
sd	SD2	38	1029	1	86.3703
sd	SD2	38	1030	1	227.513
sd	SD2	38	1031	1	133.44
sd	SD2	38	1032	1	51.0309
sd	SD2	38	1033	1	70.0859
sd	SD2	38	1034	1	72.3227
sd	SD3	39	1035	1	127.107
sd	SD3	39	1036	1	28.4706
sd	SD3	39	1037	1	29.4163
sd	SD3	39	1038	1	162.692
sd	SD3	39	1039	1	55.6103
sd	SD3	39	1040	1	38.1657
sd	SD3	39	1041	1	44.9591
sd	SD3	39	1042	1	20.5605
sd	SD3	39	1043	1	101.157
sd	SD3	39	1044	1	43.2691
sd	SD3	39	1045	1	61.3461
sd	SD3	39	1046	1	58.1453
sd	SD3	39	1047	1	116.527
sd	SD3	39	1048	1	39.4883
sd	SD3	39	1049	1	65.8412
sd	SD3	39	1050	1	134.745
sd	SD3	39	1051	1	60.7563
sd	SD3	39	1052	1	57.5044
sd	SD3	39	1053	1	50.7089
sd	SD3	39	1054	1	109.526
sd	SD3	39	1055	1	43.8961
sd	SD3	39	1056	1	64.5737
sd	SD3	39	1057	1	19.2076
sd	SD3	39	1058	1	65.6761
sd	SD3	39	1059	1	40.9577
sd	SD3	39	1060	1	40.179
sd	SD3	39	1061	1	28.6143
sd	SD3	39	1062	1	80.0233
sd	SD3	40	1063	1	81.4254
sd	SD3	40	1064	1	126.532
sd	SD3	40	1065	1	39.1178
sd	SD3	40	1066	1	75.0775
sd	SD3	40	1067	1	48.6215
sd	SD3	40	1068	1	126.928
sd	SD3	40	1069	1	80.3705
sd	SD3	40	1070	1	79.6419
sd	SD3	40	1071	1	81.039
sd	SD3	40	1072	1	59.1381
sd	SD3	40	1073	1	77.7269
sd	SD3	40	1074	1	25.1454
sd	SD3	40	1075	1	21.9798
sd	SD3	40	1076	1	75.6539
sd	SD3	40	1077	1	91.9541
sd	SD3	40	1078	1	102.421
sd	SD3	40	1079	1	92.2054
sd	SD3	40	1080	1	63.5039
sd	SD3	40	1081	1	45.068
sd	SD3	40	1082	1	71.2744
sd	SD3	40	1083	1	49.1713
sd	SD3	40	1084	1	39.932
sd	SD3	40	1085	1	28.8591
sd	SD3	40	1086	1	40.509
sd	SD3	40	1087	1	58.9758
sd	SD3	40	1088	1	94.1622
sd	SD3	40	1089	1	14.7405
sd	SD3	40	1090	1	42.1903
sd	SD3	40	1091	1	114.106
sd	SD3	40	1092	1	164.335
sd	SD3	40	1093	1	55.0417
sd	SD3	40	1094	1	51.0216
sd	SD3	40	1095	1	47.3598
sd	SD3	40	1096	1	54.122
sd	SD3	40	1097	1	80.0809
sd	SD3	40	1098	1	25.7812
sd	SD3	40	1099	1	65.5256
sd	SD3	40	1100	1	39.8647
sd	SD3	40	1101	1	20.999
sd	SD3	40	1102	1	20.8276
sd	SD3	40	1103	1	7.59086
sd	SD3	41	1104	1	76.3997
sd	SD3	41	1105	1	108.684
sd	SD3	41	1106	1	82.1876
sd	SD3	41	1107	1	169.03
sd	SD3	41	1108	1	137.408
sd	SD3	41	1109	1	57.7504
sd	SD3	41	1110	1	78.8731
sd	SD3	41	1111	1	21.7637
sd	SD3	41	1112	1	35.7192
sd	SD3	41	1113	1	200.123
sd	SD3	41	1114	1	108.653
sd	SD3	41	1115	1	58.1925
sd	SD3	41	1116	1	47.8601
sd	SD3	41	1117	1	129.842
sd	SD3	41	1118	1	71.714
sd	SD3	41	1119	1	76.2608
sd	SD3	41	1120	1	91.2122
sd	SD3	41	1121	1	39.2955
sd	SD3	41	1122	1	56.1615
sd	SD3	41	1123	1	32.783
sd	SD3	41	1124	1	49.2995
sd	SD3	41	1125	1	53.7082
sd	SD3	41	1126	1	50.0966
sd	SD3	41	1127	1	76.4294
sd	SD3	41	1128	1	63.6826
sd	SD3	41	1129	1	39.6643
sd	SD3	42	1130	1	253.648
sd	SD3	42	1131	1	118.627
sd	SD3	42	1132	1	140.033
sd	SD3	42	1133	1	30.8514
sd	SD3	42	1134	1	100.229
sd	SD3	42	1135	1	14.5868
sd	SD3	42	1136	1	82.4847
sd	SD3	42	1137	1	24.6578
sd	SD3	42	1138	1	52.1182
sd	SD3	42	1139	1	115.538
sd	SD3	42	1140	1	111.037
sd	SD3	42	1141	1	26.1547
sd	SD3	42	1142	1	38.5838
sd	SD3	42	1143	1	16.2186
sd	SD3	42	1144	1	45.1506
sd	SD3	42	1145	1	52.9447
sd	SD3	42	1146	1	42.7723
sd	SD4	43	1147	1	87.1419
sd	SD4	43	1148	1	21.4951
sd	SD4	43	1149	1	105.112
sd	SD4	43	1150	1	117.824
sd	SD4	43	1151	1	30.7111
sd	SD4	43	1152	1	28.6719
sd	SD4	43	1153	1	55.1729
sd	SD4	43	1154	1	34.0937
sd	SD4	43	1155	1	46.1992
sd	SD4	43	1156	1	44.0443
sd	SD4	43	1157	1	46.1361
sd	SD4	43	1158	1	62.8593
sd	SD4	43	1159	1	23.4358
sd	SD4	43	1160	1	56.4756
sd	SD4	43	1161	1	22.7809
sd	SD4	43	1162	1	17.332
sd	SD4	43	1163	1	12.6113
sd	SD4	43	1164	1	18.095
sd	SD4	43	1165	1	27.9959
sd	SD4	43	1166	1	29.7179
sd	SD4	43	1167	1	12.796
sd	SD4	43	1168	1	37.5665
sd	SD4	43	1169	1	10.5078
sd	SD4	43	1170	1	31.8142
sd	SD4	44	1171	1	147.531
sd	SD4	44	1172	1	72.875
sd	SD4	44	1173	1	32.2519
sd	SD4	44	1174	1	57.5856
sd	SD4	44	1175	1	55.4857
sd	SD4	44	1176	1	75.2864
sd	SD4	44	1177	1	42.1387
sd	SD4	44	1178	1	35.7416
sd	SD4	44	1179	1	31.3351
sd	SD4	44	1180	1	13.3486
sd	SD4	44	1181	1	43.3857
sd	SD4	44	1182	1	11.8866
sd	SD4	44	1183	1	32.3775
sd	SD4	44	1184	1	7.82783
sd	SD4	44	1185	1	12.6736
sd	SD4	44	1186	1	47.1047
sd	SD4	45	1187	1	69.1218
sd	SD4	45	1188	1	25.5668
sd	SD4	45	1189	1	45.3447
sd	SD4	45	1190	1	28.9207
sd	SD4	45	1191	1	73.6451
sd	SD4	45	1192	1	39.0866
sd	SD4	45	1193	1	30.6354
sd	SD4	45	1194	1	24.3745
sd	SD4	45	1195	1	25.6757
sd	SD4	45	1196	1	13.7216
sd	SD4	45	1197	1	34.2662
sd	SD4	45	1198	1	30.5707
sd	SD4	45	1199	1	16.1776
sd	SD4	45	1200	1	12.2735
sd	SD4	45	1201	1	93.1921
sd	SD4	45	1202	1	17.4987
sd	SD4	45	1203	1	20.4284
sd	SD4	45	1204	1	26.7097
sd	SD4	45	1205	1	6.92817
sd	SD4	45	1206	1	5.54142
sd	SD4	45	1207	1	27.8167
sd	SD4	45	1208	1	39.8017
sd	SD4	45	1209	1	14.7916
sd	SD4	45	1210	1	66.957
sd	SD4	45	1211	1	18.9378
sd	SD4	45	1212	1	13.7489
sd	SD4	45	1213	1	21.7989
sd	SD4	45	1214	1	25.9331
sd	SD4	45	1215	1	45.4648
sd	SD4	46	1216	1	199.432
sd	SD4	46	1217	1	32.8046
sd	SD4	46	1218	1	89.2876
sd	SD4	46	1219	1	79.3542
sd	SD4	46	1220	1	103.902
sd	SD4	46	1221	1	139.757
sd	SD4	46	1222	1	54.3138
sd	SD4	46	1223	1	77.2263
sd	SD4	46	1224	1	49.1416
sd	SD4	46	1225	1	31.7098
sd	SD4	46	1226	1	75.9485
sd	SD4	46	1227	1	13.1815
sd	SD4	46	1228	1	47.5759
sd	SD4	46	1229	1	24.4482
sd	SD4	46	1230	1	35.0164
sd	SD4	46	1231	1	39.1005
sd	SD4	46	1232	1	12.0389
sd	SD4	46	1233	1	40.4645
sd	SD4	46	1234	1	34.5342
sd	SD4	46	1235	1	37.73
sd	SD4	46	1236	1	18.7243
sd	SD4	46	1237	1	49.1745
sd	SD4	46	1238	1	18.2653
sd	SD4	46	1239	1	38.6733
sd	SD4	46	1240	1	46.7218
sd	SD4	46	1241	1	31.9689
sd	SD4	46	1242	1	22.9036
sd	SD4	46	1243	1	21.6399
sd	SD4	46	1244	1	20.2986
sd	SD4	46	1245	1	28.3335
sd	SD4	46	1246	1	23.5184
sd	SD4	46	1247	1	23.0509
sd	SD4	46	1248	1	18.9712
sd	SD4	46	1249	1	71.9259
sd	SD4	46	1250	1	27.3392
sd	SD4	46	1251	1	19.8131
sd	SD4	46	1252	1	9.0499
sd	SD4	46	1253	1	12.3027
sd	SD4	46	1254	1	23.7092
sd	SD4	46	1255	1	23.3544
sd	SD4	46	1256	1	19.3311
sd	SD4	46	1257	1	33.3167
sd	SD4	46	1258	1	11.999
sd	SD4	46	1259	1	7.73103
sd	SD4	46	1260	1	11.6535
sd	SD4	46	1261	1	33.9282
sd	SD5	47	1262	1	149.403
sd	SD5	47	1263	1	109.339
sd	SD5	47	1264	1	75.3019
sd	SD5	47	1265	1	54.4766
sd	SD5	47	1266	1	56.3913
sd	SD5	47	1267	1	68.5453
sd	SD5	47	1268	1	136.86
sd	SD5	47	1269	1	122.394
sd	SD5	47	1270	1	45.1352
sd	SD5	47	1271	1	9.7669
sd	SD5	47	1272	1	32.2371
sd	SD5	47	1273	1	34.5352
sd	SD5	47	1274	1	26.0939
sd	SD5	47	1275	1	29.3613
sd	SD5	47	1276	1	30.9409
sd	SD5	47	1277	1	35.6771
sd	SD5	47	1278	1	25.1109
sd	SD5	47	1279	1	35.1156
sd	SD5	47	1280	1	35.8146
sd	SD5	47	1281	1	33.2827
sd	SD5	47	1282	1	27.0786
sd	SD5	47	1283	1	38.2033
sd	SD5	47	1284	1	15.9851
sd	SD5	47	1285	1	41.2959
sd	SD5	47	1286	1	48.0922
sd	SD5	47	1287	1	23.7626
sd	SD5	48	1288	1	77.3614
sd	SD5	48	1289	1	17.9999
sd	SD5	48	1290	1	18.053
sd	SD5	48	1291	1	19.6575
sd	SD5	48	1292	1	64.3698
sd	SD5	48	1293	1	19.4159
sd	SD5	48	1294	1	53.8927
sd	SD5	48	1295	1	29.167
sd	SD5	48	1296	1	16.5485
sd	SD5	48	1297	1	18.8829
sd	SD5	48	1298	1	32.8946
sd	SD5	48	1299	1	36.4345
sd	SD5	48	1300	1	83.3168
sd	SD5	48	1301	1	52.9505
sd	SD5	48	1302	1	23.0834
sd	SD5	48	1303	1	68.2363
sd	SD5	48	1304	1	12.9542
sd	SD5	48	1305	1	38.5505
sd	SD5	48	1306	1	30.8446
sd	SD5	48	1307	1	15.0861
sd	SD5	48	1308	1	13.9548
sd	SD5	48	1309	1	74.2201
sd	SD5	48	1310	1	39.054
sd	SD5	48	1311	1	21.8485
sd	SD5	48	1312	1	32.0289
sd	SD5	48	1313	1	18.2948
sd	SD5	48	1314	1	17.6953
sd	SD5	48	1315	1	33.3984
sd	SD5	48	1316	1	23.748
sd	SD5	48	1317	1	50.7976
sd	SD5	48	1318	1	39.0409
sd	SD5	48	1319	1	20.481
sd	SD5	48	1320	1	50.8001
sd	SD5	48	1321	1	18.9183
sd	SD5	48	1322	1	54.8209
sd	SD5	48	1323	1	88.5621
sd	SD5	48	1324	1	35.4492
sd	SD5	48	1325	1	31.0955
sd	SD5	48	1326	1	47.156
sd	SD5	48	1327	1	30.7441
sd	SD5	48	1328	1	22.501
sd	SD5	48	1329	1	63.8493
sd	SD5	48	1330	1	18.5388
sd	SD5	48	1331	1	24.7173
sd	SD5	48	1332	1	38.3416
sd	SD5	48	1333	1	52.305
sd	SD5	48	1334	1	33.9784
sd	SD5	48	1335	1	35.4412
sd	SD5	48	1336	1	33.9771
sd	SD5	48	1337	1	31.9391
sd	SD5	48	1338	1	19.5808
sd	SD5	48	1339	1	28.6548
sd	SD5	48	1340	1	34.423
sd	SD5	48	1341	1	18.5367
sd	SD5	48	1342	1	35.1866
sd	SD5	49	1343	1	47.948
sd	SD5	49	1344	1	100.654
sd	SD5	49	1345	1	25.3418
sd	SD5	49	1346	1	33.1763
sd	SD5	49	1347	1	39.3044
sd	SD5	49	1348	1	41.0303
sd	SD5	49	1349	1	33.6581
sd	SD5	49	1350	1	75.2341
sd	SD5	49	1351	1	157.445
sd	SD5	49	1352	1	64.3818
sd	SD5	49	1353	1	57.0021
sd	SD5	49	1354	1	52.9358
sd	SD5	49	1355	1	51.0569
sd	SD5	49	1356	1	44.4993
sd	SD5	49	1357	1	38.2865
sd	SD5	49	1358	1	33.9425
sd	SD5	49	1359	1	19.7746
sd	SD5	49	1360	1	52.3326
sd	SD5	49	1361	1	36.8453
sd	SD5	49	1362	1	23.9919
sd	SD5	49	1363	1	22.9708
sd	SD5	49	1364	1	16.4693
sd	SD5	49	1365	1	24.8479
sd	SD5	49	1366	1	18.033
sd	SD5	49	1367	1	35.4335
sd	SD5	49	1368	1	18.7882
sd	SD5	49	1369	1	20.7611
sd	SD5	49	1370	1	19.362
sd	SD5	49	1371	1	27.9658
sd	SD5	49	1372	1	33.7774
sd	SD5	49	1373	1	33.0668
sd	SD5	50	1374	1	71.1465
sd	SD5	50	1375	1	98.061
sd	SD5	50	1376	1	36.8821
sd	SD5	50	1377	1	27.1328
sd	SD5	50	1378	1	71.1777
sd	SD5	50	1379	1	39.5166
sd	SD5	50	1380	1	63.2069
sd	SD5	50	1381	1	63.3824
sd	SD5	50	1382	1	89.3952
sd	SD5	50	1383	1	27.3741
sd	SD5	50	1384	1	36.4031
sd	SD5	50	1385	1	23.0655
sd	SD5	50	1386	1	31.481
sd	SD5	50	1387	1	14.4586
sd	SD5	50	1388	1	30.3956
sd	SD5	50	1389	1	32.2645
sd	SD5	50	1390	1	20.8352
sd	SD5	50	1391	1	29.2509
sd	SD5	50	1392	1	35.0504
sd	SD5	50	1393	1	34.4299
sd	SD5	50	1394	1	44.3899
sd	SD5	50	1395	1	26.8183
sd	SD5	50	1396	1	8.57908
sd	SD5	50	1397	1	8.96941
sd	SD5	50	1398	1	28.6377
sd	SD5	50	1399	1	24.3134
sd	SD5	50	1400	1	21.1092
sd	SD5	50	1401	1	38.1147
sd	SD5	50	1402	1	13.9001
sd	SD5	50	1403	1	6.12363
sd	SD5	50	1404	1	28.1629
sd	SD5	50	1405	1	8.38145
sd	SD5	50	1406	1	8.53137
sd	SD5	50	1407	1	11.7529
sd	SD5	50	1408	1	26.4053
sd	SD5	50	1409	1	26.4187
sd	SD5	50	1410	1	46.8165
sd	SD5	50	1411	1	18.3891
sd	SD5	50	1412	1	15.6573
sd	SD5	50	1413	1	33.9526
sd	SD5	50	1414	1	26.7695
sd	SD5	50	1415	1	18.3557
sd	SD5	50	1416	1	21.6574
sd	SD5	50	1417	1	12.7019
sd	SD5	50	1418	1	10.0285
sd	SD5	50	1419	1	28.7816
sd	SD5	50	1420	1	18.3241
sd	SD5	50	1421	1	8.48261
sd	SD5	50	1422	1	15.5275
sd	SD5	50	1423	1	17.3372
sd	SD5	50	1424	1	19.7619
sd	SD5	50	1425	1	5.89896
sd	SD5	50	1426	1	19.4739
sd	SD6	51	1427	1	43.0799
sd	SD6	51	1428	1	62.2795
sd	SD6	51	1429	1	138.817
sd	SD6	51	1430	1	34.6239
sd	SD6	51	1431	1	85.6101
sd	SD6	51	1432	1	89.2181
sd	SD6	51	1433	1	35.3171
sd	SD6	51	1434	1	36.321
sd	SD6	51	1435	1	37.4914
sd	SD6	51	1436	1	17.6568
sd	SD6	52	1437	1	255.352
sd	SD6	52	1438	1	139.277
sd	SD6	52	1439	1	18.6286
sd	SD6	52	1440	1	55.5377
sd	SD6	52	1441	1	244.852
sd	SD6	52	1442	1	147.075
sd	SD6	52	1443	1	47.9239
sd	SD6	52	1444	1	327.14
sd	SD6	52	1445	1	254.913
sd	SD6	52	1446	1	106.149
sd	SD6	52	1447	1	47.5948
sd	SD6	52	1448	1	53.6447
sd	SD6	52	1449	1	58.1313
sd	SD6	52	1450	1	109.234
sd	SD6	52	1451	1	193.583
sd	SD6	52	1452	1	26.5843
sd	SD6	52	1453	1	74.4116
sd	SD6	52	1454	1	40.3458
sd	SD6	52	1455	1	338.864
sd	SD6	52	1456	1	25.3922
sd	SD6	53	1457	1	205.982
sd	SD6	53	1458	1	86.091
sd	SD6	53	1459	1	22.6509
sd	SD6	53	1460	1	28.0909
sd	SD6	53	1461	1	21.8784
sd	SD6	53	1462	1	32.7558
sd	SD6	53	1463	1	29.158
sd	SD6	53	1464	1	36.4637
sd	SD6	53	1465	1	89.1549
sd	SD6	53	1466	1	36.3527
sd	SD6	53	1467	1	42.6374
sd	SD6	53	1468	1	35.0678
sd	SD6	53	1469	1	94.7394
sd	SD6	53	1470	1	42.1919
sd	SD6	53	1471	1	25.1861
sd	SD6	53	1472	1	22.0495
sd	SD6	53	1473	1	16.719
sd	SD6	53	1474	1	24.9153
sd	SD6	53	1475	1	16.9072
sd	SD6	53	1476	1	34.7438
sd	SD6	53	1477	1	16.7018
sd	SD6	53	1478	1	11.8933
sd	SD6	53	1479	1	20.4501
sd	SD6	53	1480	1	14.1298
sd	SD6	53	1481	1	22.6295
sd	SD6	53	1482	1	16.8844
sd	SD6	53	1483	1	66.083
sd	SD6	53	1484	1	29.5491
sd	SD6	53	1485	1	225.015
sd	SD6	54	1486	1	168.457
sd	SD6	54	1487	1	92.3852
sd	SD6	54	1488	1	41.5142
sd	SD6	54	1489	1	24.5827
sd	SD6	54	1490	1	24.3492
sd	SD6	54	1491	1	116.763
sd	SD6	54	1492	1	120.219
sd	SD6	54	1493	1	39.8731
sd	SD6	54	1494	1	40.1669
sd	SD6	54	1495	1	34.011
sd	SD6	54	1496	1	33.5568
sd	SD6	54	1497	1	138.905
sd	SD6	54	1498	1	96.6253
sd	SD6	54	1499	1	62.295
sd	SD6	55	1500	1	170.56
sd	SD6	55	1501	1	20.4457
sd	SD6	55	1502	1	70.373
sd	SD6	55	1503	1	122.136
sd	SD6	55	1504	1	39.4038
sd	SD6	55	1505	1	81.3209
sd	SD6	55	1506	1	55.2856
sd	SD6	55	1507	1	61.4648
sd	SD6	55	1508	1	118.622
sd	SD6	55	1509	1	78.1867
sd	SD6	55	1510	1	50.7341
sd	SD6	56	1511	1	82.0963
sd	SD6	56	1512	1	101.576
sd	SD6	56	1513	1	36.6621
sd	SD6	56	1514	1	28.509
sd	SD6	56	1515	1	39.4214
sd	SD6	56	1516	1	59.0657
sd	SD6	56	1517	1	36.9394
sd	SD6	56	1518	1	146.796
sd	SD6	56	1519	1	68.035
sd	SD6	56	1520	1	114.247
sd	SD6	56	1521	1	139.489
sd	SD6	56	1522	1	55.1215
sd	SD6	56	1523	1	31.8187
sd	SD6	56	1524	1	81.6441
sd	SD6	56	1525	1	22.0024
sd	SD6	56	1526	1	32.8693
sd	SD6	56	1527	1	43.0384
sd	SD6	56	1528	1	10.9889
sd	SD6	56	1529	1	32.4147
sd	SD6	56	1530	1	70.9262
ns	NS1	1	1	3	572.95
ns	NS1	1	2	3	174.328
ns	NS1	1	3	3	513.206
ns	NS1	1	4	3	56.4582
ns	NS1	1	5	3	672.998
ns	NS1	1	6	3	150.526
ns	NS1	1	7	3	161.817
ns	NS1	1	8	3	69.9101
ns	NS1	1	9	3	53.4762
ns	NS1	1	10	3	14.8604
ns	NS1	2	11	3	152.538
ns	NS1	2	12	3	123.308
ns	NS1	2	13	3	253.763
ns	NS1	2	14	3	133.91
ns	NS1	2	15	3	44.8218
ns	NS1	2	16	3	77.149
ns	NS1	2	17	3	90.7688
ns	NS1	2	18	3	119.941
ns	NS1	2	19	3	42.3331
ns	NS1	2	20	3	53.4133
ns	NS1	2	21	3	63.4208
ns	NS1	2	22	3	49.7004
ns	NS1	2	23	3	554.147
ns	NS1	2	24	3	328.853
ns	NS1	2	25	3	39.308
ns	NS1	2	26	3	81.489
ns	NS1	2	27	3	56.2947
ns	NS1	2	28	3	72.6598
ns	NS1	2	29	3	90.0151
ns	NS1	2	30	3	65.5476
ns	NS1	3	31	3	311.643
ns	NS1	3	32	3	141.571
ns	NS1	3	33	3	280.18
ns	NS1	3	34	3	303.793
ns	NS1	3	35	3	223.109
ns	NS1	3	36	3	375.156
ns	NS1	3	37	3	145.197
ns	NS1	3	38	3	101.359
ns	NS1	3	39	3	92.9869
ns	NS1	3	40	3	57.9023
ns	NS1	3	41	3	43.6487
ns	NS1	3	42	3	28.0541
ns	NS1	3	43	3	179.781
ns	NS1	3	44	3	56.9035
ns	NS1	3	45	3	26.8309
ns	NS1	3	46	3	72.8621
ns	NS1	3	47	3	35.609
ns	NS1	3	48	3	97.7566
ns	NS1	3	49	3	95.3958
ns	NS1	3	50	3	199.018
ns	NS1	3	51	3	53.4529
ns	NS1	3	52	3	49.5405
ns	NS1	3	53	3	300.756
ns	NS1	3	54	3	44.7437
ns	NS1	3	55	3	63.7521
ns	NS1	3	56	3	41.8109
ns	NS1	3	57	3	70.7001
ns	NS1	3	58	3	77.1115
ns	NS1	3	59	3	148.013
ns	NS1	3	60	3	89.8136
ns	NS1	3	61	3	229.1
ns	NS1	3	62	3	61.0481
ns	NS1	3	63	3	116.371
ns	NS1	3	64	3	50.6209
ns	NS1	3	65	3	68.3548
ns	NS1	3	66	3	21.0062
ns	NS1	3	67	3	95.1685
ns	NS1	3	68	3	50.756
ns	NS1	3	69	3	335.017
ns	NS1	3	70	3	226.602
ns	NS1	3	71	3	279.79
ns	NS1	3	72	3	88.7627
ns	NS1	3	73	3	98.6626
ns	NS1	3	74	3	39.2922
ns	NS1	3	75	3	95.4445
ns	NS1	3	76	3	310.689
ns	NS1	3	77	3	333.44
ns	NS1	3	78	3	38.0806
ns	NS1	3	79	3	57.9975
ns	NS1	3	80	3	69.3294
ns	NS1	3	81	3	77.9513
ns	NS1	3	82	3	106.553
ns	NS1	3	83	3	75.3772
ns	NS1	3	84	3	46.8198
ns	NS1	3	85	3	25.2082
ns	NS1	3	86	3	32.3769
ns	NS1	3	87	3	25.1869
ns	NS1	3	88	3	27.8867
ns	NS1	3	89	3	14.9801
ns	NS1	3	90	3	21.099
ns	NS1	3	91	3	48.3062
ns	NS1	3	92	3	60.9867
ns	NS1	3	93	3	71.4915
ns	NS1	3	94	3	21.9348
ns	NS1	3	95	3	98.3457
ns	NS1	3	96	3	25.9414
ns	NS1	3	97	3	98.3677
ns	NS1	3	98	3	59.1323
ns	NS1	3	99	3	63.2611
ns	NS1	4	100	3	204.515
ns	NS1	4	101	3	322.274
ns	NS1	4	102	3	121.771
ns	NS1	4	103	3	326.039
ns	NS1	4	104	3	213.914
ns	NS1	4	105	3	134.109
ns	NS1	4	106	3	246.785
ns	NS1	4	107	3	101.9
ns	NS1	4	108	3	52.8854
ns	NS1	4	109	3	75.3674
ns	NS1	4	110	3	115.629
ns	NS1	4	111	3	63.3152
ns	NS1	4	112	3	36.7604
ns	NS1	4	113	3	58.4376
ns	NS1	4	114	3	61.9038
ns	NS1	4	115	3	139.376
ns	NS1	4	116	3	123.11
ns	NS1	4	117	3	67.0162
ns	NS1	4	118	3	79.1591
ns	NS1	4	119	3	71.1654
ns	NS1	4	120	3	66.5387
ns	NS1	4	121	3	44.6681
ns	NS1	4	122	3	29.6246
ns	NS2	5	123	3	347.009
ns	NS2	5	124	3	22.6238
ns	NS2	5	125	3	72.7651
ns	NS2	5	126	3	57.1954
ns	NS2	5	127	3	34.6184
ns	NS2	5	128	3	107.453
ns	NS2	5	129	3	164.598
ns	NS2	5	130	3	83.6363
ns	NS2	5	131	3	140.872
ns	NS2	5	132	3	35.3452
ns	NS2	5	133	3	48.2125
ns	NS2	5	134	3	41.8583
ns	NS2	5	135	3	55.7995
ns	NS2	5	136	3	101.685
ns	NS2	5	137	3	26.0956
ns	NS2	5	138	3	28.3937
ns	NS2	5	139	3	47.5246
ns	NS2	5	140	3	60.1276
ns	NS2	5	141	3	45.0943
ns	NS2	5	142	3	49.2752
ns	NS2	5	143	3	21.5056
ns	NS2	5	144	3	12.9274
ns	NS2	5	145	3	143.356
ns	NS2	5	146	3	33.3334
ns	NS2	5	147	3	27.5725
ns	NS2	5	148	3	26.1322
ns	NS2	5	149	3	64.6972
ns	NS2	5	150	3	28.2014
ns	NS2	5	151	3	73.4289
ns	NS2	5	152	3	52.7851
ns	NS2	5	153	3	36.8693
ns	NS2	6	154	3	111.478
ns	NS2	6	155	3	27.6096
ns	NS2	6	156	3	20.5731
ns	NS2	6	157	3	66.4463
ns	NS2	6	158	3	49.8742
ns	NS2	6	159	3	39.6687
ns	NS2	6	160	3	11.342
ns	NS2	6	161	3	94.3996
ns	NS2	6	162	3	233.648
ns	NS2	6	163	3	25.7903
ns	NS2	6	164	3	46.8498
ns	NS2	6	165	3	33.6224
ns	NS2	6	166	3	34.8411
ns	NS2	6	167	3	25.5614
ns	NS2	6	168	3	41.6052
ns	NS2	6	169	3	185.058
ns	NS2	6	170	3	164.994
ns	NS2	6	171	3	62.7699
ns	NS2	6	172	3	36.9044
ns	NS2	6	173	3	35.4798
ns	NS2	6	174	3	26.776
ns	NS2	6	175	3	329.145
ns	NS2	6	176	3	37.7095
ns	NS2	6	177	3	52.7998
ns	NS2	6	178	3	337.358
ns	NS2	6	179	3	35.8397
ns	NS2	6	180	3	38.926
ns	NS2	6	181	3	32.3868
ns	NS2	6	182	3	29.1155
ns	NS2	6	183	3	97.2509
ns	NS2	6	184	3	49.336
ns	NS2	7	185	3	230.86
ns	NS2	7	186	3	133.793
ns	NS2	7	187	3	97.6586
ns	NS2	7	188	3	76.3197
ns	NS2	7	189	3	241.084
ns	NS2	7	190	3	95.5008
ns	NS2	7	191	3	57.4986
ns	NS2	7	192	3	40.4252
ns	NS2	7	193	3	65.1916
ns	NS2	7	194	3	49.7203
ns	NS2	7	195	3	49.1513
ns	NS2	7	196	3	31.5226
ns	NS2	7	197	3	39.0305
ns	NS2	7	198	3	43.3114
ns	NS2	8	199	3	84.5691
ns	NS2	8	200	3	167.796
ns	NS2	8	201	3	42.2315
ns	NS2	8	202	3	36.5
ns	NS2	8	203	3	19.9534
ns	NS2	8	204	3	16.8826
ns	NS2	8	205	3	87.6296
ns	NS2	8	206	3	88.9369
ns	NS2	8	207	3	79.972
ns	NS2	8	208	3	29.9406
ns	NS2	8	209	3	30.547
ns	NS2	8	210	3	65.0841
ns	NS2	8	211	3	47.3761
ns	NS2	8	212	3	53.6476
ns	NS2	8	213	3	25.5972
ns	NS2	8	214	3	63.4496
ns	NS2	8	215	3	70.8494
ns	NS2	8	216	3	30.9077
ns	NS2	8	217	3	62.2854
ns	NS2	8	218	3	32.5978
ns	NS2	8	219	3	34.0289
ns	NS2	8	220	3	161.479
ns	NS2	9	221	3	118.626
ns	NS2	9	222	3	140.66
ns	NS2	9	223	3	113.702
ns	NS2	9	224	3	109.267
ns	NS2	9	225	3	69.8331
ns	NS2	9	226	3	115.321
ns	NS2	9	227	3	75.0275
ns	NS2	9	228	3	108.156
ns	NS2	9	229	3	182.465
ns	NS2	9	230	3	59.3559
ns	NS2	9	231	3	81.7549
ns	NS2	9	232	3	57.607
ns	NS2	9	233	3	39.928
ns	NS2	9	234	3	37.8089
ns	NS2	9	235	3	38.0393
ns	NS2	9	236	3	77.6059
ns	NS2	9	237	3	55.923
ns	NS2	9	238	3	45.0391
ns	NS2	9	239	3	40.9493
ns	NS2	9	240	3	59.8225
ns	NS2	9	241	3	42.4691
ns	NS2	9	242	3	90.7347
ns	NS2	9	243	3	88.9367
ns	NS2	9	244	3	48.4108
ns	NS2	9	245	3	36.5046
ns	NS2	9	246	3	28.8246
ns	NS2	9	247	3	49.4015
ns	NS2	9	248	3	15.6772
ns	NS2	9	249	3	44.773
ns	NS3	10	250	3	49.6044
ns	NS3	10	251	3	80.6176
ns	NS3	10	252	3	79.4265
ns	NS3	10	253	3	13.7502
ns	NS3	10	254	3	54.4214
ns	NS3	10	255	3	28.5562
ns	NS3	10	256	3	31.2267
ns	NS3	10	257	3	19.9264
ns	NS3	10	258	3	30.9382
ns	NS3	10	259	3	76.5606
ns	NS3	10	260	3	103.038
ns	NS3	10	261	3	69.5609
ns	NS3	10	262	3	40.1486
ns	NS3	10	263	3	23.6481
ns	NS3	10	264	3	15.63
ns	NS3	10	265	3	66.4395
ns	NS3	10	266	3	44.5874
ns	NS3	10	267	3	73.3817
ns	NS3	10	268	3	44.3827
ns	NS3	10	269	3	41.4151
ns	NS3	10	270	3	35.8975
ns	NS3	10	271	3	15.607
ns	NS3	10	272	3	36.8953
ns	NS3	10	273	3	10.6199
ns	NS3	10	274	3	38.9245
ns	NS3	10	275	3	44.8549
ns	NS3	10	276	3	39.1506
ns	NS3	10	277	3	31.9049
ns	NS3	10	278	3	28.4107
ns	NS3	10	279	3	22.7685
ns	NS3	10	280	3	23.5443
ns	NS3	10	281	3	65.3841
ns	NS3	10	282	3	48.2838
ns	NS3	10	283	3	12.5444
ns	NS3	10	284	3	8.47104
ns	NS3	10	285	3	13.0363
ns	NS3	10	286	3	78.6537
ns	NS3	10	287	3	8.71654
ns	NS3	10	288	3	16.0724
ns	NS3	10	289	3	22.4769
ns	NS3	11	290	3	51.6116
ns	NS3	11	291	3	27.8483
ns	NS3	11	292	3	20.9168
ns	NS3	11	293	3	24.3011
ns	NS3	11	294	3	17.6559
ns	NS3	11	295	3	17.5024
ns	NS3	11	296	3	20.2105
ns	NS3	11	297	3	58.1043
ns	NS3	11	298	3	17.4152
ns	NS3	11	299	3	23.3922
ns	NS3	11	300	3	46.3922
ns	NS3	11	301	3	30.435
ns	NS3	11	302	3	90.5952
ns	NS3	11	303	3	67.6465
ns	NS3	11	304	3	12.5382
ns	NS3	12	305	3	53.9026
ns	NS3	12	306	3	193.804
ns	NS3	12	307	3	73.7131
ns	NS3	12	308	3	48.9366
ns	NS3	12	309	3	28.7558
ns	NS3	12	310	3	24.5725
ns	NS3	12	311	3	49.3607
ns	NS3	12	312	3	24.5285
ns	NS3	12	313	3	28.7446
ns	NS3	12	314	3	18.5345
ns	NS3	12	315	3	42.3119
ns	NS3	12	316	3	12.2977
ns	NS3	12	317	3	38.9411
ns	NS3	12	318	3	16.8883
ns	NS3	12	319	3	192.548
ns	NS3	12	320	3	156.628
ns	NS3	12	321	3	46.5857
ns	NS3	12	322	3	36.3808
ns	NS3	12	323	3	18.2599
ns	NS3	12	324	3	39.7306
ns	NS3	12	325	3	25.8706
ns	NS3	12	326	3	17.9102
ns	NS3	12	327	3	36.739
ns	NS3	12	328	3	28.3799
ns	NS3	12	329	3	32.9175
ns	NS3	12	330	3	62.7166
ns	NS3	12	331	3	16.5453
ns	NS3	12	332	3	79.582
ns	NS3	12	333	3	78.8485
ns	NS3	12	334	3	18.0279
ns	NS3	12	335	3	40.2597
ns	NS3	12	336	3	47.8814
ns	NS3	12	337	3	11.6373
ns	NS3	12	338	3	20.7082
ns	NS3	12	339	3	19.6199
ns	NS3	12	340	3	36.0633
ns	NS3	12	341	3	111.727
ns	NS3	12	342	3	16.9313
ns	NS3	12	343	3	40.5651
ns	NS3	12	344	3	17.6242
ns	NS3	13	345	3	131.541
ns	NS3	13	346	3	97.6857
ns	NS3	13	347	3	160.205
ns	NS3	13	348	3	21.1376
ns	NS3	13	349	3	94.2968
ns	NS3	13	350	3	29.4335
ns	NS3	13	351	3	17.0539
ns	NS3	13	352	3	108.93
ns	NS3	13	353	3	71.1433
ns	NS3	13	354	3	50.5449
ns	NS3	13	355	3	51.1701
ns	NS3	13	356	3	55.0316
ns	NS3	13	357	3	28.1421
ns	NS3	13	358	3	36.3233
ns	NS3	13	359	3	26.6609
ns	NS3	13	360	3	39.6001
ns	NS3	13	361	3	9.76181
ns	NS3	13	362	3	41.3784
ns	NS3	13	363	3	31.7969
ns	NS3	13	364	3	18.4098
ns	NS3	13	365	3	26.1128
ns	NS3	13	366	3	82.8617
ns	NS3	13	367	3	40.2933
ns	NS3	13	368	3	7.35814
ns	NS3	13	369	3	14.7284
ns	NS3	13	370	3	26.4934
ns	NS3	13	371	3	14.4992
ns	NS4	14	372	3	177.18
ns	NS4	14	373	3	165.316
ns	NS4	14	374	3	182.351
ns	NS4	14	375	3	21.5122
ns	NS4	14	376	3	22.795
ns	NS4	14	377	3	495.592
ns	NS4	14	378	3	210.671
ns	NS4	14	379	3	44.138
ns	NS4	14	380	3	38.5045
ns	NS4	14	381	3	98.5028
ns	NS4	14	382	3	69.9096
ns	NS4	14	383	3	132.579
ns	NS4	14	384	3	90.2393
ns	NS4	14	385	3	61.12
ns	NS4	14	386	3	28.7364
ns	NS4	14	387	3	126.723
ns	NS4	14	388	3	71.779
ns	NS4	14	389	3	29.2852
ns	NS4	14	390	3	82.0134
ns	NS4	14	391	3	76.9727
ns	NS4	14	392	3	27.9679
ns	NS4	14	393	3	27.8423
ns	NS4	14	394	3	35.6794
ns	NS4	14	395	3	56.4441
ns	NS4	14	396	3	37.8662
ns	NS4	14	397	3	30.5781
ns	NS4	14	398	3	34.4317
ns	NS4	14	399	3	39.7163
ns	NS4	14	400	3	65.5269
ns	NS4	14	401	3	46.6742
ns	NS4	14	402	3	29.3847
ns	NS4	14	403	3	34.2935
ns	NS4	14	404	3	77.2521
ns	NS4	14	405	3	32.6483
ns	NS4	14	406	3	50.1793
ns	NS4	15	407	3	127.558
ns	NS4	15	408	3	79.7678
ns	NS4	15	409	3	23.0376
ns	NS4	15	410	3	65.5815
ns	NS4	15	411	3	150.629
ns	NS4	15	412	3	23.8959
ns	NS4	15	413	3	39.808
ns	NS4	15	414	3	68.2528
ns	NS4	15	415	3	98.4115
ns	NS4	15	416	3	20.7556
ns	NS4	15	417	3	34.6036
ns	NS4	15	418	3	37.8097
ns	NS4	15	419	3	63.8777
ns	NS4	15	420	3	94.0669
ns	NS4	15	421	3	168.549
ns	NS4	15	422	3	30.0514
ns	NS4	15	423	3	45.0617
ns	NS4	15	424	3	47.7268
ns	NS4	15	425	3	35.8441
ns	NS4	15	426	3	157.802
ns	NS4	15	427	3	32.9808
ns	NS4	15	428	3	90.5099
ns	NS4	15	429	3	30.9666
ns	NS4	15	430	3	25.4493
ns	NS4	15	431	3	143.315
ns	NS4	15	432	3	381.952
ns	NS4	15	433	3	91.1206
ns	NS4	15	434	3	40.9033
ns	NS4	15	435	3	334.161
ns	NS4	15	436	3	418.158
ns	NS4	15	437	3	14.1502
ns	NS4	15	438	3	39.6653
ns	NS4	15	439	3	81.004
ns	NS4	15	440	3	43.4951
ns	NS4	15	441	3	51.3896
ns	NS4	15	442	3	13.3764
ns	NS4	15	443	3	36.4166
ns	NS4	15	444	3	40.9051
ns	NS4	15	445	3	39.8918
ns	NS4	15	446	3	29.1844
ns	NS4	15	447	3	51.3606
ns	NS4	15	448	3	46.4388
ns	NS4	15	449	3	46.3253
ns	NS4	15	450	3	46.7247
ns	NS4	15	451	3	56.0554
ns	NS4	15	452	3	30.6144
ns	NS4	15	453	3	23.0754
ns	NS4	15	454	3	26.8499
ns	NS4	15	455	3	47.9966
ns	NS4	15	456	3	42.6205
ns	NS4	15	457	3	14.0191
ns	NS4	15	458	3	22.1964
ns	NS4	15	459	3	51.1719
ns	NS4	15	460	3	30.183
ns	NS4	15	461	3	147.524
ns	NS4	15	462	3	28.7778
ns	NS4	15	463	3	151.775
ns	NS4	15	464	3	125.266
ns	NS4	16	465	3	63.9709
ns	NS4	16	466	3	28.5737
ns	NS4	16	467	3	125.131
ns	NS4	16	468	3	118.524
ns	NS4	16	469	3	35.3497
[truncated: 1,061 more rows]

## Sheet: fig3g_h_i
condition	mouse	dendrite	spine	sample	spine GluA1 normalized
ns	NS1	1	1	3	572.95
ns	NS1	1	2	3	174.328
ns	NS1	1	3	3	513.206
ns	NS1	1	4	3	56.4582
ns	NS1	1	5	3	672.998
ns	NS1	1	6	3	150.526
ns	NS1	1	7	3	161.817
ns	NS1	1	8	3	69.9101
ns	NS1	1	9	3	53.4762
ns	NS1	1	10	3	14.8604
ns	NS1	2	11	3	152.538
ns	NS1	2	12	3	123.308
ns	NS1	2	13	3	253.763
ns	NS1	2	14	3	133.91
ns	NS1	2	15	3	44.8218
ns	NS1	2	16	3	77.149
ns	NS1	2	17	3	90.7688
ns	NS1	2	18	3	119.941
ns	NS1	2	19	3	42.3331
ns	NS1	2	20	3	53.4133
ns	NS1	2	21	3	63.4208
ns	NS1	2	22	3	49.7004
ns	NS1	2	23	3	554.147
ns	NS1	2	24	3	328.853
ns	NS1	2	25	3	39.308
ns	NS1	2	26	3	81.489
ns	NS1	2	27	3	56.2947
ns	NS1	2	28	3	72.6598
ns	NS1	2	29	3	90.0151
ns	NS1	2	30	3	65.5476
ns	NS1	3	31	3	311.643
ns	NS1	3	32	3	141.571
ns	NS1	3	33	3	280.18
ns	NS1	3	34	3	303.793
ns	NS1	3	35	3	223.109
ns	NS1	3	36	3	375.156
ns	NS1	3	37	3	145.197
ns	NS1	3	38	3	101.359
ns	NS1	3	39	3	92.9869
ns	NS1	3	40	3	57.9023
ns	NS1	3	41	3	43.6487
ns	NS1	3	42	3	28.0541
ns	NS1	3	43	3	179.781
ns	NS1	3	44	3	56.9035
ns	NS1	3	45	3	26.8309
ns	NS1	3	46	3	72.8621
ns	NS1	3	47	3	35.609
ns	NS1	3	48	3	97.7566
ns	NS1	3	49	3	95.3958
ns	NS1	3	50	3	199.018
ns	NS1	3	51	3	53.4529
ns	NS1	3	52	3	49.5405
ns	NS1	3	53	3	300.756
ns	NS1	3	54	3	44.7437
ns	NS1	3	55	3	63.7521
ns	NS1	3	56	3	41.8109
ns	NS1	3	57	3	70.7001
ns	NS1	3	58	3	77.1115
ns	NS1	3	59	3	148.013
ns	NS1	3	60	3	89.8136
ns	NS1	3	61	3	229.1
ns	NS1	3	62	3	61.0481
ns	NS1	3	63	3	116.371
ns	NS1	3	64	3	50.6209
ns	NS1	3	65	3	68.3548
ns	NS1	3	66	3	21.0062
ns	NS1	3	67	3	95.1685
ns	NS1	3	68	3	50.756
ns	NS1	3	69	3	335.017
ns	NS1	3	70	3	226.602
ns	NS1	3	71	3	279.79
ns	NS1	3	72	3	88.7627
ns	NS1	3	73	3	98.6626
ns	NS1	3	74	3	39.2922
ns	NS1	3	75	3	95.4445
ns	NS1	3	76	3	310.689
ns	NS1	3	77	3	333.44
ns	NS1	3	78	3	38.0806
ns	NS1	3	79	3	57.9975
ns	NS1	3	80	3	69.3294
ns	NS1	3	81	3	77.9513
ns	NS1	3	82	3	106.553
ns	NS1	3	83	3	75.3772
ns	NS1	3	84	3	46.8198
ns	NS1	3	85	3	25.2082
ns	NS1	3	86	3	32.3769
ns	NS1	3	87	3	25.1869
ns	NS1	3	88	3	27.8867
ns	NS1	3	89	3	14.9801
ns	NS1	3	90	3	21.099
ns	NS1	3	91	3	48.3062
ns	NS1	3	92	3	60.9867
ns	NS1	3	93	3	71.4915
ns	NS1	3	94	3	21.9348
ns	NS1	3	95	3	98.3457
ns	NS1	3	96	3	25.9414
ns	NS1	3	97	3	98.3677
ns	NS1	3	98	3	59.1323
ns	NS1	3	99	3	63.2611
ns	NS1	4	100	3	204.515
ns	NS1	4	101	3	322.274
ns	NS1	4	102	3	121.771
ns	NS1	4	103	3	326.039
ns	NS1	4	104	3	213.914
ns	NS1	4	105	3	134.109
ns	NS1	4	106	3	246.785
ns	NS1	4	107	3	101.9
ns	NS1	4	108	3	52.8854
ns	NS1	4	109	3	75.3674
ns	NS1	4	110	3	115.629
ns	NS1	4	111	3	63.3152
ns	NS1	4	112	3	36.7604
ns	NS1	4	113	3	58.4376
ns	NS1	4	114	3	61.9038
ns	NS1	4	115	3	139.376
ns	NS1	4	116	3	123.11
ns	NS1	4	117	3	67.0162
ns	NS1	4	118	3	79.1591
ns	NS1	4	119	3	71.1654
ns	NS1	4	120	3	66.5387
ns	NS1	4	121	3	44.6681
ns	NS1	4	122	3	29.6246
ns	NS2	5	123	3	347.009
ns	NS2	5	124	3	22.6238
ns	NS2	5	125	3	72.7651
ns	NS2	5	126	3	57.1954
ns	NS2	5	127	3	34.6184
ns	NS2	5	128	3	107.453
ns	NS2	5	129	3	164.598
ns	NS2	5	130	3	83.6363
ns	NS2	5	131	3	140.872
ns	NS2	5	132	3	35.3452
ns	NS2	5	133	3	48.2125
ns	NS2	5	134	3	41.8583
ns	NS2	5	135	3	55.7995
ns	NS2	5	136	3	101.685
ns	NS2	5	137	3	26.0956
ns	NS2	5	138	3	28.3937
ns	NS2	5	139	3	47.5246
ns	NS2	5	140	3	60.1276
ns	NS2	5	141	3	45.0943
ns	NS2	5	142	3	49.2752
ns	NS2	5	143	3	21.5056
ns	NS2	5	144	3	12.9274
ns	NS2	5	145	3	143.356
ns	NS2	5	146	3	33.3334
ns	NS2	5	147	3	27.5725
ns	NS2	5	148	3	26.1322
ns	NS2	5	149	3	64.6972
ns	NS2	5	150	3	28.2014
ns	NS2	5	151	3	73.4289
ns	NS2	5	152	3	52.7851
ns	NS2	5	153	3	36.8693
ns	NS2	6	154	3	111.478
ns	NS2	6	155	3	27.6096
ns	NS2	6	156	3	20.5731
ns	NS2	6	157	3	66.4463
ns	NS2	6	158	3	49.8742
ns	NS2	6	159	3	39.6687
ns	NS2	6	160	3	11.342
ns	NS2	6	161	3	94.3996
ns	NS2	6	162	3	233.648
ns	NS2	6	163	3	25.7903
ns	NS2	6	164	3	46.8498
ns	NS2	6	165	3	33.6224
ns	NS2	6	166	3	34.8411
ns	NS2	6	167	3	25.5614
ns	NS2	6	168	3	41.6052
ns	NS2	6	169	3	185.058
ns	NS2	6	170	3	164.994
ns	NS2	6	171	3	62.7699
ns	NS2	6	172	3	36.9044
ns	NS2	6	173	3	35.4798
ns	NS2	6	174	3	26.776
ns	NS2	6	175	3	329.145
ns	NS2	6	176	3	37.7095
ns	NS2	6	177	3	52.7998
ns	NS2	6	178	3	337.358
ns	NS2	6	179	3	35.8397
ns	NS2	6	180	3	38.926
ns	NS2	6	181	3	32.3868
ns	NS2	6	182	3	29.1155
ns	NS2	6	183	3	97.2509
ns	NS2	6	184	3	49.336
ns	NS2	7	185	3	230.86
ns	NS2	7	186	3	133.793
ns	NS2	7	187	3	97.6586
ns	NS2	7	188	3	76.3197
ns	NS2	7	189	3	241.084
ns	NS2	7	190	3	95.5008
ns	NS2	7	191	3	57.4986
ns	NS2	7	192	3	40.4252
ns	NS2	7	193	3	65.1916
ns	NS2	7	194	3	49.7203
ns	NS2	7	195	3	49.1513
ns	NS2	7	196	3	31.5226
ns	NS2	7	197	3	39.0305
ns	NS2	7	198	3	43.3114
ns	NS2	8	199	3	84.5691
ns	NS2	8	200	3	167.796
ns	NS2	8	201	3	42.2315
ns	NS2	8	202	3	36.5
ns	NS2	8	203	3	19.9534
ns	NS2	8	204	3	16.8826
ns	NS2	8	205	3	87.6296
ns	NS2	8	206	3	88.9369
ns	NS2	8	207	3	79.972
ns	NS2	8	208	3	29.9406
ns	NS2	8	209	3	30.547
ns	NS2	8	210	3	65.0841
ns	NS2	8	211	3	47.3761
ns	NS2	8	212	3	53.6476
ns	NS2	8	213	3	25.5972
ns	NS2	8	214	3	63.4496
ns	NS2	8	215	3	70.8494
ns	NS2	8	216	3	30.9077
ns	NS2	8	217	3	62.2854
ns	NS2	8	218	3	32.5978
ns	NS2	8	219	3	34.0289
ns	NS2	8	220	3	161.479
ns	NS2	9	221	3	118.626
ns	NS2	9	222	3	140.66
ns	NS2	9	223	3	113.702
ns	NS2	9	224	3	109.267
ns	NS2	9	225	3	69.8331
ns	NS2	9	226	3	115.321
ns	NS2	9	227	3	75.0275
ns	NS2	9	228	3	108.156
ns	NS2	9	229	3	182.465
ns	NS2	9	230	3	59.3559
ns	NS2	9	231	3	81.7549
ns	NS2	9	232	3	57.607
ns	NS2	9	233	3	39.928
ns	NS2	9	234	3	37.8089
ns	NS2	9	235	3	38.0393
ns	NS2	9	236	3	77.6059
ns	NS2	9	237	3	55.923
ns	NS2	9	238	3	45.0391
ns	NS2	9	239	3	40.9493
ns	NS2	9	240	3	59.8225
ns	NS2	9	241	3	42.4691
ns	NS2	9	242	3	90.7347
ns	NS2	9	243	3	88.9367
ns	NS2	9	244	3	48.4108
ns	NS2	9	245	3	36.5046
ns	NS2	9	246	3	28.8246
ns	NS2	9	247	3	49.4015
ns	NS2	9	248	3	15.6772
ns	NS2	9	249	3	44.773
ns	NS3	10	250	3	49.6044
ns	NS3	10	251	3	80.6176
ns	NS3	10	252	3	79.4265
ns	NS3	10	253	3	13.7502
ns	NS3	10	254	3	54.4214
ns	NS3	10	255	3	28.5562
ns	NS3	10	256	3	31.2267
ns	NS3	10	257	3	19.9264
ns	NS3	10	258	3	30.9382
ns	NS3	10	259	3	76.5606
ns	NS3	10	260	3	103.038
ns	NS3	10	261	3	69.5609
ns	NS3	10	262	3	40.1486
ns	NS3	10	263	3	23.6481
ns	NS3	10	264	3	15.63
ns	NS3	10	265	3	66.4395
ns	NS3	10	266	3	44.5874
ns	NS3	10	267	3	73.3817
ns	NS3	10	268	3	44.3827
ns	NS3	10	269	3	41.4151
ns	NS3	10	270	3	35.8975
ns	NS3	10	271	3	15.607
ns	NS3	10	272	3	36.8953
ns	NS3	10	273	3	10.6199
ns	NS3	10	274	3	38.9245
ns	NS3	10	275	3	44.8549
ns	NS3	10	276	3	39.1506
ns	NS3	10	277	3	31.9049
ns	NS3	10	278	3	28.4107
ns	NS3	10	279	3	22.7685
ns	NS3	10	280	3	23.5443
ns	NS3	10	281	3	65.3841
ns	NS3	10	282	3	48.2838
ns	NS3	10	283	3	12.5444
ns	NS3	10	284	3	8.47104
ns	NS3	10	285	3	13.0363
ns	NS3	10	286	3	78.6537
ns	NS3	10	287	3	8.71654
ns	NS3	10	288	3	16.0724
ns	NS3	10	289	3	22.4769
ns	NS3	11	290	3	51.6116
ns	NS3	11	291	3	27.8483
ns	NS3	11	292	3	20.9168
ns	NS3	11	293	3	24.3011
ns	NS3	11	294	3	17.6559
ns	NS3	11	295	3	17.5024
ns	NS3	11	296	3	20.2105
ns	NS3	11	297	3	58.1043
ns	NS3	11	298	3	17.4152
ns	NS3	11	299	3	23.3922
ns	NS3	11	300	3	46.3922
ns	NS3	11	301	3	30.435
ns	NS3	11	302	3	90.5952
ns	NS3	11	303	3	67.6465
ns	NS3	11	304	3	12.5382
ns	NS3	12	305	3	53.9026
ns	NS3	12	306	3	193.804
ns	NS3	12	307	3	73.7131
ns	NS3	12	308	3	48.9366
ns	NS3	12	309	3	28.7558
ns	NS3	12	310	3	24.5725
ns	NS3	12	311	3	49.3607
ns	NS3	12	312	3	24.5285
ns	NS3	12	313	3	28.7446
ns	NS3	12	314	3	18.5345
ns	NS3	12	315	3	42.3119
ns	NS3	12	316	3	12.2977
ns	NS3	12	317	3	38.9411
ns	NS3	12	318	3	16.8883
ns	NS3	12	319	3	192.548
ns	NS3	12	320	3	156.628
ns	NS3	12	321	3	46.5857
ns	NS3	12	322	3	36.3808
ns	NS3	12	323	3	18.2599
ns	NS3	12	324	3	39.7306
ns	NS3	12	325	3	25.8706
ns	NS3	12	326	3	17.9102
ns	NS3	12	327	3	36.739
ns	NS3	12	328	3	28.3799
ns	NS3	12	329	3	32.9175
ns	NS3	12	330	3	62.7166
ns	NS3	12	331	3	16.5453
ns	NS3	12	332	3	79.582
ns	NS3	12	333	3	78.8485
ns	NS3	12	334	3	18.0279
ns	NS3	12	335	3	40.2597
ns	NS3	12	336	3	47.8814
ns	NS3	12	337	3	11.6373
ns	NS3	12	338	3	20.7082
ns	NS3	12	339	3	19.6199
ns	NS3	12	340	3	36.0633
ns	NS3	12	341	3	111.727
ns	NS3	12	342	3	16.9313
ns	NS3	12	343	3	40.5651
ns	NS3	12	344	3	17.6242
ns	NS3	13	345	3	131.541
ns	NS3	13	346	3	97.6857
ns	NS3	13	347	3	160.205
ns	NS3	13	348	3	21.1376
ns	NS3	13	349	3	94.2968
ns	NS3	13	350	3	29.4335
ns	NS3	13	351	3	17.0539
ns	NS3	13	352	3	108.93
ns	NS3	13	353	3	71.1433
ns	NS3	13	354	3	50.5449
ns	NS3	13	355	3	51.1701
ns	NS3	13	356	3	55.0316
ns	NS3	13	357	3	28.1421
ns	NS3	13	358	3	36.3233
ns	NS3	13	359	3	26.6609
ns	NS3	13	360	3	39.6001
ns	NS3	13	361	3	9.76181
ns	NS3	13	362	3	41.3784
ns	NS3	13	363	3	31.7969
ns	NS3	13	364	3	18.4098
ns	NS3	13	365	3	26.1128
ns	NS3	13	366	3	82.8617
ns	NS3	13	367	3	40.2933
ns	NS3	13	368	3	7.35814
ns	NS3	13	369	3	14.7284
ns	NS3	13	370	3	26.4934
ns	NS3	13	371	3	14.4992
ns	NS4	14	372	3	177.18
ns	NS4	14	373	3	165.316
ns	NS4	14	374	3	182.351
ns	NS4	14	375	3	21.5122
ns	NS4	14	376	3	22.795
ns	NS4	14	377	3	495.592
ns	NS4	14	378	3	210.671
ns	NS4	14	379	3	44.138
ns	NS4	14	380	3	38.5045
ns	NS4	14	381	3	98.5028
ns	NS4	14	382	3	69.9096
ns	NS4	14	383	3	132.579
ns	NS4	14	384	3	90.2393
ns	NS4	14	385	3	61.12
ns	NS4	14	386	3	28.7364
ns	NS4	14	387	3	126.723
ns	NS4	14	388	3	71.779
ns	NS4	14	389	3	29.2852
ns	NS4	14	390	3	82.0134
ns	NS4	14	391	3	76.9727
ns	NS4	14	392	3	27.9679
ns	NS4	14	393	3	27.8423
ns	NS4	14	394	3	35.6794
ns	NS4	14	395	3	56.4441
ns	NS4	14	396	3	37.8662
ns	NS4	14	397	3	30.5781
ns	NS4	14	398	3	34.4317
ns	NS4	14	399	3	39.7163
ns	NS4	14	400	3	65.5269
ns	NS4	14	401	3	46.6742
ns	NS4	14	402	3	29.3847
ns	NS4	14	403	3	34.2935
ns	NS4	14	404	3	77.2521
ns	NS4	14	405	3	32.6483
ns	NS4	14	406	3	50.1793
ns	NS4	15	407	3	127.558
ns	NS4	15	408	3	79.7678
ns	NS4	15	409	3	23.0376
ns	NS4	15	410	3	65.5815
ns	NS4	15	411	3	150.629
ns	NS4	15	412	3	23.8959
ns	NS4	15	413	3	39.808
ns	NS4	15	414	3	68.2528
ns	NS4	15	415	3	98.4115
ns	NS4	15	416	3	20.7556
ns	NS4	15	417	3	34.6036
ns	NS4	15	418	3	37.8097
ns	NS4	15	419	3	63.8777
ns	NS4	15	420	3	94.0669
ns	NS4	15	421	3	168.549
ns	NS4	15	422	3	30.0514
ns	NS4	15	423	3	45.0617
ns	NS4	15	424	3	47.7268
ns	NS4	15	425	3	35.8441
ns	NS4	15	426	3	157.802
ns	NS4	15	427	3	32.9808
ns	NS4	15	428	3	90.5099
ns	NS4	15	429	3	30.9666
ns	NS4	15	430	3	25.4493
ns	NS4	15	431	3	143.315
ns	NS4	15	432	3	381.952
ns	NS4	15	433	3	91.1206
ns	NS4	15	434	3	40.9033
ns	NS4	15	435	3	334.161
ns	NS4	15	436	3	418.158
ns	NS4	15	437	3	14.1502
ns	NS4	15	438	3	39.6653
ns	NS4	15	439	3	81.004
ns	NS4	15	440	3	43.4951
ns	NS4	15	441	3	51.3896
ns	NS4	15	442	3	13.3764
ns	NS4	15	443	3	36.4166
ns	NS4	15	444	3	40.9051
ns	NS4	15	445	3	39.8918
ns	NS4	15	446	3	29.1844
ns	NS4	15	447	3	51.3606
ns	NS4	15	448	3	46.4388
ns	NS4	15	449	3	46.3253
ns	NS4	15	450	3	46.7247
ns	NS4	15	451	3	56.0554
ns	NS4	15	452	3	30.6144
ns	NS4	15	453	3	23.0754
ns	NS4	15	454	3	26.8499
ns	NS4	15	455	3	47.9966
ns	NS4	15	456	3	42.6205
ns	NS4	15	457	3	14.0191
ns	NS4	15	458	3	22.1964
ns	NS4	15	459	3	51.1719
ns	NS4	15	460	3	30.183
ns	NS4	15	461	3	147.524
ns	NS4	15	462	3	28.7778
ns	NS4	15	463	3	151.775
ns	NS4	15	464	3	125.266
ns	NS4	16	465	3	63.9709
ns	NS4	16	466	3	28.5737
ns	NS4	16	467	3	125.131
ns	NS4	16	468	3	118.524
ns	NS4	16	469	3	35.3497
ns	NS4	16	470	3	232.347
ns	NS4	16	471	3	154.073
ns	NS4	16	472	3	30.4664
ns	NS4	16	473	3	54.7539
ns	NS4	16	474	3	34.1971
ns	NS4	16	475	3	256.788
ns	NS4	16	476	3	51.4125
ns	NS4	16	477	3	105.284
ns	NS4	16	478	3	59.3727
ns	NS4	16	479	3	22.9769
ns	NS4	16	480	3	13.1025
ns	NS4	16	481	3	29.947
ns	NS4	16	482	3	64.768
ns	NS4	16	483	3	58.1339
ns	NS4	16	484	3	80.9909
ns	NS4	16	485	3	25.7101
ns	NS4	16	486	3	92.9808
ns	NS4	16	487	3	211.743
ns	NS4	16	488	3	74.4597
ns	NS4	16	489	3	182.75
ns	NS4	16	490	3	38.6883
ns	NS4	16	491	3	15.5898
ns	NS4	16	492	3	46.0567
ns	NS4	16	493	3	41.8567
ns	NS4	16	494	3	16.0498
ns	NS4	16	495	3	18.1484
ns	NS4	16	496	3	52.7727
ns	NS4	16	497	3	49.5455
ns	NS4	16	498	3	34.0897
ns	NS4	16	499	3	12.8058
ns	NS4	16	500	3	14.012
ns	NS4	16	501	3	27.3571
ns	NS4	17	502	3	29.3301
ns	NS4	17	503	3	53.894
ns	NS4	17	504	3	198.632
ns	NS4	17	505	3	164.043
ns	NS4	17	506	3	37.7035
ns	NS4	17	507	3	67.836
ns	NS4	17	508	3	56.6437
ns	NS4	17	509	3	54.904
ns	NS4	17	510	3	22.7684
ns	NS4	17	511	3	31.4982
ns	NS4	17	512	3	19.5077
ns	NS4	17	513	3	138.058
ns	NS4	17	514	3	130.463
ns	NS4	17	515	3	48.823
ns	NS4	17	516	3	128.883
ns	NS4	17	517	3	176.429
ns	NS4	17	518	3	61.2238
ns	NS4	17	519	3	25.0241
ns	NS4	17	520	3	32.8478
ns	NS4	17	521	3	23.2081
ns	NS4	17	522	3	43.4124
ns	NS4	17	523	3	65.8626
ns	NS4	17	524	3	87.1931
ns	NS4	17	525	3	147.12
ns	NS4	17	526	3	56.8866
ns	NS4	17	527	3	118.294
ns	NS4	17	528	3	248.458
ns	NS4	17	529	3	65.78
ns	NS4	17	530	3	108.343
ns	NS4	17	531	3	35.2376
ns	NS4	17	532	3	76.5045
ns	NS4	17	533	3	128.404
ns	NS4	17	534	3	20.3964
ns	NS4	17	535	3	55.2114
ns	NS4	17	536	3	47.0177
ns	NS4	17	537	3	39.0558
ns	NS4	17	538	3	7.52578
ns	NS4	17	539	3	26.2186
ns	NS4	17	540	3	43.3311
ns	NS4	17	541	3	23.0084
ns	NS4	17	542	3	37.5026
ns	NS4	17	543	3	32.3622
ns	NS4	17	544	3	26.7798
ns	NS4	17	545	3	57.3146
ns	NS4	17	546	3	20.187
ns	NS4	17	547	3	23.761
ns	NS4	17	548	3	26.8831
ns	NS4	17	549	3	18.621
ns	NS4	17	550	3	21.9956
ns	NS4	17	551	3	21.8266
ns	NS4	17	552	3	34.0689
ns	NS4	17	553	3	106.151
ns	NS4	17	554	3	37.5632
ns	NS4	17	555	3	14.2797
ns	NS4	17	556	3	13.3324
ns	NS4	17	557	3	37.078
ns	NS4	17	558	3	29.2863
ns	NS4	17	559	3	18.3857
ns	NS4	17	560	3	42.313
ns	NS4	17	561	3	34.6107
ns	NS4	17	562	3	16.4997
ns	NS4	17	563	3	143.613
ns	NS5	18	564	3	41.2848
ns	NS5	18	565	3	77.5564
ns	NS5	18	566	3	97.34
ns	NS5	18	567	3	43.5766
ns	NS5	18	568	3	35.7197
ns	NS5	18	569	3	330.428
ns	NS5	18	570	3	33.7598
ns	NS5	18	571	3	36.2829
ns	NS5	18	572	3	187.783
ns	NS5	18	573	3	66.0492
ns	NS5	18	574	3	131.786
ns	NS5	18	575	3	157.999
ns	NS5	18	576	3	52.9441
ns	NS5	18	577	3	163.575
ns	NS5	18	578	3	84.1399
ns	NS5	18	579	3	53.6754
ns	NS5	18	580	3	40.185
ns	NS5	18	581	3	42.6546
ns	NS5	18	582	3	116.997
ns	NS5	18	583	3	52.2925
ns	NS5	19	584	3	173.751
ns	NS5	19	585	3	219.799
ns	NS5	19	586	3	34.3143
ns	NS5	19	587	3	39.0667
ns	NS5	19	588	3	26.5723
ns	NS5	19	589	3	44.2058
ns	NS5	19	590	3	44.1235
ns	NS5	19	591	3	75.1603
ns	NS5	19	592	3	224.695
ns	NS5	19	593	3	35.6628
ns	NS5	19	594	3	64.9042
ns	NS5	19	595	3	73.6957
ns	NS5	19	596	3	129.383
ns	NS5	19	597	3	85.1096
ns	NS5	19	598	3	38.5594
ns	NS5	19	599	3	67.1905
ns	NS5	19	600	3	30.1418
ns	NS5	19	601	3	55.3941
ns	NS5	19	602	3	131.082
ns	NS5	19	603	3	118.758
ns	NS5	19	604	3	130.23
ns	NS5	20	605	3	149.542
ns	NS5	20	606	3	167.945
ns	NS5	20	607	3	105.003
ns	NS5	20	608	3	370.839
ns	NS5	20	609	3	163.946
ns	NS5	20	610	3	120.226
ns	NS5	20	611	3	68.1134
ns	NS5	20	612	3	45.9498
ns	NS5	20	613	3	358.547
ns	NS5	20	614	3	253.247
ns	NS5	20	615	3	62.907
ns	NS5	20	616	3	70.44
ns	NS5	20	617	3	39.1498
ns	NS5	20	618	3	64.8033
ns	NS5	20	619	3	74.9428
ns	NS5	20	620	3	75.8488
ns	NS5	20	621	3	55.6832
ns	NS5	20	622	3	40.9036
ns	NS5	20	623	3	96.5839
ns	NS5	20	624	3	73.9647
ns	NS5	21	625	3	297.396
ns	NS5	21	626	3	94.1066
ns	NS5	21	627	3	77.493
ns	NS5	21	628	3	21.3062
ns	NS5	21	629	3	113.338
ns	NS5	21	630	3	89.1882
ns	NS5	21	631	3	133.964
ns	NS5	21	632	3	25.0502
ns	NS5	21	633	3	28.2186
ns	NS5	21	634	3	26.0244
ns	NS5	21	635	3	19.6552
ns	NS5	21	636	3	17.7128
ns	NS5	21	637	3	32.8103
ns	NS5	21	638	3	186.321
ns	NS5	21	639	3	37.4307
ns	NS5	21	640	3	53.4369
ns	NS5	21	641	3	34.1542
ns	NS5	21	642	3	43.0849
ns	NS5	21	643	3	58.262
ns	NS5	21	644	3	33.5403
ns	NS5	21	645	3	22.5068
ns	NS5	21	646	3	23.4008
ns	NS5	21	647	3	54.3858
ns	NS5	21	648	3	42.9935
ns	NS5	21	649	3	37.9758
ns	NS5	21	650	3	5.71733
ns	NS5	21	651	3	19.3509
ns	NS5	21	652	3	54.25
ns	NS5	22	653	3	219.752
ns	NS5	22	654	3	144.628
ns	NS5	22	655	3	102.35
ns	NS5	22	656	3	221.525
ns	NS5	22	657	3	58.2598
ns	NS5	22	658	3	32.7482
ns	NS5	22	659	3	68.2109
ns	NS5	22	660	3	75.5551
ns	NS5	22	661	3	65.2523
ns	NS5	22	662	3	79.4666
ns	NS5	22	663	3	101.169
ns	NS5	22	664	3	44.029
ns	NS5	22	665	3	61.2096
ns	NS5	22	666	3	514.408
ns	NS5	22	667	3	230.672
ns	NS5	22	668	3	71.6296
ns	NS5	22	669	3	70.6064
ns	NS5	22	670	3	241.334
ns	NS5	22	671	3	89.1007
ns	NS5	22	672	3	68.3134
ns	NS5	22	673	3	49.0259
ns	NS5	22	674	3	46.0603
ns	NS5	22	675	3	27.972
ns	NS6	23	676	3	46.0463
ns	NS6	23	677	3	130.325
ns	NS6	23	678	3	52.4331
ns	NS6	23	679	3	25.6267
ns	NS6	23	680	3	37.9443
ns	NS6	23	681	3	246.878
ns	NS6	23	682	3	81.7415
ns	NS6	23	683	3	212.069
ns	NS6	23	684	3	47.7189
ns	NS6	23	685	3	31.7281
ns	NS6	23	686	3	14.6041
ns	NS6	23	687	3	362.97
ns	NS6	23	688	3	39.1252
ns	NS6	23	689	3	29.097
ns	NS6	23	690	3	17.3297
ns	NS6	24	691	3	172.678
ns	NS6	24	692	3	92.2064
ns	NS6	24	693	3	39.2867
ns	NS6	24	694	3	21.1748
ns	NS6	24	695	3	71.4091
ns	NS6	24	696	3	57.144
ns	NS6	24	697	3	75.39
ns	NS6	24	698	3	24.9332
ns	NS6	24	699	3	41.8136
ns	NS6	24	700	3	33.7642
ns	NS6	24	701	3	12.2559
ns	NS6	24	702	3	92.424
ns	NS6	24	703	3	42.8978
ns	NS6	24	704	3	40.5457
ns	NS6	24	705	3	23.7063
ns	NS6	24	706	3	38.2219
ns	NS6	24	707	3	167.49
ns	NS6	25	708	3	129.331
ns	NS6	25	709	3	88.2527
ns	NS6	25	710	3	49.7954
ns	NS6	25	711	3	14.1275
ns	NS6	25	712	3	85.6079
ns	NS6	25	713	3	49.365
ns	NS6	25	714	3	72.5513
ns	NS6	25	715	3	20.7531
ns	NS6	25	716	3	102.259
ns	NS6	25	717	3	121.262
ns	NS6	26	718	3	145.137
ns	NS6	26	719	3	49.1569
ns	NS6	26	720	3	57.1705
ns	NS6	26	721	3	28.7386
ns	NS6	26	722	3	69.0308
ns	NS6	26	723	3	138.282
ns	NS6	26	724	3	86.6274
ns	NS6	26	725	3	26.6048
ns	NS6	26	726	3	55.0751
ns	NS6	26	727	3	24.4581
ns	NS6	26	728	3	21.912
ns	NS6	27	729	3	50.2404
ns	NS6	27	730	3	108.299
ns	NS6	27	731	3	6.26563
ns	NS6	27	732	3	83.9066
ns	NS6	27	733	3	152.396
ns	NS6	27	734	3	45.1706
ns	NS6	27	735	3	45.6564
ns	NS6	27	736	3	47.5486
ns	NS6	27	737	3	23.8404
ns	NS6	27	738	3	59.5119
ns	NS6	27	739	3	30.5967
ns	NS6	27	740	3	27.5383
ns	NS6	27	741	3	49.1511
ns	NS6	27	742	3	21.6368
ns	NS6	27	743	3	54.9219
ns	NS6	27	744	3	17.0134
ns	NS6	27	745	3	51.6546
ns	NS6	27	746	3	34.4256
ns	NS6	27	747	3	34.4378
ns	NS6	27	748	3	23.3695
ns	NS6	27	749	3	14.8404
ns	NS6	27	750	3	67.9331
ns	NS6	27	751	3	185.892
ns	NS6	27	752	3	37.103
ns	NS6	27	753	3	21.8365
ns	NS6	27	754	3	33.167
ns	NS6	27	755	3	27.3704
ns	NS6	27	756	3	84.2474
ns	NS6	27	757	3	34.3613
ns	NS6	27	758	3	55.0546
ns	NS6	27	759	3	30.6176
ns	NS6	27	760	3	41.6859
ns	NS6	27	761	3	42.7893
ns	NS6	28	762	3	190.556
ns	NS6	28	763	3	62.742
ns	NS6	28	764	3	41.8264
ns	NS6	28	765	3	54.9086
ns	NS6	28	766	3	22.5476
ns	NS6	28	767	3	9.13769
ns	NS6	28	768	3	26.2878
ns	NS6	28	769	3	25.5188
ns	NS6	28	770	3	66.826
ns	NS6	28	771	3	115.067
ns	NS6	28	772	3	44.2078
ns	NS6	28	773	3	25.8099
ns	NS6	28	774	3	31.2899
ns	NS6	28	775	3	23.3137
ns	NS6	28	776	3	27.1747
ns	NS6	28	777	3	23.5688
ns	NS6	28	778	3	35.0056
ns	NS6	28	779	3	16.928
ns	NS1	1	1	4	629.801
ns	NS1	1	2	4	199.879
ns	NS1	1	3	4	450.405
ns	NS1	1	4	4	30.201
ns	NS1	1	5	4	697.297
ns	NS1	1	6	4	179.598
ns	NS1	1	7	4	161.061
ns	NS1	1	8	4	84.6401
ns	NS1	1	9	4	62.6068
ns	NS1	1	10	4	36.2529
ns	NS1	2	11	4	146.232
ns	NS1	2	12	4	148.969
ns	NS1	2	13	4	197.122
ns	NS1	2	14	4	149.058
ns	NS1	2	15	4	61.7965
ns	NS1	2	16	4	117.07
ns	NS1	2	17	4	93.1032
ns	NS1	2	18	4	102.826
ns	NS1	2	19	4	54.8549
ns	NS1	2	20	4	34.4028
ns	NS1	2	21	4	58.2014
ns	NS1	2	22	4	32.8752
ns	NS1	2	23	4	539.784
ns	NS1	2	24	4	331.415
ns	NS1	2	25	4	51.5278
ns	NS1	2	26	4	111.839
ns	NS1	2	27	4	43.7887
ns	NS1	2	28	4	74.1082
ns	NS1	2	29	4	87.2352
ns	NS1	2	30	4	82.9199
ns	NS1	3	31	4	275.668
ns	NS1	3	32	4	116.597
ns	NS1	3	33	4	330.418
ns	NS1	3	34	4	333.124
ns	NS1	3	35	4	283.987
ns	NS1	3	36	4	412.706
ns	NS1	3	37	4	178.839
ns	NS1	3	38	4	143.035
ns	NS1	3	39	4	108.708
ns	NS1	3	40	4	31.9479
ns	NS1	3	41	4	46.2759
ns	NS1	3	42	4	28.3897
ns	NS1	3	43	4	217.271
ns	NS1	3	44	4	78.6902
ns	NS1	3	45	4	39.284
ns	NS1	3	46	4	48.5932
ns	NS1	3	47	4	31.8927
ns	NS1	3	48	4	67.7989
ns	NS1	3	49	4	56.3164
ns	NS1	3	50	4	228.403
ns	NS1	3	51	4	46.3899
ns	NS1	3	52	4	72.4211
ns	NS1	3	53	4	269.574
ns	NS1	3	54	4	28.8382
ns	NS1	3	55	4	111.703
ns	NS1	3	56	4	42.8335
ns	NS1	3	57	4	84.0809
ns	NS1	3	58	4	79.5721
ns	NS1	3	59	4	144.82
ns	NS1	3	60	4	61.7536
ns	NS1	3	61	4	256.408
ns	NS1	3	62	4	77.5447
ns	NS1	3	63	4	124.787
ns	NS1	3	64	4	41.8476
ns	NS1	3	65	4	45.7422
ns	NS1	3	66	4	51.0743
ns	NS1	3	67	4	110.57
ns	NS1	3	68	4	36.6474
ns	NS1	3	69	4	383.038
ns	NS1	3	70	4	219.346
ns	NS1	3	71	4	270.986
ns	NS1	3	72	4	113.492
ns	NS1	3	73	4	73.9441
ns	NS1	3	74	4	62.0366
ns	NS1	3	75	4	75.8556
ns	NS1	3	76	4	320.711
ns	NS1	3	77	4	339.228
ns	NS1	3	78	4	63.3449
ns	NS1	3	79	4	52.9845
ns	NS1	3	80	4	84.9501
ns	NS1	3	81	4	83.4307
ns	NS1	3	82	4	77.2728
ns	NS1	3	83	4	74.9763
ns	NS1	3	84	4	51.9933
ns	NS1	3	85	4	30.4003
ns	NS1	3	86	4	44.067
ns	NS1	3	87	4	27.7301
ns	NS1	3	88	4	23.4379
ns	NS1	3	89	4	17.4439
ns	NS1	3	90	4	14.1029
ns	NS1	3	91	4	64.6267
ns	NS1	3	92	4	25.976
ns	NS1	3	93	4	57.0393
ns	NS1	3	94	4	35.0711
ns	NS1	3	95	4	86.3278
ns	NS1	3	96	4	41.1459
ns	NS1	3	97	4	106.565
ns	NS1	3	98	4	42.5243
ns	NS1	3	99	4	61.8656
ns	NS1	4	100	4	178.954
ns	NS1	4	101	4	249.664
ns	NS1	4	102	4	118.151
ns	NS1	4	103	4	353.794
ns	NS1	4	104	4	266.536
ns	NS1	4	105	4	131.4
ns	NS1	4	106	4	251.491
ns	NS1	4	107	4	123.633
ns	NS1	4	108	4	64.262
ns	NS1	4	109	4	114.143
ns	NS1	4	110	4	94.9955
ns	NS1	4	111	4	66.7871
ns	NS1	4	112	4	54.3219
ns	NS1	4	113	4	91.6008
ns	NS1	4	114	4	75.8054
ns	NS1	4	115	4	134.476
ns	NS1	4	116	4	102.444
ns	NS1	4	117	4	66.1494
ns	NS1	4	118	4	99.1763
ns	NS1	4	119	4	52.769
ns	NS1	4	120	4	55.602
ns	NS1	4	121	4	60.3834
ns	NS1	4	122	4	40.7846
ns	NS2	5	123	4	308.919
ns	NS2	5	124	4	37.6606
ns	NS2	5	125	4	73.8652
ns	NS2	5	126	4	43.2691
ns	NS2	5	127	4	35.1983
ns	NS2	5	128	4	65.6318
ns	NS2	5	129	4	121.721
ns	NS2	5	130	4	99.1845
ns	NS2	5	131	4	147.153
ns	NS2	5	132	4	18.567
ns	NS2	5	133	4	67.2581
ns	NS2	5	134	4	52.3467
ns	NS2	5	135	4	60.7678
ns	NS2	5	136	4	102.09
ns	NS2	5	137	4	36.6752
ns	NS2	5	138	4	37.5535
ns	NS2	5	139	4	50.0802
ns	NS2	5	140	4	41.6289
ns	NS2	5	141	4	44.6717
ns	NS2	5	142	4	49.2337
ns	NS2	5	143	4	14.8324
ns	NS2	5	144	4	12.6967
ns	NS2	5	145	4	123.152
ns	NS2	5	146	4	24.988
ns	NS2	5	147	4	31.6627
ns	NS2	5	148	4	20.5909
ns	NS2	5	149	4	37.1441
ns	NS2	5	150	4	21.2778
ns	NS2	5	151	4	77.8033
ns	NS2	5	152	4	40.0002
ns	NS2	5	153	4	27.0309
ns	NS2	6	154	4	137.663
ns	NS2	6	155	4	21.0748
ns	NS2	6	156	4	20.199
ns	NS2	6	157	4	56.9835
ns	NS2	6	158	4	38.987
ns	NS2	6	159	4	38.6468
ns	NS2	6	160	4	17.4079
ns	NS2	6	161	4	140.436
ns	NS2	6	162	4	173.27
ns	NS2	6	163	4	21.5745
ns	NS2	6	164	4	40.4888
ns	NS2	6	165	4	43.8783
ns	NS2	6	166	4	34.7903
ns	NS2	6	167	4	24.9345
ns	NS2	6	168	4	46.9493
ns	NS2	6	169	4	149.794
ns	NS2	6	170	4	166.406
ns	NS2	6	171	4	89.2767
ns	NS2	6	172	4	25.7447
ns	NS2	6	173	4	34.0098
ns	NS2	6	174	4	25.7488
ns	NS2	6	175	4	314.654
ns	NS2	6	176	4	35.9245
ns	NS2	6	177	4	56.1935
ns	NS2	6	178	4	292.239
ns	NS2	6	179	4	33.3276
ns	NS2	6	180	4	27.9012
ns	NS2	6	181	4	29.7816
ns	NS2	6	182	4	24.3874
ns	NS2	6	183	4	74.8135
ns	NS2	6	184	4	53.8676
ns	NS2	7	185	4	196.801
ns	NS2	7	186	4	110.871
ns	NS2	7	187	4	103.2
ns	NS2	7	188	4	80.285
ns	NS2	7	189	4	241.49
ns	NS2	7	190	4	73.4233
ns	NS2	7	191	4	77.8422
ns	NS2	7	192	4	39.0246
ns	NS2	7	193	4	51.5531
ns	NS2	7	194	4	44.3718
ns	NS2	7	195	4	61.2827
ns	NS2	7	196	4	32.757
ns	NS2	7	197	4	48.4784
ns	NS2	7	198	4	46.0479
ns	NS2	8	199	4	88.5093
ns	NS2	8	200	4	193.734
ns	NS2	8	201	4	33.0875
ns	NS2	8	202	4	34.0124
ns	NS2	8	203	4	12.6581
ns	NS2	8	204	4	19.4606
ns	NS2	8	205	4	80.2572
ns	NS2	8	206	4	79.3817
ns	NS2	8	207	4	61.0557
ns	NS2	8	208	4	35.7921
ns	NS2	8	209	4	40.4078
ns	NS2	8	210	4	59.1357
ns	NS2	8	211	4	43.317
ns	NS2	8	212	4	64.471
ns	NS2	8	213	4	26.9207
ns	NS2	8	214	4	66.3117
ns	NS2	8	215	4	65.8775
ns	NS2	8	216	4	25.5634
ns	NS2	8	217	4	29.2443
ns	NS2	8	218	4	25.5556
ns	NS2	8	219	4	36.2514
ns	NS2	8	220	4	144.486
ns	NS2	9	221	4	130.829
ns	NS2	9	222	4	123.832
ns	NS2	9	223	4	113.864
ns	NS2	9	224	4	136.052
ns	NS2	9	225	4	80.1426
ns	NS2	9	226	4	113.234
ns	NS2	9	227	4	58.2924
ns	NS2	9	228	4	96.4116
ns	NS2	9	229	4	123.569
ns	NS2	9	230	4	62.0492
ns	NS2	9	231	4	85.5218
ns	NS2	9	232	4	57.2419
ns	NS2	9	233	4	22.0673
ns	NS2	9	234	4	32.9039
ns	NS2	9	235	4	36.8525
ns	NS2	9	236	4	74.9294
ns	NS2	9	237	4	46.0873
ns	NS2	9	238	4	46.2905
ns	NS2	9	239	4	35.5968
ns	NS2	9	240	4	45.0954
ns	NS2	9	241	4	35.3738
ns	NS2	9	242	4	106.726
ns	NS2	9	243	4	79.4183
ns	NS2	9	244	4	26.7525
ns	NS2	9	245	4	33.4312
ns	NS2	9	246	4	25.2286
ns	NS2	9	247	4	36.7362
ns	NS2	9	248	4	19.3995
ns	NS2	9	249	4	46.8438
ns	NS3	10	250	4	43.3474
ns	NS3	10	251	4	78.5061
ns	NS3	10	252	4	100.417
ns	NS3	10	253	4	18.5898
ns	NS3	10	254	4	51.8419
ns	NS3	10	255	4	29.087
ns	NS3	10	256	4	30.8091
ns	NS3	10	257	4	19.2993
ns	NS3	10	258	4	26.351
ns	NS3	10	259	4	66.6876
ns	NS3	10	260	4	103.339
ns	NS3	10	261	4	70.0177
ns	NS3	10	262	4	31.63
ns	NS3	10	263	4	26.2243
ns	NS3	10	264	4	12.2392
ns	NS3	10	265	4	35.1328
ns	NS3	10	266	4	44.4069
ns	NS3	10	267	4	68.3964
ns	NS3	10	268	4	33.8616
ns	NS3	10	269	4	40.2868
ns	NS3	10	270	4	43.6319
ns	NS3	10	271	4	15.7549
ns	NS3	10	272	4	17.8232
ns	NS3	10	273	4	21.7822
ns	NS3	10	274	4	42.7314
ns	NS3	10	275	4	25.7955
ns	NS3	10	276	4	29.4231
ns	NS3	10	277	4	36.1981
ns	NS3	10	278	4	19.6918
ns	NS3	10	279	4	15.9764
ns	NS3	10	280	4	24.3238
ns	NS3	10	281	4	50.8147
ns	NS3	10	282	4	46.9731
ns	NS3	10	283	4	19.2931
ns	NS3	10	284	4	6.58193
ns	NS3	10	285	4	14.5886
ns	NS3	10	286	4	48.6511
ns	NS3	10	287	4	17.8026
ns	NS3	10	288	4	16.0935
ns	NS3	10	289	4	18.1842
ns	NS3	11	290	4	42.382
ns	NS3	11	291	4	44.8204
ns	NS3	11	292	4	30.6085
ns	NS3	11	293	4	8.31081
ns	NS3	11	294	4	2.45399
ns	NS3	11	295	4	15.4082
ns	NS3	11	296	4	9.76004
ns	NS3	11	297	4	124.317
ns	NS3	11	298	4	10.2526
ns	NS3	11	299	4	16.7426
ns	NS3	11	300	4	58.4174
ns	NS3	11	301	4	37.0085
ns	NS3	11	302	4	66.9091
ns	NS3	11	303	4	75.4987
ns	NS3	11	304	4	20.9396
ns	NS3	12	305	4	73.4017
ns	NS3	12	306	4	117.092
ns	NS3	12	307	4	54.553
ns	NS3	12	308	4	43.5915
ns	NS3	12	309	4	16.4851
ns	NS3	12	310	4	30.5737
ns	NS3	12	311	4	46.0228
ns	NS3	12	312	4	15.7425
ns	NS3	12	313	4	26.2636
ns	NS3	12	314	4	26.8646
ns	NS3	12	315	4	25.4981
ns	NS3	12	316	4	25.0524
ns	NS3	12	317	4	26.6455
ns	NS3	12	318	4	26.715
ns	NS3	12	319	4	187.24
ns	NS3	12	320	4	106.086
ns	NS3	12	321	4	54.0757
ns	NS3	12	322	4	38.1338
ns	NS3	12	323	4	31.4034
ns	NS3	12	324	4	13.3949
ns	NS3	12	325	4	14.2848
ns	NS3	12	326	4	18.9373
ns	NS3	12	327	4	41.587
ns	NS3	12	328	4	29.2808
ns	NS3	12	329	4	10.9117
ns	NS3	12	330	4	37.5678
ns	NS3	12	331	4	14.7058
ns	NS3	12	332	4	57.7555
ns	NS3	12	333	4	51.9952
ns	NS3	12	334	4	21.2172
ns	NS3	12	335	4	29.538
ns	NS3	12	336	4	26.8123
ns	NS3	12	337	4	8.37076
ns	NS3	12	338	4	19.1111
ns	NS3	12	339	4	9.26779
ns	NS3	12	340	4	24.5381
ns	NS3	12	341	4	107.216
ns	NS3	12	342	4	36.4775
ns	NS3	12	343	4	15.1979
ns	NS3	12	344	4	23.6056
ns	NS3	13	345	4	112.289
ns	NS3	13	346	4	103.019
ns	NS3	13	347	4	164.946
ns	NS3	13	348	4	42.2812
ns	NS3	13	349	4	57.1991
ns	NS3	13	350	4	38.7719
ns	NS3	13	351	4	28.4707
ns	NS3	13	352	4	75.7287
ns	NS3	13	353	4	86.0441
ns	NS3	13	354	4	63.837
ns	NS3	13	355	4	62.3506
ns	NS3	13	356	4	37.2852
ns	NS3	13	357	4	28.9875
ns	NS3	13	358	4	35.7276
ns	NS3	13	359	4	20.8806
ns	NS3	13	360	4	21.4029
ns	NS3	13	361	4	16.5607
ns	NS3	13	362	4	64.5667
ns	NS3	13	363	4	22.6594
ns	NS3	13	364	4	15.3972
ns	NS3	13	365	4	20.293
ns	NS3	13	366	4	82.1429
ns	NS3	13	367	4	30.283
ns	NS3	13	368	4	14.5125
ns	NS3	13	369	4	11.4721
ns	NS3	13	370	4	20.9879
ns	NS3	13	371	4	26.8527
ns	NS4	14	372	4	131.992
ns	NS4	14	373	4	162.267
ns	NS4	14	374	4	120.399
ns	NS4	14	375	4	25.3653
ns	NS4	14	376	4	20.0324
ns	NS4	14	377	4	324.498
ns	NS4	14	378	4	168.087
ns	NS4	14	379	4	48.5862
ns	NS4	14	380	4	29.6502
ns	NS4	14	381	4	104.134
ns	NS4	14	382	4	66.2079
ns	NS4	14	383	4	134.349
ns	NS4	14	384	4	62.1503
ns	NS4	14	385	4	37.9096
ns	NS4	14	386	4	42.9081
ns	NS4	14	387	4	94.8978
ns	NS4	14	388	4	47.1967
ns	NS4	14	389	4	29.1187
ns	NS4	14	390	4	91.4532
ns	NS4	14	391	4	47.1887
ns	NS4	14	392	4	44.1511
ns	NS4	14	393	4	47.5893
ns	NS4	14	394	4	51.3
ns	NS4	14	395	4	67.0933
ns	NS4	14	396	4	31.0439
ns	NS4	14	397	4	15.7179
ns	NS4	14	398	4	17.925
ns	NS4	14	399	4	49.6495
ns	NS4	14	400	4	91.5569
ns	NS4	14	401	4	39.0724
ns	NS4	14	402	4	42.0184
ns	NS4	14	403	4	26.7584
ns	NS4	14	404	4	59.5673
ns	NS4	14	405	4	23.5961
ns	NS4	14	406	4	48.6609
ns	NS4	15	407	4	99.3099
ns	NS4	15	408	4	63.6783
ns	NS4	15	409	4	47.6859
ns	NS4	15	410	4	79.0915
ns	NS4	15	411	4	120.659
ns	NS4	15	412	4	46.4927
ns	NS4	15	413	4	29.1055
ns	NS4	15	414	4	66.6454
ns	NS4	15	415	4	91.5806
ns	NS4	15	416	4	17.7903
ns	NS4	15	417	4	30.3336
ns	NS4	15	418	4	11.8723
ns	NS4	15	419	4	33.6528
ns	NS4	15	420	4	65.8202
ns	NS4	15	421	4	155.899
ns	NS4	15	422	4	41.0739
ns	NS4	15	423	4	34.0647
ns	NS4	15	424	4	49.5708
ns	NS4	15	425	4	21.304
ns	NS4	15	426	4	140.665
ns	NS4	15	427	4	24.1831
ns	NS4	15	428	4	71.3538
ns	NS4	15	429	4	33.5894
ns	NS4	15	430	4	29.2674
ns	NS4	15	431	4	125.934
ns	NS4	15	432	4	308.156
ns	NS4	15	433	4	87.5234
ns	NS4	15	434	4	39.5402
ns	NS4	15	435	4	236.106
ns	NS4	15	436	4	295.503
ns	NS4	15	437	4	15.9207
ns	NS4	15	438	4	61.6153
ns	NS4	15	439	4	98.3253
ns	NS4	15	440	4	65.833
ns	NS4	15	441	4	20.6086
ns	NS4	15	442	4	10.5492
ns	NS4	15	443	4	29.3342
ns	NS4	15	444	4	13.3812
ns	NS4	15	445	4	67.6954
ns	NS4	15	446	4	26.8085
ns	NS4	15	447	4	60.1999
ns	NS4	15	448	4	41.5047
ns	NS4	15	449	4	37.4497
ns	NS4	15	450	4	44.4311
ns	NS4	15	451	4	53.3459
ns	NS4	15	452	4	36.6657
ns	NS4	15	453	4	34.9769
ns	NS4	15	454	4	26.0503
ns	NS4	15	455	4	56.0146
ns	NS4	15	456	4	43.8489
ns	NS4	15	457	4	12.2792
ns	NS4	15	458	4	16.4422
ns	NS4	15	459	4	60.8749
ns	NS4	15	460	4	44.4895
ns	NS4	15	461	4	128.142
ns	NS4	15	462	4	32.2484
ns	NS4	15	463	4	177.572
ns	NS4	15	464	4	102.97
ns	NS4	16	465	4	65.1679
ns	NS4	16	466	4	24.065
ns	NS4	16	467	4	115.988
ns	NS4	16	468	4	102.986
ns	NS4	16	469	4	32.7461
ns	NS4	16	470	4	203.528
ns	NS4	16	471	4	162.287
ns	NS4	16	472	4	28.4765
ns	NS4	16	473	4	53.4467
ns	NS4	16	474	4	32.6724
ns	NS4	16	475	4	218.386
ns	NS4	16	476	4	61.7796
ns	NS4	16	477	4	92.7732
ns	NS4	16	478	4	67.1391
ns	NS4	16	479	4	40.4142
ns	NS4	16	480	4	33.1642
ns	NS4	16	481	4	36.057
ns	NS4	16	482	4	51.1915
ns	NS4	16	483	4	68.5052
ns	NS4	16	484	4	69.2094
ns	NS4	16	485	4	23.1474
ns	NS4	16	486	4	67.4848
ns	NS4	16	487	4	236.542
ns	NS4	16	488	4	60.8762
ns	NS4	16	489	4	130.937
ns	NS4	16	490	4	24.0296
ns	NS4	16	491	4	35.6051
ns	NS4	16	492	4	38.8137
ns	NS4	16	493	4	24.3976
ns	NS4	16	494	4	17.407
ns	NS4	16	495	4	9.00923
ns	NS4	16	496	4	38.1244
ns	NS4	16	497	4	49.6936
ns	NS4	16	498	4	33.4888
ns	NS4	16	499	4	20.8389
ns	NS4	16	500	4	11.7866
ns	NS4	16	501	4	39.1678
ns	NS4	17	502	4	43.2525
ns	NS4	17	503	4	37.1569
ns	NS4	17	504	4	151.268
ns	NS4	17	505	4	142.389
ns	NS4	17	506	4	19.3142
ns	NS4	17	507	4	36.3213
ns	NS4	17	508	4	75.6398
ns	NS4	17	509	4	51.1792
ns	NS4	17	510	4	28.285
ns	NS4	17	511	4	25.9422
ns	NS4	17	512	4	18.264
ns	NS4	17	513	4	131.493
ns	NS4	17	514	4	172.893
ns	NS4	17	515	4	41.7996
ns	NS4	17	516	4	145.63
ns	NS4	17	517	4	161.53
ns	NS4	17	518	4	45.0714
ns	NS4	17	519	4	26.0855
ns	NS4	17	520	4	50.4224
ns	NS4	17	521	4	25.4827
ns	NS4	17	522	4	25.4388
ns	NS4	17	523	4	55.7386
ns	NS4	17	524	4	71.0814
ns	NS4	17	525	4	124.234
ns	NS4	17	526	4	32.384
ns	NS4	17	527	4	89.2635
ns	NS4	17	528	4	240.283
ns	NS4	17	529	4	41.5967
ns	NS4	17	530	4	90.893
ns	NS4	17	531	4	38.8509
ns	NS4	17	532	4	78.6258
ns	NS4	17	533	4	119.296
ns	NS4	17	534	4	14.5635
ns	NS4	17	535	4	68.4919
ns	NS4	17	536	4	19.3375
ns	NS4	17	537	4	43.2181
ns	NS4	17	538	4	23.8019
ns	NS4	17	539	4	26.7139
ns	NS4	17	540	4	29.2396
ns	NS4	17	541	4	28.4333
ns	NS4	17	542	4	21.9405
ns	NS4	17	543	4	36.1297
ns	NS4	17	544	4	20.1927
ns	NS4	17	545	4	57.5842
ns	NS4	17	546	4	19.2432
ns	NS4	17	547	4	29.6522
ns	NS4	17	548	4	29.0821
ns	NS4	17	549	4	12.3288
ns	NS4	17	550	4	20.2063
ns	NS4	17	551	4	12.5527
ns	NS4	17	552	4	26.9769
ns	NS4	17	553	4	66.5747
ns	NS4	17	554	4	22.0777
ns	NS4	17	555	4	12.9535
ns	NS4	17	556	4	17.2207
ns	NS4	17	557	4	47.9147
ns	NS4	17	558	4	26.278
ns	NS4	17	559	4	21.0434
ns	NS4	17	560	4	37.8489
ns	NS4	17	561	4	8.15158
ns	NS4	17	562	4	21.7446
ns	NS4	17	563	4	206.757
ns	NS5	18	564	4	43.5079
ns	NS5	18	565	4	63.5303
ns	NS5	18	566	4	62.8944
ns	NS5	18	567	4	28.8711
ns	NS5	18	568	4	58.4198
ns	NS5	18	569	4	234.325
ns	NS5	18	570	4	36.446
ns	NS5	18	571	4	34.0213
ns	NS5	18	572	4	201.588
ns	NS5	18	573	4	44.6723
ns	NS5	18	574	4	135.444
ns	NS5	18	575	4	141.546
ns	NS5	18	576	4	86.9041
ns	NS5	18	577	4	109.087
ns	NS5	18	578	4	56.0261
ns	NS5	18	579	4	51.2362
ns	NS5	18	580	4	49.024
ns	NS5	18	581	4	52.6706
ns	NS5	18	582	4	129.464
ns	NS5	18	583	4	49.3633
ns	NS5	19	584	4	163.123
ns	NS5	19	585	4	196.085
ns	NS5	19	586	4	56.8262
ns	NS5	19	587	4	43.4473
ns	NS5	19	588	4	28.4598
ns	NS5	19	589	4	30.2474
ns	NS5	19	590	4	39.7693
ns	NS5	19	591	4	44.5817
ns	NS5	19	592	4	182.747
ns	NS5	19	593	4	25.037
ns	NS5	19	594	4	81.6685
ns	NS5	19	595	4	76.2193
ns	NS5	19	596	4	115.784
ns	NS5	19	597	4	101.396
ns	NS5	19	598	4	38.0139
ns	NS5	19	599	4	77.6095
ns	NS5	19	600	4	37.1324
ns	NS5	19	601	4	58.1543
ns	NS5	19	602	4	126.656
ns	NS5	19	603	4	136.15
ns	NS5	19	604	4	122.826
ns	NS5	20	605	4	201.353
ns	NS5	20	606	4	153.862
ns	NS5	20	607	4	141.086
ns	NS5	20	608	4	348.83
ns	NS5	20	609	4	186.266
ns	NS5	20	610	4	109.519
ns	NS5	20	611	4	90.4768
ns	NS5	20	612	4	79.0218
ns	NS5	20	613	4	310.02
ns	NS5	20	614	4	204.909
ns	NS5	20	615	4	90.8518
ns	NS5	20	616	4	45.0715
ns	NS5	20	617	4	42.0751
ns	NS5	20	618	4	59.085
ns	NS5	20	619	4	78.1828
ns	NS5	20	620	4	99.7572
ns	NS5	20	621	4	66.3497
ns	NS5	20	622	4	57.302
ns	NS5	20	623	4	133.942
ns	NS5	20	624	4	51.0567
ns	NS5	21	625	4	230.682
ns	NS5	21	626	4	78.362
ns	NS5	21	627	4	70.6746
ns	NS5	21	628	4	51.3054
ns	NS5	21	629	4	98.5335
ns	NS5	21	630	4	100.152
ns	NS5	21	631	4	125.989
ns	NS5	21	632	4	15.7325
ns	NS5	21	633	4	18.6495
ns	NS5	21	634	4	42.0988
ns	NS5	21	635	4	18.0715
ns	NS5	21	636	4	40.2698
ns	NS5	21	637	4	27.9685
ns	NS5	21	638	4	99.958
ns	NS5	21	639	4	25.9871
ns	NS5	21	640	4	46.3028
ns	NS5	21	641	4	37.3262
ns	NS5	21	642	4	17.3249
ns	NS5	21	643	4	45.0625
ns	NS5	21	644	4	26.3349
ns	NS5	21	645	4	41.8084
ns	NS5	21	646	4	16.4034
ns	NS5	21	647	4	41.9921
ns	NS5	21	648	4	30.1232
ns	NS5	21	649	4	25.4554
ns	NS5	21	650	4	9.54874
ns	NS5	21	651	4	19.7128
ns	NS5	21	652	4	44.6265
ns	NS5	22	653	4	246.254
ns	NS5	22	654	4	170.65
ns	NS5	22	655	4	91.6684
ns	NS5	22	656	4	205.492
ns	NS5	22	657	4	72.7687
ns	NS5	22	658	4	38.8787
ns	NS5	22	659	4	52.3273
ns	NS5	22	660	4	56.4233
ns	NS5	22	661	4	55.2641
ns	NS5	22	662	4	67.0568
ns	NS5	22	663	4	68.3925
ns	NS5	22	664	4	36.6319
ns	NS5	22	665	4	47.9014
ns	NS5	22	666	4	547.651
ns	NS5	22	667	4	173.726
ns	NS5	22	668	4	71.9901
ns	NS5	22	669	4	78.3988
ns	NS5	22	670	4	225.427
ns	NS5	22	671	4	94.237
ns	NS5	22	672	4	45.466
ns	NS5	22	673	4	28.6109
ns	NS5	22	674	4	46.2992
ns	NS5	22	675	4	41.5305
ns	NS6	23	676	4	60.7902
ns	NS6	23	677	4	110.46
ns	NS6	23	678	4	59.1362
ns	NS6	23	679	4	17.8713
ns	NS6	23	680	4	88.5983
ns	NS6	23	681	4	196.745
ns	NS6	23	682	4	138.302
ns	NS6	23	683	4	211.807
ns	NS6	23	684	4	60.8704
ns	NS6	23	685	4	24.0278
ns	NS6	23	686	4	22.8703
ns	NS6	23	687	4	363.671
ns	NS6	23	688	4	51.2734
ns	NS6	23	689	4	17.1727
ns	NS6	23	690	4	14.057
ns	NS6	24	691	4	188.917
ns	NS6	24	692	4	60.7625
ns	NS6	24	693	4	17.1972
ns	NS6	24	694	4	22.0628
ns	NS6	24	695	4	87.806
ns	NS6	24	696	4	49.305
ns	NS6	24	697	4	110.56
ns	NS6	24	698	4	27.5457
ns	NS6	24	699	4	71.3877
ns	NS6	24	700	4	23.3043
ns	NS6	24	701	4	21.6913
ns	NS6	24	702	4	55.4843
ns	NS6	24	703	4	37.6463
ns	NS6	24	704	4	39.7504
ns	NS6	24	705	4	28.4318
ns	NS6	24	706	4	51.7689
ns	NS6	24	707	4	151.636
ns	NS6	25	708	4	126.509
ns	NS6	25	709	4	95.4052
ns	NS6	25	710	4	36.5701
ns	NS6	25	711	4	22.2291
ns	NS6	25	712	4	112.726
ns	NS6	25	713	4	59.6828
ns	NS6	25	714	4	82.8734
ns	NS6	25	715	4	23.2312
ns	NS6	25	716	4	100.97
ns	NS6	25	717	4	148.404
ns	NS6	26	718	4	93.2498
ns	NS6	26	719	4	48.1508
ns	NS6	26	720	4	20.8976
ns	NS6	26	721	4	23.248
ns	NS6	26	722	4	94.0767
ns	NS6	26	723	4	171.336
ns	NS6	26	724	4	112.65
ns	NS6	26	725	4	24.0453
ns	NS6	26	726	4	52.0668
ns	NS6	26	727	4	27.8292
ns	NS6	26	728	4	15.1252
ns	NS6	27	729	4	43.1292
ns	NS6	27	730	4	83.2973
ns	NS6	27	731	4	12.162
ns	NS6	27	732	4	55.701
ns	NS6	27	733	4	149.369
ns	NS6	27	734	4	43.7416
ns	NS6	27	735	4	29.1724
ns	NS6	27	736	4	28.9288
ns	NS6	27	737	4	17.1767
ns	NS6	27	738	4	29.5208
ns	NS6	27	739	4	26.8706
ns	NS6	27	740	4	15.3655
ns	NS6	27	741	4	22.8338
ns	NS6	27	742	4	24.8181
ns	NS6	27	743	4	42.4602
ns	NS6	27	744	4	24.8478
ns	NS6	27	745	4	43.0359
ns	NS6	27	746	4	22.1764
ns	NS6	27	747	4	27.7611
ns	NS6	27	748	4	16.6674
ns	NS6	27	749	4	21.1636
ns	NS6	27	750	4	74.0948
ns	NS6	27	751	4	167.155
ns	NS6	27	752	4	24.6957
ns	NS6	27	753	4	18.6417
ns	NS6	27	754	4	23.1609
ns	NS6	27	755	4	7.04169
ns	NS6	27	756	4	54.7992
ns	NS6	27	757	4	17.4433
ns	NS6	27	758	4	16.852
ns	NS6	27	759	4	22.1854
ns	NS6	27	760	4	36.6346
ns	NS6	27	761	4	21.8197
ns	NS6	28	762	4	187.386
ns	NS6	28	763	4	54.3739
ns	NS6	28	764	4	48.3462
ns	NS6	28	765	4	28.1676
ns	NS6	28	766	4	19.571
ns	NS6	28	767	4	11.1597
ns	NS6	28	768	4	29.5223
ns	NS6	28	769	4	18.7834
ns	NS6	28	770	4	99.7166
ns	NS6	28	771	4	114.546
ns	NS6	28	772	4	45.0482
ns	NS6	28	773	4	12.3878
ns	NS6	28	774	4	33.9775
ns	NS6	28	775	4	28.6863
ns	NS6	28	776	4	13.7642
ns	NS6	28	777	4	30.0495
ns	NS6	28	778	4	36.2868
ns	NS6	28	779	4	25.7382

## Sheet: fig3_j_k_l
condition	mouse	dendrite	spine	sample	spine GluA1 normalized
sd	SD1	29	780	3	419.57
sd	SD1	29	781	3	178.397
sd	SD1	29	782	3	118.77
sd	SD1	29	783	3	151.34
sd	SD1	29	784	3	249.598
sd	SD1	29	785	3	340.598
sd	SD1	29	786	3	81.5102
sd	SD1	29	787	3	93.1908
sd	SD1	29	788	3	72.5002
sd	SD1	29	789	3	33.1327
sd	SD1	29	790	3	104.788
sd	SD1	29	791	3	91.0141
sd	SD1	30	792	3	142.559
sd	SD1	30	793	3	112.803
sd	SD1	30	794	3	129.498
sd	SD1	30	795	3	36.6126
sd	SD1	30	796	3	110.369
sd	SD1	30	797	3	97.4894
sd	SD1	30	798	3	20.5395
sd	SD1	30	799	3	37.8295
sd	SD1	30	800	3	105.835
sd	SD1	30	801	3	77.3475
sd	SD1	30	802	3	44.7615
sd	SD1	30	803	3	50.0202
sd	SD1	30	804	3	107.059
sd	SD1	30	805	3	71.0025
sd	SD1	30	806	3	100.385
sd	SD1	30	807	3	110.7
sd	SD1	30	808	3	43.808
sd	SD1	30	809	3	191.059
sd	SD1	30	810	3	30.9851
sd	SD1	31	811	3	279.895
sd	SD1	31	812	3	199.183
sd	SD1	31	813	3	64.7293
sd	SD1	31	814	3	184.881
sd	SD1	31	815	3	56.3417
sd	SD1	31	816	3	120.109
sd	SD1	31	817	3	61.7385
sd	SD1	31	818	3	72.4552
sd	SD1	31	819	3	28.1293
sd	SD1	31	820	3	55.4942
sd	SD1	32	821	3	53.3991
sd	SD1	32	822	3	83.2994
sd	SD1	32	823	3	123.179
sd	SD1	32	824	3	11.8584
sd	SD1	32	825	3	36.9378
sd	SD1	32	826	3	80.2606
sd	SD1	32	827	3	50.7054
sd	SD1	32	828	3	56.017
sd	SD1	32	829	3	22.7
sd	SD1	32	830	3	29.7301
sd	SD1	32	831	3	70.1158
sd	SD1	32	832	3	58.1082
sd	SD1	32	833	3	23.2235
sd	SD1	32	834	3	21.3251
sd	SD1	32	835	3	34.0765
sd	SD1	32	836	3	14.8567
sd	SD1	32	837	3	74.8092
sd	SD1	32	838	3	80.7361
sd	SD1	32	839	3	41.1824
sd	SD1	32	840	3	38.6751
sd	SD1	32	841	3	69.7025
sd	SD1	32	842	3	105.742
sd	SD1	32	843	3	113.425
sd	SD1	32	844	3	73.9637
sd	SD1	32	845	3	38.578
sd	SD1	32	846	3	27.6213
sd	SD1	32	847	3	64.0665
sd	SD1	32	848	3	28.543
sd	SD1	32	849	3	21.1198
sd	SD1	32	850	3	29.1603
sd	SD1	32	851	3	27.8995
sd	SD1	32	852	3	30.3132
sd	SD1	32	853	3	51.8085
sd	SD1	32	854	3	40.4171
sd	SD1	32	855	3	34.9582
sd	SD1	32	856	3	39.0875
sd	SD1	32	857	3	18.6572
sd	SD1	32	858	3	123.702
sd	SD1	33	859	3	83.7524
sd	SD1	33	860	3	160.517
sd	SD1	33	861	3	90.3221
sd	SD1	33	862	3	37.0714
sd	SD1	33	863	3	44.168
sd	SD1	33	864	3	134.998
sd	SD1	33	865	3	93.7278
sd	SD1	33	866	3	20.9077
sd	SD1	33	867	3	66.4671
sd	SD1	33	868	3	51.3595
sd	SD1	33	869	3	61.1778
sd	SD1	33	870	3	47.9952
sd	SD1	33	871	3	81.9348
sd	SD1	33	872	3	31.5684
sd	SD1	33	873	3	44.0021
sd	SD1	33	874	3	33.2094
sd	SD1	33	875	3	22.1853
sd	SD1	33	876	3	53.2529
sd	SD1	33	877	3	65.2279
sd	SD1	33	878	3	109.216
sd	SD1	33	879	3	30.732
sd	SD1	33	880	3	47.5467
sd	SD1	33	881	3	55.7292
sd	SD1	33	882	3	37.1667
sd	SD1	33	883	3	18.9009
sd	SD1	33	884	3	57.1777
sd	SD1	33	885	3	32.3414
sd	SD1	33	886	3	27.1367
sd	SD1	33	887	3	45.9644
sd	SD1	33	888	3	84.6891
sd	SD1	33	889	3	99.2126
sd	SD1	33	890	3	120.12
sd	SD1	33	891	3	41.6456
sd	SD1	33	892	3	23.9466
sd	SD1	33	893	3	36.8186
sd	SD1	33	894	3	18.9717
sd	SD1	33	895	3	29.6573
sd	SD1	33	896	3	46.3655
sd	SD1	33	897	3	29.9009
sd	SD1	33	898	3	31.7293
sd	SD1	33	899	3	167.304
sd	SD1	33	900	3	34.5665
sd	SD1	33	901	3	161.862
sd	SD1	33	902	3	52.4029
sd	SD1	33	903	3	136.653
sd	SD1	33	904	3	27.5673
sd	SD1	33	905	3	14.4304
sd	SD1	33	906	3	54.745
sd	SD1	33	907	3	29.6966
sd	SD1	33	908	3	56.5008
sd	SD1	33	909	3	31.7767
sd	SD1	33	910	3	40.5931
sd	SD1	33	911	3	36.4146
sd	SD2	34	912	3	92.0333
sd	SD2	34	913	3	290.037
sd	SD2	34	914	3	193.16
sd	SD2	34	915	3	18.1382
sd	SD2	34	916	3	40.9258
sd	SD2	34	917	3	45.4815
sd	SD2	34	918	3	149.35
sd	SD2	34	919	3	36.3921
sd	SD2	34	920	3	60.3996
sd	SD2	34	921	3	128.075
sd	SD2	34	922	3	79.858
sd	SD2	34	923	3	43.2146
sd	SD2	34	924	3	61.3761
sd	SD2	34	925	3	38.4206
sd	SD2	34	926	3	103.664
sd	SD2	34	927	3	54.2485
sd	SD2	34	928	3	105.138
sd	SD2	34	929	3	213.401
sd	SD2	34	930	3	214.037
sd	SD2	34	931	3	180.441
sd	SD2	34	932	3	122.362
sd	SD2	34	933	3	73.5281
sd	SD2	34	934	3	224.59
sd	SD2	34	935	3	64.6128
sd	SD2	34	936	3	99.4818
sd	SD2	34	937	3	80.3542
sd	SD2	34	938	3	145.898
sd	SD2	34	939	3	76.6202
sd	SD2	34	940	3	68.9864
sd	SD2	34	941	3	162.542
sd	SD2	34	942	3	79.444
sd	SD2	34	943	3	67.0988
sd	SD2	34	944	3	149.126
sd	SD2	34	945	3	84.0928
sd	SD2	34	946	3	93.4013
sd	SD2	34	947	3	41.3995
sd	SD2	35	948	3	150.771
sd	SD2	35	949	3	129.995
sd	SD2	35	950	3	74.3599
sd	SD2	35	951	3	95.809
sd	SD2	35	952	3	37.8447
sd	SD2	35	953	3	36.5099
sd	SD2	35	954	3	32.2586
sd	SD2	35	955	3	44.1254
sd	SD2	35	956	3	39.2339
sd	SD2	35	957	3	89.5357
sd	SD2	35	958	3	60.7667
sd	SD2	35	959	3	66.9119
sd	SD2	35	960	3	61.8134
sd	SD2	35	961	3	59.6341
sd	SD2	35	962	3	75.3838
sd	SD2	35	963	3	72.0142
sd	SD2	35	964	3	94.8925
sd	SD2	35	965	3	27.7867
sd	SD2	36	966	3	391.432
sd	SD2	36	967	3	90.7904
sd	SD2	36	968	3	120.867
sd	SD2	36	969	3	193.071
sd	SD2	36	970	3	285.239
sd	SD2	36	971	3	210.568
sd	SD2	36	972	3	86.2339
sd	SD2	36	973	3	112.585
sd	SD2	36	974	3	63.7354
sd	SD2	36	975	3	87.206
sd	SD2	36	976	3	126.44
sd	SD2	36	977	3	36.0833
sd	SD2	36	978	3	74.1043
sd	SD2	36	979	3	98.6115
sd	SD2	36	980	3	84.7479
sd	SD2	36	981	3	79.2844
sd	SD2	36	982	3	76.8493
sd	SD2	36	983	3	50.7278
sd	SD2	36	984	3	87.4381
sd	SD2	37	985	3	387.354
sd	SD2	37	986	3	420.092
sd	SD2	37	987	3	197.423
sd	SD2	37	988	3	109.35
sd	SD2	37	989	3	121.997
sd	SD2	37	990	3	382.455
sd	SD2	37	991	3	335.685
sd	SD2	37	992	3	182.746
sd	SD2	37	993	3	446.953
sd	SD2	37	994	3	401.963
sd	SD2	37	995	3	160.947
sd	SD2	37	996	3	268.884
sd	SD2	37	997	3	171.513
sd	SD2	37	998	3	108.453
sd	SD2	37	999	3	154.923
sd	SD2	37	1000	3	320.391
sd	SD2	37	1001	3	108.655
sd	SD2	37	1002	3	53.8118
sd	SD2	37	1003	3	156.986
sd	SD2	37	1004	3	347.536
sd	SD2	37	1005	3	199.378
sd	SD2	37	1006	3	553.239
sd	SD2	37	1007	3	233.621
sd	SD2	37	1008	3	73.2272
sd	SD2	37	1009	3	58.645
sd	SD2	37	1010	3	80.6993
sd	SD2	37	1011	3	43.3087
sd	SD2	37	1012	3	74.2842
sd	SD2	37	1013	3	78.4785
sd	SD2	37	1014	3	127.222
sd	SD2	37	1015	3	37.3367
sd	SD2	37	1016	3	69.062
sd	SD2	37	1017	3	217.683
sd	SD2	37	1018	3	32.0078
sd	SD2	37	1019	3	87.3986
sd	SD2	38	1020	3	209.399
sd	SD2	38	1021	3	188.23
sd	SD2	38	1022	3	383.582
sd	SD2	38	1023	3	58.4635
sd	SD2	38	1024	3	86.1969
sd	SD2	38	1025	3	42.3951
sd	SD2	38	1026	3	39.3407
sd	SD2	38	1027	3	111.608
sd	SD2	38	1028	3	81.161
sd	SD2	38	1029	3	84.8176
sd	SD2	38	1030	3	279.839
sd	SD2	38	1031	3	139.869
sd	SD2	38	1032	3	60.8611
sd	SD2	38	1033	3	78.4169
sd	SD2	38	1034	3	92.8096
sd	SD3	39	1035	3	129.008
sd	SD3	39	1036	3	26.6655
sd	SD3	39	1037	3	22.5603
sd	SD3	39	1038	3	142.604
sd	SD3	39	1039	3	53.946
sd	SD3	39	1040	3	51.8278
sd	SD3	39	1041	3	67.7424
sd	SD3	39	1042	3	41.3174
sd	SD3	39	1043	3	62.7251
sd	SD3	39	1044	3	60.1769
sd	SD3	39	1045	3	55.3416
sd	SD3	39	1046	3	49.5935
sd	SD3	39	1047	3	75.7386
sd	SD3	39	1048	3	32.0803
sd	SD3	39	1049	3	71.8894
sd	SD3	39	1050	3	134.828
sd	SD3	39	1051	3	62.3774
sd	SD3	39	1052	3	86.5319
sd	SD3	39	1053	3	79.1481
sd	SD3	39	1054	3	140.874
sd	SD3	39	1055	3	15.1503
sd	SD3	39	1056	3	83.5671
sd	SD3	39	1057	3	57.9318
sd	SD3	39	1058	3	92.826
sd	SD3	39	1059	3	49.3427
sd	SD3	39	1060	3	24.2251
sd	SD3	39	1061	3	34.0484
sd	SD3	39	1062	3	56.6144
sd	SD3	40	1063	3	62.309
sd	SD3	40	1064	3	120.137
sd	SD3	40	1065	3	47.7971
sd	SD3	40	1066	3	39.7044
sd	SD3	40	1067	3	66.6217
sd	SD3	40	1068	3	59.9354
sd	SD3	40	1069	3	116.46
sd	SD3	40	1070	3	61.7286
sd	SD3	40	1071	3	84.7035
sd	SD3	40	1072	3	62.6067
sd	SD3	40	1073	3	83.7455
sd	SD3	40	1074	3	41.3887
sd	SD3	40	1075	3	35.6683
sd	SD3	40	1076	3	49.5184
sd	SD3	40	1077	3	34.1741
sd	SD3	40	1078	3	106.347
sd	SD3	40	1079	3	94.4673
sd	SD3	40	1080	3	80.2817
sd	SD3	40	1081	3	40.4839
sd	SD3	40	1082	3	41.794
sd	SD3	40	1083	3	14.2622
sd	SD3	40	1084	3	47.6462
sd	SD3	40	1085	3	26.9318
sd	SD3	40	1086	3	34.0021
sd	SD3	40	1087	3	25.2023
sd	SD3	40	1088	3	106.82
sd	SD3	40	1089	3	57.8838
sd	SD3	40	1090	3	40.1837
sd	SD3	40	1091	3	102.746
sd	SD3	40	1092	3	132.656
sd	SD3	40	1093	3	62.7459
sd	SD3	40	1094	3	81.5471
sd	SD3	40	1095	3	45.8816
sd	SD3	40	1096	3	59.4755
sd	SD3	40	1097	3	107.85
sd	SD3	40	1098	3	34.7588
sd	SD3	40	1099	3	75.0503
sd	SD3	40	1100	3	52.4653
sd	SD3	40	1101	3	50.6432
sd	SD3	40	1102	3	33.1015
sd	SD3	40	1103	3	18.4021
sd	SD3	41	1104	3	67.0379
sd	SD3	41	1105	3	83.6793
sd	SD3	41	1106	3	74.6089
sd	SD3	41	1107	3	191.717
sd	SD3	41	1108	3	185.762
sd	SD3	41	1109	3	57.4153
sd	SD3	41	1110	3	83.6631
sd	SD3	41	1111	3	18.1723
sd	SD3	41	1112	3	38.9442
sd	SD3	41	1113	3	184.869
sd	SD3	41	1114	3	107.333
sd	SD3	41	1115	3	43.14
sd	SD3	41	1116	3	50.2148
sd	SD3	41	1117	3	151.371
sd	SD3	41	1118	3	83.7567
sd	SD3	41	1119	3	86.26
sd	SD3	41	1120	3	64.8492
sd	SD3	41	1121	3	73.2498
sd	SD3	41	1122	3	60.2932
sd	SD3	41	1123	3	16.6855
sd	SD3	41	1124	3	32.7712
sd	SD3	41	1125	3	60.3162
sd	SD3	41	1126	3	37.8434
sd	SD3	41	1127	3	80.4222
sd	SD3	41	1128	3	50.5426
sd	SD3	41	1129	3	69.2116
sd	SD3	42	1130	3	184.658
sd	SD3	42	1131	3	127.499
sd	SD3	42	1132	3	142.19
sd	SD3	42	1133	3	76.7839
sd	SD3	42	1134	3	81.0562
sd	SD3	42	1135	3	43.2937
sd	SD3	42	1136	3	77.8089
sd	SD3	42	1137	3	59.5159
sd	SD3	42	1138	3	56.854
sd	SD3	42	1139	3	133.865
sd	SD3	42	1140	3	124.815
sd	SD3	42	1141	3	36.4379
sd	SD3	42	1142	3	65.5825
sd	SD3	42	1143	3	14.8388
sd	SD3	42	1144	3	47.7665
sd	SD3	42	1145	3	87.4314
sd	SD3	42	1146	3	48.4889
sd	SD4	43	1147	3	94.3245
sd	SD4	43	1148	3	19.1804
sd	SD4	43	1149	3	87.6317
sd	SD4	43	1150	3	122.132
sd	SD4	43	1151	3	24.1515
sd	SD4	43	1152	3	32.2337
sd	SD4	43	1153	3	63.412
sd	SD4	43	1154	3	33.405
sd	SD4	43	1155	3	43.6909
sd	SD4	43	1156	3	52.1482
sd	SD4	43	1157	3	61.9751
sd	SD4	43	1158	3	65.7981
sd	SD4	43	1159	3	21.9004
sd	SD4	43	1160	3	109.381
sd	SD4	43	1161	3	25.0753
sd	SD4	43	1162	3	27.9817
sd	SD4	43	1163	3	21.4161
sd	SD4	43	1164	3	32.0073
sd	SD4	43	1165	3	25.1449
sd	SD4	43	1166	3	28.1334
sd	SD4	43	1167	3	20.8065
sd	SD4	43	1168	3	29.2702
sd	SD4	43	1169	3	16.3319
sd	SD4	43	1170	3	28.8566
sd	SD4	44	1171	3	131.249
sd	SD4	44	1172	3	72.9152
sd	SD4	44	1173	3	46.146
sd	SD4	44	1174	3	69.4337
sd	SD4	44	1175	3	65.8547
sd	SD4	44	1176	3	74.434
sd	SD4	44	1177	3	21.664
sd	SD4	44	1178	3	47.8871
sd	SD4	44	1179	3	25.8268
sd	SD4	44	1180	3	3.17751
sd	SD4	44	1181	3	38.2649
sd	SD4	44	1182	3	16.8791
sd	SD4	44	1183	3	29.5705
sd	SD4	44	1184	3	13.7074
sd	SD4	44	1185	3	13.5561
sd	SD4	44	1186	3	53.7324
sd	SD4	45	1187	3	60.0538
sd	SD4	45	1188	3	27.2328
sd	SD4	45	1189	3	62.8927
sd	SD4	45	1190	3	28.0807
sd	SD4	45	1191	3	62.8508
sd	SD4	45	1192	3	29.3905
sd	SD4	45	1193	3	38.8913
sd	SD4	45	1194	3	28.6722
sd	SD4	45	1195	3	21.6579
sd	SD4	45	1196	3	27.5328
sd	SD4	45	1197	3	30.798
sd	SD4	45	1198	3	23.7117
sd	SD4	45	1199	3	29.8234
sd	SD4	45	1200	3	21.9201
sd	SD4	45	1201	3	92.6467
sd	SD4	45	1202	3	15.3333
sd	SD4	45	1203	3	28.7944
sd	SD4	45	1204	3	18.1264
sd	SD4	45	1205	3	4.49552
sd	SD4	45	1206	3	9.34713
sd	SD4	45	1207	3	36.303
sd	SD4	45	1208	3	40.2898
sd	SD4	45	1209	3	10.585
sd	SD4	45	1210	3	73.7502
sd	SD4	45	1211	3	10.1201
sd	SD4	45	1212	3	19.6106
sd	SD4	45	1213	3	39.265
sd	SD4	45	1214	3	29.6718
sd	SD4	45	1215	3	74.6356
sd	SD4	46	1216	3	171.403
sd	SD4	46	1217	3	80.6397
sd	SD4	46	1218	3	139.434
sd	SD4	46	1219	3	80.1531
sd	SD4	46	1220	3	115.501
sd	SD4	46	1221	3	168.953
sd	SD4	46	1222	3	66.0978
sd	SD4	46	1223	3	62.2306
sd	SD4	46	1224	3	39.9319
sd	SD4	46	1225	3	51.1202
sd	SD4	46	1226	3	59.4201
sd	SD4	46	1227	3	26.5103
sd	SD4	46	1228	3	44.7626
sd	SD4	46	1229	3	25.1804
sd	SD4	46	1230	3	17.8933
sd	SD4	46	1231	3	32.2664
sd	SD4	46	1232	3	26.9266
sd	SD4	46	1233	3	10.1763
sd	SD4	46	1234	3	17.1472
sd	SD4	46	1235	3	46.8681
sd	SD4	46	1236	3	11.4111
sd	SD4	46	1237	3	24.3636
sd	SD4	46	1238	3	26.6669
sd	SD4	46	1239	3	36.0995
sd	SD4	46	1240	3	27.9481
sd	SD4	46	1241	3	24.6397
sd	SD4	46	1242	3	18.8091
sd	SD4	46	1243	3	22.1827
sd	SD4	46	1244	3	28.0447
sd	SD4	46	1245	3	10.9912
sd	SD4	46	1246	3	43.614
sd	SD4	46	1247	3	30.3841
sd	SD4	46	1248	3	21.393
sd	SD4	46	1249	3	76.4108
sd	SD4	46	1250	3	9.58771
sd	SD4	46	1251	3	27.6057
sd	SD4	46	1252	3	34.2721
sd	SD4	46	1253	3	23.2124
sd	SD4	46	1254	3	42.8672
sd	SD4	46	1255	3	17.5664
sd	SD4	46	1256	3	23.501
sd	SD4	46	1257	3	37.7754
sd	SD4	46	1258	3	13.7227
sd	SD4	46	1259	3	20.0363
sd	SD4	46	1260	3	11.4101
sd	SD4	46	1261	3	15.7075
sd	SD5	47	1262	3	143.071
sd	SD5	47	1263	3	162.389
sd	SD5	47	1264	3	99.1357
sd	SD5	47	1265	3	43.6406
sd	SD5	47	1266	3	58.2133
sd	SD5	47	1267	3	35.3715
sd	SD5	47	1268	3	117.731
sd	SD5	47	1269	3	140.38
sd	SD5	47	1270	3	43.4272
sd	SD5	47	1271	3	11.8275
sd	SD5	47	1272	3	37.1482
sd	SD5	47	1273	3	53.1339
sd	SD5	47	1274	3	16.7483
sd	SD5	47	1275	3	24.0792
sd	SD5	47	1276	3	9.35467
sd	SD5	47	1277	3	48.0463
sd	SD5	47	1278	3	40.483
sd	SD5	47	1279	3	28.5853
sd	SD5	47	1280	3	21.764
sd	SD5	47	1281	3	34.5635
sd	SD5	47	1282	3	23.3179
sd	SD5	47	1283	3	43.6527
sd	SD5	47	1284	3	30.68
sd	SD5	47	1285	3	32.3873
sd	SD5	47	1286	3	59.0519
sd	SD5	47	1287	3	19.2022
sd	SD5	48	1288	3	100.709
sd	SD5	48	1289	3	21.7914
sd	SD5	48	1290	3	35.4868
sd	SD5	48	1291	3	25.7729
sd	SD5	48	1292	3	81.0222
sd	SD5	48	1293	3	11.0718
sd	SD5	48	1294	3	50.9822
sd	SD5	48	1295	3	33.6409
sd	SD5	48	1296	3	29.1408
sd	SD5	48	1297	3	18.8282
sd	SD5	48	1298	3	28.6734
sd	SD5	48	1299	3	54.9337
sd	SD5	48	1300	3	66.4453
sd	SD5	48	1301	3	76.6358
sd	SD5	48	1302	3	27.3973
sd	SD5	48	1303	3	87.5795
sd	SD5	48	1304	3	9.23708
sd	SD5	48	1305	3	16.2876
sd	SD5	48	1306	3	43.6438
sd	SD5	48	1307	3	29.2192
sd	SD5	48	1308	3	16.8057
sd	SD5	48	1309	3	64.2532
sd	SD5	48	1310	3	29.4392
sd	SD5	48	1311	3	15.2632
sd	SD5	48	1312	3	27.8304
sd	SD5	48	1313	3	29.5241
sd	SD5	48	1314	3	28.5006
sd	SD5	48	1315	3	67.6634
sd	SD5	48	1316	3	23.8447
sd	SD5	48	1317	3	63.9875
sd	SD5	48	1318	3	30.7179
sd	SD5	48	1319	3	26.6053
sd	SD5	48	1320	3	78.6552
sd	SD5	48	1321	3	27.1649
sd	SD5	48	1322	3	53.1517
sd	SD5	48	1323	3	99.7366
sd	SD5	48	1324	3	35.3594
sd	SD5	48	1325	3	35.4755
sd	SD5	48	1326	3	56.2103
sd	SD5	48	1327	3	49.5037
sd	SD5	48	1328	3	25.8213
sd	SD5	48	1329	3	53.2963
sd	SD5	48	1330	3	33.8658
sd	SD5	48	1331	3	25.6139
sd	SD5	48	1332	3	44.9617
sd	SD5	48	1333	3	47.6103
sd	SD5	48	1334	3	39.8552
sd	SD5	48	1335	3	22.2145
sd	SD5	48	1336	3	41.7552
sd	SD5	48	1337	3	38.5419
sd	SD5	48	1338	3	18.5351
sd	SD5	48	1339	3	26.2636
sd	SD5	48	1340	3	24.7472
sd	SD5	48	1341	3	21.0339
sd	SD5	48	1342	3	26.7564
sd	SD5	49	1343	3	34.4004
sd	SD5	49	1344	3	60.6893
sd	SD5	49	1345	3	10.0569
sd	SD5	49	1346	3	27.0456
sd	SD5	49	1347	3	34.0508
sd	SD5	49	1348	3	32.3274
sd	SD5	49	1349	3	27.8993
sd	SD5	49	1350	3	91.7763
sd	SD5	49	1351	3	225.979
sd	SD5	49	1352	3	49.6228
sd	SD5	49	1353	3	55.0154
sd	SD5	49	1354	3	50.9812
sd	SD5	49	1355	3	34.8432
sd	SD5	49	1356	3	49.139
sd	SD5	49	1357	3	29.3715
sd	SD5	49	1358	3	35.8673
sd	SD5	49	1359	3	3.07385
sd	SD5	49	1360	3	49.6258
sd	SD5	49	1361	3	14.7883
sd	SD5	49	1362	3	26.5136
sd	SD5	49	1363	3	34.6492
sd	SD5	49	1364	3	15.6483
sd	SD5	49	1365	3	12.0476
sd	SD5	49	1366	3	17.4601
sd	SD5	49	1367	3	30.2534
sd	SD5	49	1368	3	12.914
sd	SD5	49	1369	3	8.89444
sd	SD5	49	1370	3	20.6823
sd	SD5	49	1371	3	25.454
sd	SD5	49	1372	3	20.1584
sd	SD5	49	1373	3	26.9901
sd	SD5	50	1374	3	64.8311
sd	SD5	50	1375	3	106.24
sd	SD5	50	1376	3	20.2895
sd	SD5	50	1377	3	22.6224
sd	SD5	50	1378	3	104.765
sd	SD5	50	1379	3	37.7392
sd	SD5	50	1380	3	79.376
sd	SD5	50	1381	3	80.184
sd	SD5	50	1382	3	112.139
sd	SD5	50	1383	3	17.2178
sd	SD5	50	1384	3	18.6554
sd	SD5	50	1385	3	25.172
sd	SD5	50	1386	3	31.5581
sd	SD5	50	1387	3	17.9263
sd	SD5	50	1388	3	39.2686
sd	SD5	50	1389	3	60.5543
sd	SD5	50	1390	3	22.4818
sd	SD5	50	1391	3	29.8948
sd	SD5	50	1392	3	29.0575
sd	SD5	50	1393	3	36.2857
sd	SD5	50	1394	3	40.9901
sd	SD5	50	1395	3	22.654
sd	SD5	50	1396	3	44.8734
sd	SD5	50	1397	3	26.2084
sd	SD5	50	1398	3	28.8056
sd	SD5	50	1399	3	24.8129
sd	SD5	50	1400	3	16.9755
sd	SD5	50	1401	3	18.3103
sd	SD5	50	1402	3	13.783
sd	SD5	50	1403	3	14.4776
sd	SD5	50	1404	3	12.2414
sd	SD5	50	1405	3	9.37104
sd	SD5	50	1406	3	29.873
sd	SD5	50	1407	3	18.895
sd	SD5	50	1408	3	23.1032
sd	SD5	50	1409	3	31.8568
sd	SD5	50	1410	3	47.6588
sd	SD5	50	1411	3	33.3272
sd	SD5	50	1412	3	21.346
sd	SD5	50	1413	3	29.5113
sd	SD5	50	1414	3	18.73
sd	SD5	50	1415	3	14.3457
sd	SD5	50	1416	3	12.0672
sd	SD5	50	1417	3	17.8114
sd	SD5	50	1418	3	8.11502
sd	SD5	50	1419	3	13.5784
sd	SD5	50	1420	3	16.6241
sd	SD5	50	1421	3	25.5934
sd	SD5	50	1422	3	28.3623
sd	SD5	50	1423	3	22.8192
sd	SD5	50	1424	3	10.3894
sd	SD5	50	1425	3	9.91443
sd	SD5	50	1426	3	16.077
sd	SD6	51	1427	3	49.4497
sd	SD6	51	1428	3	63.2938
sd	SD6	51	1429	3	115.27
sd	SD6	51	1430	3	21.8079
sd	SD6	51	1431	3	64.3309
sd	SD6	51	1432	3	95.2496
sd	SD6	51	1433	3	39.0523
sd	SD6	51	1434	3	25.2632
sd	SD6	51	1435	3	40.3121
sd	SD6	51	1436	3	14.7117
sd	SD6	52	1437	3	273.004
sd	SD6	52	1438	3	141.437
sd	SD6	52	1439	3	35.6192
sd	SD6	52	1440	3	64.2286
sd	SD6	52	1441	3	234.24
sd	SD6	52	1442	3	171.065
sd	SD6	52	1443	3	27.7401
sd	SD6	52	1444	3	400.925
sd	SD6	52	1445	3	160.064
sd	SD6	52	1446	3	102.019
sd	SD6	52	1447	3	46.471
sd	SD6	52	1448	3	57.8014
sd	SD6	52	1449	3	55.6193
sd	SD6	52	1450	3	122.445
sd	SD6	52	1451	3	171.092
sd	SD6	52	1452	3	11.6354
sd	SD6	52	1453	3	92.351
sd	SD6	52	1454	3	63.1666
sd	SD6	52	1455	3	315.385
sd	SD6	52	1456	3	48.192
sd	SD6	53	1457	3	259.414
sd	SD6	53	1458	3	105.472
sd	SD6	53	1459	3	37.5387
sd	SD6	53	1460	3	27.3988
sd	SD6	53	1461	3	23.4419
sd	SD6	53	1462	3	40.7548
sd	SD6	53	1463	3	13.131
sd	SD6	53	1464	3	35.9621
sd	SD6	53	1465	3	96.5079
sd	SD6	53	1466	3	49.5267
sd	SD6	53	1467	3	34.0715
sd	SD6	53	1468	3	26.8701
sd	SD6	53	1469	3	82.6841
sd	SD6	53	1470	3	42.1311
sd	SD6	53	1471	3	29.1291
sd	SD6	53	1472	3	20.0618
sd	SD6	53	1473	3	29.924
sd	SD6	53	1474	3	30.9748
sd	SD6	53	1475	3	20.6168
sd	SD6	53	1476	3	29.2651
sd	SD6	53	1477	3	23.8818
sd	SD6	53	1478	3	18.4365
sd	SD6	53	1479	3	11.8376
sd	SD6	53	1480	3	18.8603
sd	SD6	53	1481	3	15.1807
sd	SD6	53	1482	3	20.9801
sd	SD6	53	1483	3	115.977
sd	SD6	53	1484	3	28.0643
sd	SD6	53	1485	3	270.597
sd	SD6	54	1486	3	127.368
sd	SD6	54	1487	3	117.116
sd	SD6	54	1488	3	36.5857
sd	SD6	54	1489	3	37.5461
sd	SD6	54	1490	3	43.9375
sd	SD6	54	1491	3	126.966
sd	SD6	54	1492	3	147.985
sd	SD6	54	1493	3	59.8405
sd	SD6	54	1494	3	51.3263
sd	SD6	54	1495	3	39.4103
sd	SD6	54	1496	3	26.2596
sd	SD6	54	1497	3	157.432
sd	SD6	54	1498	3	126.653
sd	SD6	54	1499	3	49.1022
sd	SD6	55	1500	3	211.698
sd	SD6	55	1501	3	53.7521
sd	SD6	55	1502	3	99.7947
sd	SD6	55	1503	3	146.04
sd	SD6	55	1504	3	46.4338
sd	SD6	55	1505	3	65.3349
sd	SD6	55	1506	3	54.6015
sd	SD6	55	1507	3	53.7516
sd	SD6	55	1508	3	151.255
sd	SD6	55	1509	3	68.9955
sd	SD6	55	1510	3	82.4053
sd	SD6	56	1511	3	169.162
sd	SD6	56	1512	3	161.861
sd	SD6	56	1513	3	22.5819
sd	SD6	56	1514	3	9.77502
sd	SD6	56	1515	3	39.3338
sd	SD6	56	1516	3	79.0079
sd	SD6	56	1517	3	52.0315
sd	SD6	56	1518	3	96.8795
sd	SD6	56	1519	3	80.6601
sd	SD6	56	1520	3	139.857
sd	SD6	56	1521	3	154.768
sd	SD6	56	1522	3	91.5131
sd	SD6	56	1523	3	31.5912
sd	SD6	56	1524	3	76.8109
sd	SD6	56	1525	3	32.3555
sd	SD6	56	1526	3	47.9056
sd	SD6	56	1527	3	63.6335
sd	SD6	56	1528	3	15.5127
sd	SD6	56	1529	3	61.1981
sd	SD6	56	1530	3	93.8014
sd	SD1	29	780	4	445.289
sd	SD1	29	781	4	199.299
sd	SD1	29	782	4	109.574
sd	SD1	29	783	4	172.257
sd	SD1	29	784	4	284.982
sd	SD1	29	785	4	342.422
sd	SD1	29	786	4	107.333
sd	SD1	29	787	4	78.2357
sd	SD1	29	788	4	63.4999
sd	SD1	29	789	4	48.0738
sd	SD1	29	790	4	133.204
sd	SD1	29	791	4	177.039
sd	SD1	30	792	4	129.738
sd	SD1	30	793	4	65.0715
sd	SD1	30	794	4	143.58
sd	SD1	30	795	4	31.801
sd	SD1	30	796	4	112.952
sd	SD1	30	797	4	95.1248
sd	SD1	30	798	4	16.4248
sd	SD1	30	799	4	14.856
sd	SD1	30	800	4	139.163
sd	SD1	30	801	4	75.6417
sd	SD1	30	802	4	66.3024
sd	SD1	30	803	4	54.9116
sd	SD1	30	804	4	61.5755
sd	SD1	30	805	4	64.389
sd	SD1	30	806	4	81.0507
sd	SD1	30	807	4	137.906
sd	SD1	30	808	4	35.4863
sd	SD1	30	809	4	174.603
sd	SD1	30	810	4	39.0956
sd	SD1	31	811	4	260.835
sd	SD1	31	812	4	177.38
sd	SD1	31	813	4	62.2342
sd	SD1	31	814	4	191.312
sd	SD1	31	815	4	49.7365
sd	SD1	31	816	4	85.1288
sd	SD1	31	817	4	44.879
sd	SD1	31	818	4	67.8164
sd	SD1	31	819	4	53.7436
sd	SD1	31	820	4	61.0408
sd	SD1	32	821	4	73.247
sd	SD1	32	822	4	94.6622
sd	SD1	32	823	4	105.447
sd	SD1	32	824	4	37.5015
sd	SD1	32	825	4	37.6961
sd	SD1	32	826	4	76.5461
sd	SD1	32	827	4	53.0483
sd	SD1	32	828	4	63.4246
sd	SD1	32	829	4	41.19
sd	SD1	32	830	4	49.3045
sd	SD1	32	831	4	59.9726
sd	SD1	32	832	4	53.7786
sd	SD1	32	833	4	21.1785
sd	SD1	32	834	4	32.9847
sd	SD1	32	835	4	42.6305
sd	SD1	32	836	4	16.7887
sd	SD1	32	837	4	83.0221
sd	SD1	32	838	4	114.857
sd	SD1	32	839	4	45.397
sd	SD1	32	840	4	53.462
sd	SD1	32	841	4	62.8759
sd	SD1	32	842	4	111.85
sd	SD1	32	843	4	104.053
sd	SD1	32	844	4	63.5124
sd	SD1	32	845	4	34.6438
sd	SD1	32	846	4	40.0888
sd	SD1	32	847	4	75.467
sd	SD1	32	848	4	19.6833
sd	SD1	32	849	4	4.78938
sd	SD1	32	850	4	7.80871
sd	SD1	32	851	4	31.2243
sd	SD1	32	852	4	23.5247
sd	SD1	32	853	4	51.0481
sd	SD1	32	854	4	39.9018
sd	SD1	32	855	4	45.1811
sd	SD1	32	856	4	19.0189
sd	SD1	32	857	4	39.6764
sd	SD1	32	858	4	120.885
sd	SD1	33	859	4	56.3274
sd	SD1	33	860	4	121.741
sd	SD1	33	861	4	100.828
sd	SD1	33	862	4	46.7187
sd	SD1	33	863	4	34.3233
sd	SD1	33	864	4	119.205
sd	SD1	33	865	4	96.1463
sd	SD1	33	866	4	16.7401
sd	SD1	33	867	4	64.8843
sd	SD1	33	868	4	55.9404
sd	SD1	33	869	4	67.4974
sd	SD1	33	870	4	55.8565
sd	SD1	33	871	4	74.1731
sd	SD1	33	872	4	25.9251
sd	SD1	33	873	4	59.6088
sd	SD1	33	874	4	31.7549
sd	SD1	33	875	4	34.2637
sd	SD1	33	876	4	70.4641
sd	SD1	33	877	4	68.6515
sd	SD1	33	878	4	109.477
sd	SD1	33	879	4	48.4386
sd	SD1	33	880	4	61.1268
sd	SD1	33	881	4	66.7636
sd	SD1	33	882	4	35.2699
sd	SD1	33	883	4	23.9059
sd	SD1	33	884	4	68.6042
sd	SD1	33	885	4	41.2383
sd	SD1	33	886	4	42.7471
sd	SD1	33	887	4	56.5185
sd	SD1	33	888	4	81.1725
sd	SD1	33	889	4	124.512
sd	SD1	33	890	4	111.265
sd	SD1	33	891	4	52.6057
sd	SD1	33	892	4	30.2853
sd	SD1	33	893	4	42.0045
sd	SD1	33	894	4	22.3703
sd	SD1	33	895	4	32.265
sd	SD1	33	896	4	34.1175
sd	SD1	33	897	4	46.2583
sd	SD1	33	898	4	66.5873
sd	SD1	33	899	4	132.347
sd	SD1	33	900	4	14.1554
sd	SD1	33	901	4	105.999
sd	SD1	33	902	4	72.3403
sd	SD1	33	903	4	118.093
sd	SD1	33	904	4	42.2778
sd	SD1	33	905	4	22.6972
sd	SD1	33	906	4	70.4238
sd	SD1	33	907	4	27.3942
sd	SD1	33	908	4	40.7344
sd	SD1	33	909	4	40.1315
sd	SD1	33	910	4	38.6081
sd	SD1	33	911	4	26.7424
sd	SD2	34	912	4	95.9473
sd	SD2	34	913	4	310.298
sd	SD2	34	914	4	239.982
sd	SD2	34	915	4	40.5207
sd	SD2	34	916	4	40.3864
sd	SD2	34	917	4	34.4312
sd	SD2	34	918	4	151.767
sd	SD2	34	919	4	32.5471
sd	SD2	34	920	4	75.8079
sd	SD2	34	921	4	169.308
sd	SD2	34	922	4	105.544
sd	SD2	34	923	4	71.8647
sd	SD2	34	924	4	48.6822
sd	SD2	34	925	4	36.3719
sd	SD2	34	926	4	110.187
sd	SD2	34	927	4	47.9603
sd	SD2	34	928	4	125.644
sd	SD2	34	929	4	313.2
sd	SD2	34	930	4	180.485
sd	SD2	34	931	4	206.172
sd	SD2	34	932	4	116.556
sd	SD2	34	933	4	60.9718
sd	SD2	34	934	4	196.255
sd	SD2	34	935	4	62.9694
sd	SD2	34	936	4	103.841
sd	SD2	34	937	4	59.2192
sd	SD2	34	938	4	166.081
sd	SD2	34	939	4	82.5858
sd	SD2	34	940	4	67.571
sd	SD2	34	941	4	152.67
sd	SD2	34	942	4	69.0051
sd	SD2	34	943	4	84.9193
sd	SD2	34	944	4	133.371
sd	SD2	34	945	4	75.1962
sd	SD2	34	946	4	70.2681
sd	SD2	34	947	4	87.9127
sd	SD2	35	948	4	143.134
sd	SD2	35	949	4	97.5386
sd	SD2	35	950	4	48.7716
sd	SD2	35	951	4	73.3515
sd	SD2	35	952	4	23.9679
sd	SD2	35	953	4	50.5965
sd	SD2	35	954	4	30.493
sd	SD2	35	955	4	56.7347
sd	SD2	35	956	4	37.2852
sd	SD2	35	957	4	56.1847
sd	SD2	35	958	4	57.8797
sd	SD2	35	959	4	69.1015
sd	SD2	35	960	4	78.1899
sd	SD2	35	961	4	40.9904
sd	SD2	35	962	4	43.6205
sd	SD2	35	963	4	66.8879
sd	SD2	35	964	4	63.939
sd	SD2	35	965	4	32.6278
sd	SD2	36	966	4	383.102
sd	SD2	36	967	4	138.923
sd	SD2	36	968	4	176.532
sd	SD2	36	969	4	143.319
sd	SD2	36	970	4	302.867
sd	SD2	36	971	4	161.153
sd	SD2	36	972	4	94.61
sd	SD2	36	973	4	70.6217
sd	SD2	36	974	4	70.2197
sd	SD2	36	975	4	117.564
sd	SD2	36	976	4	71.2552
sd	SD2	36	977	4	41.3248
sd	SD2	36	978	4	61.2014
sd	SD2	36	979	4	123.498
sd	SD2	36	980	4	53.501
sd	SD2	36	981	4	58.0627
sd	SD2	36	982	4	72.5571
sd	SD2	36	983	4	42.7267
sd	SD2	36	984	4	112.538
sd	SD2	37	985	4	375.825
sd	SD2	37	986	4	507.579
sd	SD2	37	987	4	203.15
sd	SD2	37	988	4	91.6249
sd	SD2	37	989	4	128.179
sd	SD2	37	990	4	426.992
sd	SD2	37	991	4	231.112
sd	SD2	37	992	4	200.797
sd	SD2	37	993	4	515.163
sd	SD2	37	994	4	338.891
sd	SD2	37	995	4	181.215
sd	SD2	37	996	4	265.899
sd	SD2	37	997	4	126.942
sd	SD2	37	998	4	133.908
sd	SD2	37	999	4	121.907
sd	SD2	37	1000	4	275.182
sd	SD2	37	1001	4	74.4548
sd	SD2	37	1002	4	52.4366
sd	SD2	37	1003	4	121.856
sd	SD2	37	1004	4	272.288
sd	SD2	37	1005	4	170.238
sd	SD2	37	1006	4	493.76
sd	SD2	37	1007	4	192.049
sd	SD2	37	1008	4	31.5639
sd	SD2	37	1009	4	71.0443
sd	SD2	37	1010	4	85.2669
sd	SD2	37	1011	4	80.1603
sd	SD2	37	1012	4	59.7881
sd	SD2	37	1013	4	60.9338
sd	SD2	37	1014	4	97.9131
sd	SD2	37	1015	4	64.4726
sd	SD2	37	1016	4	65.6685
sd	SD2	37	1017	4	255.608
sd	SD2	37	1018	4	27.2831
sd	SD2	37	1019	4	105.542
sd	SD2	38	1020	4	285.784
sd	SD2	38	1021	4	191.859
sd	SD2	38	1022	4	321.926
sd	SD2	38	1023	4	73.9112
sd	SD2	38	1024	4	127.836
sd	SD2	38	1025	4	32.7467
sd	SD2	38	1026	4	50.9146
sd	SD2	38	1027	4	119.905
sd	SD2	38	1028	4	113.299
sd	SD2	38	1029	4	108.301
sd	SD2	38	1030	4	219.177
sd	SD2	38	1031	4	111.054
sd	SD2	38	1032	4	65.7194
sd	SD2	38	1033	4	78.5307
sd	SD2	38	1034	4	72.3545
sd	SD3	39	1035	4	102.631
sd	SD3	39	1036	4	32.2746
sd	SD3	39	1037	4	25.7587
sd	SD3	39	1038	4	137.718
sd	SD3	39	1039	4	74.5897
sd	SD3	39	1040	4	41.9392
sd	SD3	39	1041	4	66.7394
sd	SD3	39	1042	4	49.7552
sd	SD3	39	1043	4	79.6211
sd	SD3	39	1044	4	68.7822
sd	SD3	39	1045	4	58.3226
sd	SD3	39	1046	4	48.9058
sd	SD3	39	1047	4	86.5963
sd	SD3	39	1048	4	49.2884
sd	SD3	39	1049	4	49.8539
sd	SD3	39	1050	4	135.151
sd	SD3	39	1051	4	64.7574
sd	SD3	39	1052	4	70.6797
sd	SD3	39	1053	4	69.8254
sd	SD3	39	1054	4	129.286
sd	SD3	39	1055	4	32.6589
sd	SD3	39	1056	4	81.2234
sd	SD3	39	1057	4	61.2586
sd	SD3	39	1058	4	67.3448
sd	SD3	39	1059	4	38.3318
sd	SD3	39	1060	4	36.1899
sd	SD3	39	1061	4	23.58
sd	SD3	39	1062	4	78.9797
sd	SD3	40	1063	4	75.1199
sd	SD3	40	1064	4	148.498
sd	SD3	40	1065	4	40.3724
sd	SD3	40	1066	4	53.2526
sd	SD3	40	1067	4	56.8737
sd	SD3	40	1068	4	78.5966
sd	SD3	40	1069	4	106.88
sd	SD3	40	1070	4	85.9877
sd	SD3	40	1071	4	78.0354
sd	SD3	40	1072	4	55.2502
sd	SD3	40	1073	4	75.3639
sd	SD3	40	1074	4	46.7333
sd	SD3	40	1075	4	20.3423
sd	SD3	40	1076	4	61.8242
sd	SD3	40	1077	4	50.9041
sd	SD3	40	1078	4	104.987
sd	SD3	40	1079	4	84.8989
sd	SD3	40	1080	4	74.241
sd	SD3	40	1081	4	24.047
sd	SD3	40	1082	4	54.6147
sd	SD3	40	1083	4	41.0246
sd	SD3	40	1084	4	47.0453
sd	SD3	40	1085	4	29.9898
sd	SD3	40	1086	4	31.9519
sd	SD3	40	1087	4	31.0677
sd	SD3	40	1088	4	97.6192
sd	SD3	40	1089	4	66.1631
sd	SD3	40	1090	4	27.8245
sd	SD3	40	1091	4	69.0015
sd	SD3	40	1092	4	187.912
sd	SD3	40	1093	4	48.5991
sd	SD3	40	1094	4	61.605
sd	SD3	40	1095	4	48.7179
sd	SD3	40	1096	4	58.7659
sd	SD3	40	1097	4	97.0584
sd	SD3	40	1098	4	27.8564
sd	SD3	40	1099	4	44.7295
sd	SD3	40	1100	4	32.6202
sd	SD3	40	1101	4	30.329
sd	SD3	40	1102	4	24.2875
sd	SD3	40	1103	4	16.07
sd	SD3	41	1104	4	79.2139
sd	SD3	41	1105	4	74.3955
sd	SD3	41	1106	4	59.8188
sd	SD3	41	1107	4	127.216
sd	SD3	41	1108	4	181.014
sd	SD3	41	1109	4	36.6157
sd	SD3	41	1110	4	82.7237
sd	SD3	41	1111	4	16.2583
sd	SD3	41	1112	4	34.9287
sd	SD3	41	1113	4	168.245
sd	SD3	41	1114	4	88.4275
sd	SD3	41	1115	4	52.1352
sd	SD3	41	1116	4	37.5818
sd	SD3	41	1117	4	135.744
sd	SD3	41	1118	4	51.7599
sd	SD3	41	1119	4	88.6976
sd	SD3	41	1120	4	52.9955
sd	SD3	41	1121	4	46.3098
sd	SD3	41	1122	4	50.9683
sd	SD3	41	1123	4	30.7989
sd	SD3	41	1124	4	37.1863
sd	SD3	41	1125	4	60.7233
sd	SD3	41	1126	4	34.3931
sd	SD3	41	1127	4	79.5002
sd	SD3	41	1128	4	51.0419
sd	SD3	41	1129	4	63.444
sd	SD3	42	1130	4	278.968
sd	SD3	42	1131	4	68.6349
sd	SD3	42	1132	4	149.183
sd	SD3	42	1133	4	64.9911
sd	SD3	42	1134	4	81.5292
sd	SD3	42	1135	4	30.6906
sd	SD3	42	1136	4	104.921
sd	SD3	42	1137	4	37.3929
sd	SD3	42	1138	4	69.7766
sd	SD3	42	1139	4	110.787
sd	SD3	42	1140	4	113.071
sd	SD3	42	1141	4	36.4612
sd	SD3	42	1142	4	50.8013
sd	SD3	42	1143	4	9.54703
sd	SD3	42	1144	4	34.7139
sd	SD3	42	1145	4	94.9079
sd	SD3	42	1146	4	36.5668
sd	SD4	43	1147	4	107.718
sd	SD4	43	1148	4	9.19464
sd	SD4	43	1149	4	70.8762
sd	SD4	43	1150	4	113.483
sd	SD4	43	1151	4	31.0695
sd	SD4	43	1152	4	27.3512
sd	SD4	43	1153	4	50.0975
sd	SD4	43	1154	4	26.1457
sd	SD4	43	1155	4	51.1747
sd	SD4	43	1156	4	59.5906
sd	SD4	43	1157	4	59.0984
sd	SD4	43	1158	4	65.3513
sd	SD4	43	1159	4	22.852
sd	SD4	43	1160	4	86.2962
sd	SD4	43	1161	4	26.2675
sd	SD4	43	1162	4	21.3223
sd	SD4	43	1163	4	24.9851
sd	SD4	43	1164	4	21.9588
sd	SD4	43	1165	4	25.632
sd	SD4	43	1166	4	39.4694
sd	SD4	43	1167	4	33.2615
sd	SD4	43	1168	4	40.3238
sd	SD4	43	1169	4	17.1879
sd	SD4	43	1170	4	11.3094
sd	SD4	44	1171	4	141.881
sd	SD4	44	1172	4	57.5113
sd	SD4	44	1173	4	40.4832
sd	SD4	44	1174	4	49.5416
sd	SD4	44	1175	4	59.6912
sd	SD4	44	1176	4	66.4513
sd	SD4	44	1177	4	32.7022
sd	SD4	44	1178	4	32.0627
sd	SD4	44	1179	4	18.7629
sd	SD4	44	1180	4	13.0283
sd	SD4	44	1181	4	37.3996
sd	SD4	44	1182	4	12.7813
sd	SD4	44	1183	4	28.4825
sd	SD4	44	1184	4	10.5202
sd	SD4	44	1185	4	27.813
sd	SD4	44	1186	4	39.3384
sd	SD4	45	1187	4	76.0971
sd	SD4	45	1188	4	20.3539
sd	SD4	45	1189	4	71.7911
sd	SD4	45	1190	4	19.1507
sd	SD4	45	1191	4	85.8335
sd	SD4	45	1192	4	38.2811
sd	SD4	45	1193	4	42.6275
sd	SD4	45	1194	4	18.6424
sd	SD4	45	1195	4	17.6007
sd	SD4	45	1196	4	14.0637
sd	SD4	45	1197	4	47.4457
sd	SD4	45	1198	4	11.1703
sd	SD4	45	1199	4	21.2555
sd	SD4	45	1200	4	21.0982
sd	SD4	45	1201	4	100.132
sd	SD4	45	1202	4	15.6544
sd	SD4	45	1203	4	23.0888
sd	SD4	45	1204	4	17.3173
sd	SD4	45	1205	4	15.2878
sd	SD4	45	1206	4	10.5691
sd	SD4	45	1207	4	40.8652
sd	SD4	45	1208	4	46.5396
sd	SD4	45	1209	4	16.4108
sd	SD4	45	1210	4	72.5236
sd	SD4	45	1211	4	15.9183
sd	SD4	45	1212	4	23.9715
sd	SD4	45	1213	4	25.5561
sd	SD4	45	1214	4	19.7312
sd	SD4	45	1215	4	66.2975
sd	SD4	46	1216	4	214.592
sd	SD4	46	1217	4	55.2072
sd	SD4	46	1218	4	123.019
sd	SD4	46	1219	4	74.1833
sd	SD4	46	1220	4	110.431
sd	SD4	46	1221	4	187.08
sd	SD4	46	1222	4	65.7902
sd	SD4	46	1223	4	60.8338
sd	SD4	46	1224	4	43.5123
sd	SD4	46	1225	4	39.7572
sd	SD4	46	1226	4	81.4214
sd	SD4	46	1227	4	30.121
sd	SD4	46	1228	4	55.5018
sd	SD4	46	1229	4	28.0142
sd	SD4	46	1230	4	12.475
sd	SD4	46	1231	4	14.7424
sd	SD4	46	1232	4	15.3774
sd	SD4	46	1233	4	21.745
sd	SD4	46	1234	4	27.6556
sd	SD4	46	1235	4	53.7733
sd	SD4	46	1236	4	29.8859
sd	SD4	46	1237	4	29.8243
sd	SD4	46	1238	4	21.8782
sd	SD4	46	1239	4	36.1953
sd	SD4	46	1240	4	42.9451
sd	SD4	46	1241	4	5.80491
sd	SD4	46	1242	4	20.0527
sd	SD4	46	1243	4	28.4887
sd	SD4	46	1244	4	38.0613
sd	SD4	46	1245	4	28.3255
sd	SD4	46	1246	4	51.2653
sd	SD4	46	1247	4	38.3643
sd	SD4	46	1248	4	30.7797
sd	SD4	46	1249	4	81.898
sd	SD4	46	1250	4	11.8199
sd	SD4	46	1251	4	42.0189
sd	SD4	46	1252	4	10.3076
sd	SD4	46	1253	4	16.4574
sd	SD4	46	1254	4	45.0177
sd	SD4	46	1255	4	18.3829
sd	SD4	46	1256	4	25.4576
sd	SD4	46	1257	4	40.3057
sd	SD4	46	1258	4	20.3344
sd	SD4	46	1259	4	16.4536
sd	SD4	46	1260	4	14.2849
sd	SD4	46	1261	4	12.0946
sd	SD5	47	1262	4	178.853
sd	SD5	47	1263	4	111.153
sd	SD5	47	1264	4	96.3063
sd	SD5	47	1265	4	50.289
sd	SD5	47	1266	4	69.682
sd	SD5	47	1267	4	46.7441
sd	SD5	47	1268	4	90.7392
sd	SD5	47	1269	4	129.596
sd	SD5	47	1270	4	33.1933
sd	SD5	47	1271	4	17.0956
sd	SD5	47	1272	4	32.5346
sd	SD5	47	1273	4	24.0773
sd	SD5	47	1274	4	21.9562
sd	SD5	47	1275	4	38.7476
sd	SD5	47	1276	4	17.7055
sd	SD5	47	1277	4	82.9616
sd	SD5	47	1278	4	41.6064
sd	SD5	47	1279	4	25.9424
sd	SD5	47	1280	4	24.6556
sd	SD5	47	1281	4	39.3758
sd	SD5	47	1282	4	41.4358
sd	SD5	47	1283	4	48.3701
sd	SD5	47	1284	4	41.8225
sd	SD5	47	1285	4	40.5141
sd	SD5	47	1286	4	50.8209
sd	SD5	47	1287	4	37.3049
sd	SD5	48	1288	4	93.0232
sd	SD5	48	1289	4	20.3999
sd	SD5	48	1290	4	16.8164
sd	SD5	48	1291	4	12.8032
sd	SD5	48	1292	4	90.2929
sd	SD5	48	1293	4	19.7883
sd	SD5	48	1294	4	15.8951
sd	SD5	48	1295	4	23.4704
sd	SD5	48	1296	4	16.9826
sd	SD5	48	1297	4	21.0033
sd	SD5	48	1298	4	37.6025
sd	SD5	48	1299	4	35.4528
sd	SD5	48	1300	4	56.9446
sd	SD5	48	1301	4	67.1838
sd	SD5	48	1302	4	21.0871
sd	SD5	48	1303	4	62.5324
sd	SD5	48	1304	4	16.9902
sd	SD5	48	1305	4	27.6239
sd	SD5	48	1306	4	47.3192
sd	SD5	48	1307	4	28.2959
sd	SD5	48	1308	4	22.1572
sd	SD5	48	1309	4	86.1303
sd	SD5	48	1310	4	26.885
sd	SD5	48	1311	4	24.712
sd	SD5	48	1312	4	29.8253
sd	SD5	48	1313	4	17.923
sd	SD5	48	1314	4	32.9352
sd	SD5	48	1315	4	57.0383
sd	SD5	48	1316	4	34.4014
sd	SD5	48	1317	4	62.8265
sd	SD5	48	1318	4	16.2864
sd	SD5	48	1319	4	13.898
sd	SD5	48	1320	4	74.5263
sd	SD5	48	1321	4	20.453
sd	SD5	48	1322	4	66.1416
sd	SD5	48	1323	4	94.7179
sd	SD5	48	1324	4	30.131
sd	SD5	48	1325	4	28.8172
sd	SD5	48	1326	4	53.1925
sd	SD5	48	1327	4	27.3253
sd	SD5	48	1328	4	22.8326
sd	SD5	48	1329	4	46.0529
sd	SD5	48	1330	4	25.6654
sd	SD5	48	1331	4	32.087
sd	SD5	48	1332	4	39.0096
sd	SD5	48	1333	4	40.2532
sd	SD5	48	1334	4	42.6919
sd	SD5	48	1335	4	26.8242
sd	SD5	48	1336	4	43.1655
sd	SD5	48	1337	4	34.125
sd	SD5	48	1338	4	20.4713
sd	SD5	48	1339	4	22.8868
sd	SD5	48	1340	4	22.2141
sd	SD5	48	1341	4	18.4983
sd	SD5	48	1342	4	15.1891
sd	SD5	49	1343	4	32.2307
sd	SD5	49	1344	4	89.7399
sd	SD5	49	1345	4	24.7112
sd	SD5	49	1346	4	31.7888
sd	SD5	49	1347	4	42.8885
sd	SD5	49	1348	4	38.6243
sd	SD5	49	1349	4	25.6642
sd	SD5	49	1350	4	109.203
sd	SD5	49	1351	4	155.265
sd	SD5	49	1352	4	63.4165
sd	SD5	49	1353	4	47.0582
sd	SD5	49	1354	4	38.4561
sd	SD5	49	1355	4	24.0281
sd	SD5	49	1356	4	50.5227
sd	SD5	49	1357	4	28.6528
sd	SD5	49	1358	4	36.413
sd	SD5	49	1359	4	29.5038
sd	SD5	49	1360	4	40.4599
sd	SD5	49	1361	4	23.2442
sd	SD5	49	1362	4	8.23626
sd	SD5	49	1363	4	24.6196
sd	SD5	49	1364	4	14.2856
sd	SD5	49	1365	4	22.3184
sd	SD5	49	1366	4	23.3991
sd	SD5	49	1367	4	32.4157
sd	SD5	49	1368	4	9.27608
sd	SD5	49	1369	4	24.754
sd	SD5	49	1370	4	18.8215
sd	SD5	49	1371	4	24.2584
sd	SD5	49	1372	4	38.6756
sd	SD5	49	1373	4	22.8594
sd	SD5	50	1374	4	83.8068
sd	SD5	50	1375	4	107.735
sd	SD5	50	1376	4	24.2465
sd	SD5	50	1377	4	20.0323
sd	SD5	50	1378	4	82.4849
sd	SD5	50	1379	4	17.3897
sd	SD5	50	1380	4	64.9247
sd	SD5	50	1381	4	69.9758
sd	SD5	50	1382	4	115.77
sd	SD5	50	1383	4	23.9549
sd	SD5	50	1384	4	26.7308
sd	SD5	50	1385	4	28.3275
sd	SD5	50	1386	4	31.3214
sd	SD5	50	1387	4	8.61992
sd	SD5	50	1388	4	38.2189
sd	SD5	50	1389	4	60.0326
sd	SD5	50	1390	4	26.4032
sd	SD5	50	1391	4	54.0329
sd	SD5	50	1392	4	31.9351
sd	SD5	50	1393	4	22.2544
sd	SD5	50	1394	4	50.5702
sd	SD5	50	1395	4	28.4753
sd	SD5	50	1396	4	20.7862
sd	SD5	50	1397	4	21.5722
sd	SD5	50	1398	4	27.2187
sd	SD5	50	1399	4	27.8081
sd	SD5	50	1400	4	20.7113
sd	SD5	50	1401	4	20.1121
sd	SD5	50	1402	4	15.0477
sd	SD5	50	1403	4	12.4004
sd	SD5	50	1404	4	25.1724
sd	SD5	50	1405	4	7.82672
sd	SD5	50	1406	4	20.3972
sd	SD5	50	1407	4	17.1012
sd	SD5	50	1408	4	18.3782
sd	SD5	50	1409	4	7.09341
sd	SD5	50	1410	4	48.3432
sd	SD5	50	1411	4	28.2305
sd	SD5	50	1412	4	8.98235
sd	SD5	50	1413	4	26.8753
sd	SD5	50	1414	4	20.3845
sd	SD5	50	1415	4	14.1637
sd	SD5	50	1416	4	23.3541
sd	SD5	50	1417	4	19.2703
sd	SD5	50	1418	4	14.4221
sd	SD5	50	1419	4	16.1515
sd	SD5	50	1420	4	20.3486
sd	SD5	50	1421	4	15.1832
sd	SD5	50	1422	4	15.5521
sd	SD5	50	1423	4	22.5015
sd	SD5	50	1424	4	9.13488
sd	SD5	50	1425	4	17.1079
sd	SD5	50	1426	4	8.57862
sd	SD6	51	1427	4	71.7848
sd	SD6	51	1428	4	71.0509
sd	SD6	51	1429	4	170.934
sd	SD6	51	1430	4	22.3708
sd	SD6	51	1431	4	67.3955
sd	SD6	51	1432	4	89.2052
sd	SD6	51	1433	4	31.9282
sd	SD6	51	1434	4	34.8513
sd	SD6	51	1435	4	32.1065
sd	SD6	51	1436	4	13.903
sd	SD6	52	1437	4	271.986
sd	SD6	52	1438	4	162.095
sd	SD6	52	1439	4	31.8613
sd	SD6	52	1440	4	83.759
sd	SD6	52	1441	4	236.337
sd	SD6	52	1442	4	159.049
sd	SD6	52	1443	4	43.0194
sd	SD6	52	1444	4	298.918
sd	SD6	52	1445	4	164.39
sd	SD6	52	1446	4	114.597
sd	SD6	52	1447	4	42.8748
sd	SD6	52	1448	4	47.8046
sd	SD6	52	1449	4	37.6748
sd	SD6	52	1450	4	108.473
sd	SD6	52	1451	4	167.902
sd	SD6	52	1452	4	28.3823
sd	SD6	52	1453	4	101.745
sd	SD6	52	1454	4	57.5848
sd	SD6	52	1455	4	358.741
sd	SD6	52	1456	4	38.8511
sd	SD6	53	1457	4	234.724
sd	SD6	53	1458	4	80.0824
sd	SD6	53	1459	4	23.0621
sd	SD6	53	1460	4	22.0975
sd	SD6	53	1461	4	28.2604
sd	SD6	53	1462	4	33.5201
sd	SD6	53	1463	4	18.5741
sd	SD6	53	1464	4	34.2154
sd	SD6	53	1465	4	96.9086
sd	SD6	53	1466	4	61.843
sd	SD6	53	1467	4	40.4356
sd	SD6	53	1468	4	24.0193
sd	SD6	53	1469	4	78.2942
sd	SD6	53	1470	4	51.643
sd	SD6	53	1471	4	39.2222
sd	SD6	53	1472	4	18.5277
sd	SD6	53	1473	4	21.3161
sd	SD6	53	1474	4	29.1215
sd	SD6	53	1475	4	23.5069
sd	SD6	53	1476	4	39.1513
sd	SD6	53	1477	4	24.7989
sd	SD6	53	1478	4	16.0262
sd	SD6	53	1479	4	15.826
sd	SD6	53	1480	4	13.6764
sd	SD6	53	1481	4	19.7063
sd	SD6	53	1482	4	20.0095
sd	SD6	53	1483	4	113.592
sd	SD6	53	1484	4	20.867
sd	SD6	53	1485	4	229.945
sd	SD6	54	1486	4	122.651
sd	SD6	54	1487	4	79.2791
sd	SD6	54	1488	4	34.0154
sd	SD6	54	1489	4	23.2639
sd	SD6	54	1490	4	23.7836
sd	SD6	54	1491	4	130.941
sd	SD6	54	1492	4	112.799
sd	SD6	54	1493	4	51.5835
sd	SD6	54	1494	4	46.4819
sd	SD6	54	1495	4	32.6391
sd	SD6	54	1496	4	40.5974
sd	SD6	54	1497	4	179.515
sd	SD6	54	1498	4	132.658
sd	SD6	54	1499	4	68.546
sd	SD6	55	1500	4	314.961
sd	SD6	55	1501	4	48.2036
sd	SD6	55	1502	4	64.6403
sd	SD6	55	1503	4	141.929
sd	SD6	55	1504	4	38.3099
sd	SD6	55	1505	4	58.2467
sd	SD6	55	1506	4	31.5645
sd	SD6	55	1507	4	47.309
sd	SD6	55	1508	4	147.329
sd	SD6	55	1509	4	108.633
sd	SD6	55	1510	4	79.2136
sd	SD6	56	1511	4	82.2596
sd	SD6	56	1512	4	130.548
sd	SD6	56	1513	4	11.9851
sd	SD6	56	1514	4	36.8682
sd	SD6	56	1515	4	33.0024
sd	SD6	56	1516	4	59.2226
sd	SD6	56	1517	4	37.3009
sd	SD6	56	1518	4	69.3408
sd	SD6	56	1519	4	58.382
sd	SD6	56	1520	4	111.726
sd	SD6	56	1521	4	135.539
sd	SD6	56	1522	4	66.857
sd	SD6	56	1523	4	25.8884
sd	SD6	56	1524	4	69.1394
sd	SD6	56	1525	4	39.7567
sd	SD6	56	1526	4	23.2803
sd	SD6	56	1527	4	53.4743
sd	SD6	56	1528	4	11.2029
sd	SD6	56	1529	4	50.2492
sd	SD6	56	1530	4	67.0352

## Sheet: fig4_a_b
condition	mouse	dendrite	spine	sample	spine GluA1 normalized
ns	NS1	1	1	1	607.064
ns	NS1	1	1	2	557.961
ns	NS1	1	1	3	572.95
ns	NS1	1	1	4	629.801
ns	NS1	1	1	5	795.07
ns	NS1	1	2	1	259.762
ns	NS1	1	2	2	227.922
ns	NS1	1	2	3	174.328
ns	NS1	1	2	4	199.879
ns	NS1	1	2	5	232.091
ns	NS1	1	3	1	558.446
ns	NS1	1	3	2	538.431
ns	NS1	1	3	3	513.206
ns	NS1	1	3	4	450.405
ns	NS1	1	3	5	599.299
ns	NS1	1	4	1	51.3621
ns	NS1	1	4	2	49.4014
ns	NS1	1	4	3	56.4582
ns	NS1	1	4	4	30.201
ns	NS1	1	4	5	78.6736
ns	NS1	1	5	1	762.915
ns	NS1	1	5	2	694.625
ns	NS1	1	5	3	672.998
ns	NS1	1	5	4	697.297
ns	NS1	1	5	5	725.135
ns	NS1	1	6	1	61.9313
ns	NS1	1	6	2	26.651
ns	NS1	1	6	3	150.526
ns	NS1	1	6	4	179.598
ns	NS1	1	6	5	177.669
ns	NS1	1	7	1	194.574
ns	NS1	1	7	2	139.231
ns	NS1	1	7	3	161.817
ns	NS1	1	7	4	161.061
ns	NS1	1	7	5	214.645
ns	NS1	1	8	1	81.4724
ns	NS1	1	8	2	50.135
ns	NS1	1	8	3	69.9101
ns	NS1	1	8	4	84.6401
ns	NS1	1	8	5	98.4365
ns	NS1	1	9	1	36.2894
ns	NS1	1	9	2	33.8311
ns	NS1	1	9	3	53.4762
ns	NS1	1	9	4	62.6068
ns	NS1	1	9	5	82.4805
ns	NS1	1	10	1	11.9069
ns	NS1	1	10	2	7.99788
ns	NS1	1	10	3	14.8604
ns	NS1	1	10	4	36.2529
ns	NS1	1	10	5	30.2206
ns	NS1	2	11	1	165.234
ns	NS1	2	11	2	172.9
ns	NS1	2	11	3	152.538
ns	NS1	2	11	4	146.232
ns	NS1	2	11	5	143.929
ns	NS1	2	12	1	149.434
ns	NS1	2	12	2	127.192
ns	NS1	2	12	3	123.308
ns	NS1	2	12	4	148.969
ns	NS1	2	12	5	157.646
ns	NS1	2	13	1	283.322
ns	NS1	2	13	2	272.435
ns	NS1	2	13	3	253.763
ns	NS1	2	13	4	197.122
ns	NS1	2	13	5	256.569
ns	NS1	2	14	1	159.272
ns	NS1	2	14	2	160.852
ns	NS1	2	14	3	133.91
ns	NS1	2	14	4	149.058
ns	NS1	2	14	5	176.228
ns	NS1	2	15	1	65.8094
ns	NS1	2	15	2	58.7187
ns	NS1	2	15	3	44.8218
ns	NS1	2	15	4	61.7965
ns	NS1	2	15	5	55.9279
ns	NS1	2	16	1	124.431
ns	NS1	2	16	2	94.2378
ns	NS1	2	16	3	77.149
ns	NS1	2	16	4	117.07
ns	NS1	2	16	5	102.735
ns	NS1	2	17	1	115.776
ns	NS1	2	17	2	112.762
ns	NS1	2	17	3	90.7688
ns	NS1	2	17	4	93.1032
ns	NS1	2	17	5	120.277
ns	NS1	2	18	1	137.087
ns	NS1	2	18	2	94.6528
ns	NS1	2	18	3	119.941
ns	NS1	2	18	4	102.826
ns	NS1	2	18	5	143.589
ns	NS1	2	19	1	70.4523
ns	NS1	2	19	2	70.5918
ns	NS1	2	19	3	42.3331
ns	NS1	2	19	4	54.8549
ns	NS1	2	19	5	59.5609
ns	NS1	2	20	1	52.7794
ns	NS1	2	20	2	26.0333
ns	NS1	2	20	3	53.4133
ns	NS1	2	20	4	34.4028
ns	NS1	2	20	5	42.3629
ns	NS1	2	21	1	59.8878
ns	NS1	2	21	2	59.301
ns	NS1	2	21	3	63.4208
ns	NS1	2	21	4	58.2014
ns	NS1	2	21	5	70.5641
ns	NS1	2	22	1	43.2764
ns	NS1	2	22	2	56.2228
ns	NS1	2	22	3	49.7004
ns	NS1	2	22	4	32.8752
ns	NS1	2	22	5	60.474
ns	NS1	2	23	1	551.743
ns	NS1	2	23	2	508.596
ns	NS1	2	23	3	554.147
ns	NS1	2	23	4	539.784
ns	NS1	2	23	5	459.996
ns	NS1	2	24	1	356.834
ns	NS1	2	24	2	361.901
ns	NS1	2	24	3	328.853
ns	NS1	2	24	4	331.415
ns	NS1	2	24	5	315.107
ns	NS1	2	25	1	33.4516
ns	NS1	2	25	2	30.9224
ns	NS1	2	25	3	39.308
ns	NS1	2	25	4	51.5278
ns	NS1	2	25	5	75.2646
ns	NS1	2	26	1	115.663
ns	NS1	2	26	2	106.318
ns	NS1	2	26	3	81.489
ns	NS1	2	26	4	111.839
ns	NS1	2	26	5	133.595
ns	NS1	2	27	1	52.2878
ns	NS1	2	27	2	40.7341
ns	NS1	2	27	3	56.2947
ns	NS1	2	27	4	43.7887
ns	NS1	2	27	5	44.8724
ns	NS1	2	28	1	83.7881
ns	NS1	2	28	2	55.6794
ns	NS1	2	28	3	72.6598
ns	NS1	2	28	4	74.1082
ns	NS1	2	28	5	59.4538
ns	NS1	2	29	1	96.6784
ns	NS1	2	29	2	93.675
ns	NS1	2	29	3	90.0151
ns	NS1	2	29	4	87.2352
ns	NS1	2	29	5	89.1379
ns	NS1	2	30	1	73.4587
ns	NS1	2	30	2	76.4483
ns	NS1	2	30	3	65.5476
ns	NS1	2	30	4	82.9199
ns	NS1	2	30	5	71.9664
ns	NS1	3	31	1	359.448
ns	NS1	3	31	2	355.752
ns	NS1	3	31	3	311.643
ns	NS1	3	31	4	275.668
ns	NS1	3	31	5	319.696
ns	NS1	3	32	1	137.476
ns	NS1	3	32	2	119.859
ns	NS1	3	32	3	141.571
ns	NS1	3	32	4	116.597
ns	NS1	3	32	5	137.756
ns	NS1	3	33	1	300.35
ns	NS1	3	33	2	270.312
ns	NS1	3	33	3	280.18
ns	NS1	3	33	4	330.418
ns	NS1	3	33	5	364.251
ns	NS1	3	34	1	289.807
ns	NS1	3	34	2	339.886
ns	NS1	3	34	3	303.793
ns	NS1	3	34	4	333.124
ns	NS1	3	34	5	348.812
ns	NS1	3	35	1	248.385
ns	NS1	3	35	2	278.673
ns	NS1	3	35	3	223.109
ns	NS1	3	35	4	283.987
ns	NS1	3	35	5	307.92
ns	NS1	3	36	1	483.983
ns	NS1	3	36	2	454.069
ns	NS1	3	36	3	375.156
ns	NS1	3	36	4	412.706
ns	NS1	3	36	5	451.307
ns	NS1	3	37	1	147.777
ns	NS1	3	37	2	107.801
ns	NS1	3	37	3	145.197
ns	NS1	3	37	4	178.839
ns	NS1	3	37	5	155.149
ns	NS1	3	38	1	128.593
ns	NS1	3	38	2	117.711
ns	NS1	3	38	3	101.359
ns	NS1	3	38	4	143.035
ns	NS1	3	38	5	147.91
ns	NS1	3	39	1	112.408
ns	NS1	3	39	2	91.6642
ns	NS1	3	39	3	92.9869
ns	NS1	3	39	4	108.708
ns	NS1	3	39	5	61.6646
ns	NS1	3	40	1	60.9571
ns	NS1	3	40	2	62.8866
ns	NS1	3	40	3	57.9023
ns	NS1	3	40	4	31.9479
ns	NS1	3	40	5	56.218
ns	NS1	3	41	1	34.4731
ns	NS1	3	41	2	23.8255
ns	NS1	3	41	3	43.6487
ns	NS1	3	41	4	46.2759
ns	NS1	3	41	5	43.54
ns	NS1	3	42	1	15.5045
ns	NS1	3	42	2	19.6638
ns	NS1	3	42	3	28.0541
ns	NS1	3	42	4	28.3897
ns	NS1	3	42	5	19.3239
ns	NS1	3	43	1	266.047
ns	NS1	3	43	2	196.468
ns	NS1	3	43	3	179.781
ns	NS1	3	43	4	217.271
ns	NS1	3	43	5	215.574
ns	NS1	3	44	1	33.52
ns	NS1	3	44	2	30.1345
ns	NS1	3	44	3	56.9035
ns	NS1	3	44	4	78.6902
ns	NS1	3	44	5	69.2525
ns	NS1	3	45	1	27.8232
ns	NS1	3	45	2	64.868
ns	NS1	3	45	3	26.8309
ns	NS1	3	45	4	39.284
ns	NS1	3	45	5	6.01718
ns	NS1	3	46	1	84.8538
ns	NS1	3	46	2	111.051
ns	NS1	3	46	3	72.8621
ns	NS1	3	46	4	48.5932
ns	NS1	3	46	5	57.4178
ns	NS1	3	47	1	42.6141
ns	NS1	3	47	2	50.456
ns	NS1	3	47	3	35.609
ns	NS1	3	47	4	31.8927
ns	NS1	3	47	5	31.5751
ns	NS1	3	48	1	59.6669
ns	NS1	3	48	2	61.122
ns	NS1	3	48	3	97.7566
ns	NS1	3	48	4	67.7989
ns	NS1	3	48	5	73.2698
ns	NS1	3	49	1	68.3157
ns	NS1	3	49	2	89.8484
ns	NS1	3	49	3	95.3958
ns	NS1	3	49	4	56.3164
ns	NS1	3	49	5	85.9585
ns	NS1	3	50	1	196.64
ns	NS1	3	50	2	193.513
ns	NS1	3	50	3	199.018
ns	NS1	3	50	4	228.403
ns	NS1	3	50	5	200.164
ns	NS1	3	51	1	56.0958
ns	NS1	3	51	2	95.9863
ns	NS1	3	51	3	53.4529
ns	NS1	3	51	4	46.3899
ns	NS1	3	51	5	48.7802
ns	NS1	3	52	1	51.8308
ns	NS1	3	52	2	72.5327
ns	NS1	3	52	3	49.5405
ns	NS1	3	52	4	72.4211
ns	NS1	3	52	5	39.9074
ns	NS1	3	53	1	234.651
ns	NS1	3	53	2	228.273
ns	NS1	3	53	3	300.756
ns	NS1	3	53	4	269.574
ns	NS1	3	53	5	329.932
ns	NS1	3	54	1	36.1892
ns	NS1	3	54	2	33.2692
ns	NS1	3	54	3	44.7437
ns	NS1	3	54	4	28.8382
ns	NS1	3	54	5	27.544
ns	NS1	3	55	1	86.6516
ns	NS1	3	55	2	76.2609
ns	NS1	3	55	3	63.7521
ns	NS1	3	55	4	111.703
ns	NS1	3	55	5	86.9734
ns	NS1	3	56	1	35.1291
ns	NS1	3	56	2	47.5219
ns	NS1	3	56	3	41.8109
ns	NS1	3	56	4	42.8335
ns	NS1	3	56	5	62.2011
ns	NS1	3	57	1	129.552
ns	NS1	3	57	2	109.335
ns	NS1	3	57	3	70.7001
ns	NS1	3	57	4	84.0809
ns	NS1	3	57	5	83.5166
ns	NS1	3	58	1	72.8303
ns	NS1	3	58	2	56.333
ns	NS1	3	58	3	77.1115
ns	NS1	3	58	4	79.5721
ns	NS1	3	58	5	116.547
ns	NS1	3	59	1	138.635
ns	NS1	3	59	2	137.464
ns	NS1	3	59	3	148.013
ns	NS1	3	59	4	144.82
ns	NS1	3	59	5	198.303
ns	NS1	3	60	1	78.266
ns	NS1	3	60	2	68.103
ns	NS1	3	60	3	89.8136
ns	NS1	3	60	4	61.7536
ns	NS1	3	60	5	135.47
ns	NS1	3	61	1	244.219
ns	NS1	3	61	2	255.211
ns	NS1	3	61	3	229.1
ns	NS1	3	61	4	256.408
ns	NS1	3	61	5	285.703
ns	NS1	3	62	1	53.7448
ns	NS1	3	62	2	60.4917
ns	NS1	3	62	3	61.0481
ns	NS1	3	62	4	77.5447
ns	NS1	3	62	5	37.4339
ns	NS1	3	63	1	75.5414
ns	NS1	3	63	2	66.7313
ns	NS1	3	63	3	116.371
ns	NS1	3	63	4	124.787
ns	NS1	3	63	5	164.175
ns	NS1	3	64	1	42.6261
ns	NS1	3	64	2	31.8817
ns	NS1	3	64	3	50.6209
ns	NS1	3	64	4	41.8476
ns	NS1	3	64	5	46.9671
ns	NS1	3	65	1	52.7388
ns	NS1	3	65	2	60.2563
ns	NS1	3	65	3	68.3548
ns	NS1	3	65	4	45.7422
ns	NS1	3	65	5	60.5673
ns	NS1	3	66	1	52.8564
ns	NS1	3	66	2	44.3807
ns	NS1	3	66	3	21.0062
ns	NS1	3	66	4	51.0743
ns	NS1	3	66	5	42.0543
ns	NS1	3	67	1	94.2353
ns	NS1	3	67	2	94.6854
ns	NS1	3	67	3	95.1685
ns	NS1	3	67	4	110.57
ns	NS1	3	67	5	116.954
ns	NS1	3	68	1	73.0683
ns	NS1	3	68	2	48.7428
ns	NS1	3	68	3	50.756
ns	NS1	3	68	4	36.6474
ns	NS1	3	68	5	59.6634
ns	NS1	3	69	1	393.548
ns	NS1	3	69	2	444.535
ns	NS1	3	69	3	335.017
ns	NS1	3	69	4	383.038
ns	NS1	3	69	5	641.56
ns	NS1	3	70	1	192.383
ns	NS1	3	70	2	184.509
ns	NS1	3	70	3	226.602
ns	NS1	3	70	4	219.346
ns	NS1	3	70	5	321.655
ns	NS1	3	71	1	305.328
ns	NS1	3	71	2	244.144
ns	NS1	3	71	3	279.79
ns	NS1	3	71	4	270.986
ns	NS1	3	71	5	336.986
ns	NS1	3	72	1	111.768
ns	NS1	3	72	2	80.4881
ns	NS1	3	72	3	88.7627
ns	NS1	3	72	4	113.492
ns	NS1	3	72	5	93.2868
ns	NS1	3	73	1	50.3251
ns	NS1	3	73	2	76.6429
ns	NS1	3	73	3	98.6626
ns	NS1	3	73	4	73.9441
ns	NS1	3	73	5	108.968
ns	NS1	3	74	1	41.9272
ns	NS1	3	74	2	56.6111
ns	NS1	3	74	3	39.2922
ns	NS1	3	74	4	62.0366
ns	NS1	3	74	5	67.4083
ns	NS1	3	75	1	90.0924
ns	NS1	3	75	2	73.6526
ns	NS1	3	75	3	95.4445
ns	NS1	3	75	4	75.8556
ns	NS1	3	75	5	85.4132
ns	NS1	3	76	1	287.642
ns	NS1	3	76	2	299.105
ns	NS1	3	76	3	310.689
ns	NS1	3	76	4	320.711
ns	NS1	3	76	5	348.396
ns	NS1	3	77	1	365.382
ns	NS1	3	77	2	288.642
ns	NS1	3	77	3	333.44
ns	NS1	3	77	4	339.228
ns	NS1	3	77	5	346.542
ns	NS1	3	78	1	54.0062
ns	NS1	3	78	2	36.185
ns	NS1	3	78	3	38.0806
ns	NS1	3	78	4	63.3449
ns	NS1	3	78	5	66.3464
ns	NS1	3	79	1	70.0036
ns	NS1	3	79	2	73.1969
ns	NS1	3	79	3	57.9975
ns	NS1	3	79	4	52.9845
ns	NS1	3	79	5	75.2319
ns	NS1	3	80	1	75.9935
ns	NS1	3	80	2	69.5705
ns	NS1	3	80	3	69.3294
ns	NS1	3	80	4	84.9501
ns	NS1	3	80	5	64.6307
ns	NS1	3	81	1	98.9171
ns	NS1	3	81	2	66.4504
ns	NS1	3	81	3	77.9513
ns	NS1	3	81	4	83.4307
ns	NS1	3	81	5	100.926
ns	NS1	3	82	1	112.416
ns	NS1	3	82	2	90.0167
ns	NS1	3	82	3	106.553
ns	NS1	3	82	4	77.2728
ns	NS1	3	82	5	107.877
ns	NS1	3	83	1	81.8335
ns	NS1	3	83	2	78.1212
ns	NS1	3	83	3	75.3772
ns	NS1	3	83	4	74.9763
ns	NS1	3	83	5	97.9897
ns	NS1	3	84	1	41.6484
ns	NS1	3	84	2	42.2802
ns	NS1	3	84	3	46.8198
ns	NS1	3	84	4	51.9933
ns	NS1	3	84	5	52.7452
ns	NS1	3	85	1	31.3396
ns	NS1	3	85	2	40.9987
ns	NS1	3	85	3	25.2082
ns	NS1	3	85	4	30.4003
ns	NS1	3	85	5	49.8732
ns	NS1	3	86	1	17.8843
ns	NS1	3	86	2	45.6425
ns	NS1	3	86	3	32.3769
ns	NS1	3	86	4	44.067
ns	NS1	3	86	5	39.7631
ns	NS1	3	87	1	29.6637
ns	NS1	3	87	2	29.9079
ns	NS1	3	87	3	25.1869
ns	NS1	3	87	4	27.7301
ns	NS1	3	87	5	27.5863
ns	NS1	3	88	1	43.286
ns	NS1	3	88	2	74.3176
ns	NS1	3	88	3	27.8867
ns	NS1	3	88	4	23.4379
ns	NS1	3	88	5	23.2264
ns	NS1	3	89	1	24.2034
ns	NS1	3	89	2	6.95071
ns	NS1	3	89	3	14.9801
ns	NS1	3	89	4	17.4439
ns	NS1	3	89	5	15.7712
ns	NS1	3	90	1	36.7286
ns	NS1	3	90	2	26.5784
ns	NS1	3	90	3	21.099
ns	NS1	3	90	4	14.1029
ns	NS1	3	90	5	17.518
ns	NS1	3	91	1	49.9278
ns	NS1	3	91	2	26.881
ns	NS1	3	91	3	48.3062
ns	NS1	3	91	4	64.6267
ns	NS1	3	91	5	51.0667
ns	NS1	3	92	1	41.4957
ns	NS1	3	92	2	34.6908
ns	NS1	3	92	3	60.9867
ns	NS1	3	92	4	25.976
ns	NS1	3	92	5	57.9571
ns	NS1	3	93	1	30.1475
ns	NS1	3	93	2	30.9775
ns	NS1	3	93	3	71.4915
ns	NS1	3	93	4	57.0393
ns	NS1	3	93	5	52.2643
ns	NS1	3	94	1	35.5517
ns	NS1	3	94	2	17.7605
ns	NS1	3	94	3	21.9348
ns	NS1	3	94	4	35.0711
ns	NS1	3	94	5	35.4611
ns	NS1	3	95	1	92.6676
ns	NS1	3	95	2	58.0312
ns	NS1	3	95	3	98.3457
ns	NS1	3	95	4	86.3278
ns	NS1	3	95	5	70.7811
ns	NS1	3	96	1	22.6151
ns	NS1	3	96	2	22.9987
ns	NS1	3	96	3	25.9414
ns	NS1	3	96	4	41.1459
ns	NS1	3	96	5	68.3229
ns	NS1	3	97	1	122.489
ns	NS1	3	97	2	95.9381
ns	NS1	3	97	3	98.3677
ns	NS1	3	97	4	106.565
ns	NS1	3	97	5	116.758
ns	NS1	3	98	1	33.4586
ns	NS1	3	98	2	28.7951
ns	NS1	3	98	3	59.1323
ns	NS1	3	98	4	42.5243
ns	NS1	3	98	5	30.9239
ns	NS1	3	99	1	62.8845
ns	NS1	3	99	2	54.1181
ns	NS1	3	99	3	63.2611
ns	NS1	3	99	4	61.8656
ns	NS1	3	99	5	91.0185
ns	NS1	4	100	1	231.414
ns	NS1	4	100	2	127.321
ns	NS1	4	100	3	204.515
ns	NS1	4	100	4	178.954
ns	NS1	4	100	5	240.329
ns	NS1	4	101	1	383.014
ns	NS1	4	101	2	245.876
ns	NS1	4	101	3	322.274
ns	NS1	4	101	4	249.664
ns	NS1	4	101	5	259.671
ns	NS1	4	102	1	115.075
ns	NS1	4	102	2	134.117
ns	NS1	4	102	3	121.771
ns	NS1	4	102	4	118.151
ns	NS1	4	102	5	130.338
ns	NS1	4	103	1	354.046
ns	NS1	4	103	2	419.866
ns	NS1	4	103	3	326.039
ns	NS1	4	103	4	353.794
ns	NS1	4	103	5	323.322
ns	NS1	4	104	1	231.809
ns	NS1	4	104	2	233.525
ns	NS1	4	104	3	213.914
ns	NS1	4	104	4	266.536
ns	NS1	4	104	5	262.965
ns	NS1	4	105	1	148.642
ns	NS1	4	105	2	132.539
ns	NS1	4	105	3	134.109
ns	NS1	4	105	4	131.4
ns	NS1	4	105	5	222.301
ns	NS1	4	106	1	253.031
ns	NS1	4	106	2	282.678
ns	NS1	4	106	3	246.785
ns	NS1	4	106	4	251.491
ns	NS1	4	106	5	466.698
ns	NS1	4	107	1	123.907
ns	NS1	4	107	2	114.189
ns	NS1	4	107	3	101.9
ns	NS1	4	107	4	123.633
ns	NS1	4	107	5	129.983
ns	NS1	4	108	1	98.0719
ns	NS1	4	108	2	78.8313
ns	NS1	4	108	3	52.8854
ns	NS1	4	108	4	64.262
ns	NS1	4	108	5	46.5672
ns	NS1	4	109	1	78.1623
ns	NS1	4	109	2	63.8244
ns	NS1	4	109	3	75.3674
ns	NS1	4	109	4	114.143
ns	NS1	4	109	5	111.37
ns	NS1	4	110	1	100.611
ns	NS1	4	110	2	107.769
ns	NS1	4	110	3	115.629
ns	NS1	4	110	4	94.9955
ns	NS1	4	110	5	109.307
ns	NS1	4	111	1	62.9713
ns	NS1	4	111	2	70.2987
ns	NS1	4	111	3	63.3152
ns	NS1	4	111	4	66.7871
ns	NS1	4	111	5	109.269
ns	NS1	4	112	1	57.3851
ns	NS1	4	112	2	40.929
ns	NS1	4	112	3	36.7604
ns	NS1	4	112	4	54.3219
ns	NS1	4	112	5	42.7075
ns	NS1	4	113	1	57.8974
ns	NS1	4	113	2	48.3058
ns	NS1	4	113	3	58.4376
ns	NS1	4	113	4	91.6008
ns	NS1	4	113	5	69.0147
ns	NS1	4	114	1	111.581
ns	NS1	4	114	2	64.9449
ns	NS1	4	114	3	61.9038
ns	NS1	4	114	4	75.8054
ns	NS1	4	114	5	79.9949
ns	NS1	4	115	1	144.559
ns	NS1	4	115	2	108.767
ns	NS1	4	115	3	139.376
ns	NS1	4	115	4	134.476
ns	NS1	4	115	5	82.3083
ns	NS1	4	116	1	37.475
ns	NS1	4	116	2	77.8955
ns	NS1	4	116	3	123.11
ns	NS1	4	116	4	102.444
ns	NS1	4	116	5	61.01
ns	NS1	4	117	1	63.0198
ns	NS1	4	117	2	52.9175
ns	NS1	4	117	3	67.0162
ns	NS1	4	117	4	66.1494
ns	NS1	4	117	5	75.7448
ns	NS1	4	118	1	153.051
ns	NS1	4	118	2	92.6012
ns	NS1	4	118	3	79.1591
ns	NS1	4	118	4	99.1763
ns	NS1	4	118	5	101.134
ns	NS1	4	119	1	53.2485
ns	NS1	4	119	2	37.7845
ns	NS1	4	119	3	71.1654
ns	NS1	4	119	4	52.769
ns	NS1	4	119	5	92.6102
ns	NS1	4	120	1	66.2771
ns	NS1	4	120	2	77.4867
ns	NS1	4	120	3	66.5387
ns	NS1	4	120	4	55.602
ns	NS1	4	120	5	109.862
ns	NS1	4	121	1	41.3087
ns	NS1	4	121	2	45.4706
ns	NS1	4	121	3	44.6681
ns	NS1	4	121	4	60.3834
ns	NS1	4	121	5	43.0962
ns	NS1	4	122	1	49.5229
ns	NS1	4	122	2	37.4367
ns	NS1	4	122	3	29.6246
ns	NS1	4	122	4	40.7846
ns	NS1	4	122	5	47.4055
ns	NS2	5	123	1	269.793
ns	NS2	5	123	2	247.513
ns	NS2	5	123	3	347.009
ns	NS2	5	123	4	308.919
ns	NS2	5	123	5	334.816
ns	NS2	5	124	1	32.5397
ns	NS2	5	124	2	61.8335
ns	NS2	5	124	3	22.6238
ns	NS2	5	124	4	37.6606
ns	NS2	5	124	5	40.3211
ns	NS2	5	125	1	67.3047
ns	NS2	5	125	2	93.6344
ns	NS2	5	125	3	72.7651
ns	NS2	5	125	4	73.8652
ns	NS2	5	125	5	76.7776
ns	NS2	5	126	1	25.6666
ns	NS2	5	126	2	37.8809
ns	NS2	5	126	3	57.1954
ns	NS2	5	126	4	43.2691
ns	NS2	5	126	5	42.1458
ns	NS2	5	127	1	39.1847
ns	NS2	5	127	2	52.2988
ns	NS2	5	127	3	34.6184
ns	NS2	5	127	4	35.1983
ns	NS2	5	127	5	30.4746
ns	NS2	5	128	1	77.0965
ns	NS2	5	128	2	71.5474
ns	NS2	5	128	3	107.453
ns	NS2	5	128	4	65.6318
ns	NS2	5	128	5	105.043
ns	NS2	5	129	1	159.014
ns	NS2	5	129	2	133.539
ns	NS2	5	129	3	164.598
ns	NS2	5	129	4	121.721
ns	NS2	5	129	5	159.884
ns	NS2	5	130	1	55.9976
ns	NS2	5	130	2	77.1211
ns	NS2	5	130	3	83.6363
ns	NS2	5	130	4	99.1845
ns	NS2	5	130	5	99.56
ns	NS2	5	131	1	159.074
ns	NS2	5	131	2	114.984
ns	NS2	5	131	3	140.872
ns	NS2	5	131	4	147.153
ns	NS2	5	131	5	123.233
ns	NS2	5	132	1	45.245
ns	NS2	5	132	2	35.779
ns	NS2	5	132	3	35.3452
ns	NS2	5	132	4	18.567
ns	NS2	5	132	5	58.2201
ns	NS2	5	133	1	47.538
ns	NS2	5	133	2	52.2475
ns	NS2	5	133	3	48.2125
ns	NS2	5	133	4	67.2581
ns	NS2	5	133	5	34.8502
ns	NS2	5	134	1	47.4737
ns	NS2	5	134	2	51.3318
ns	NS2	5	134	3	41.8583
ns	NS2	5	134	4	52.3467
ns	NS2	5	134	5	40.2881
ns	NS2	5	135	1	44.1647
ns	NS2	5	135	2	49.5724
ns	NS2	5	135	3	55.7995
ns	NS2	5	135	4	60.7678
ns	NS2	5	135	5	49.5522
ns	NS2	5	136	1	67.4165
ns	NS2	5	136	2	100.263
ns	NS2	5	136	3	101.685
ns	NS2	5	136	4	102.09
ns	NS2	5	136	5	83.8529
ns	NS2	5	137	1	24.511
ns	NS2	5	137	2	27.9133
ns	NS2	5	137	3	26.0956
ns	NS2	5	137	4	36.6752
ns	NS2	5	137	5	30.6514
ns	NS2	5	138	1	39.4549
ns	NS2	5	138	2	42.5559
ns	NS2	5	138	3	28.3937
ns	NS2	5	138	4	37.5535
ns	NS2	5	138	5	51.2143
ns	NS2	5	139	1	40.4988
ns	NS2	5	139	2	35.0155
ns	NS2	5	139	3	47.5246
ns	NS2	5	139	4	50.0802
ns	NS2	5	139	5	64.2371
ns	NS2	5	140	1	39.9391
ns	NS2	5	140	2	44.5198
ns	NS2	5	140	3	60.1276
ns	NS2	5	140	4	41.6289
ns	NS2	5	140	5	72.5701
ns	NS2	5	141	1	52.5484
ns	NS2	5	141	2	55.8543
ns	NS2	5	141	3	45.0943
ns	NS2	5	141	4	44.6717
ns	NS2	5	141	5	45.133
ns	NS2	5	142	1	51.494
ns	NS2	5	142	2	52.9119
ns	NS2	5	142	3	49.2752
ns	NS2	5	142	4	49.2337
ns	NS2	5	142	5	18.1996
ns	NS2	5	143	1	18.8628
ns	NS2	5	143	2	8.86893
ns	NS2	5	143	3	21.5056
ns	NS2	5	143	4	14.8324
ns	NS2	5	143	5	21.8846
ns	NS2	5	144	1	12.8415
ns	NS2	5	144	2	12.1692
ns	NS2	5	144	3	12.9274
ns	NS2	5	144	4	12.6967
ns	NS2	5	144	5	20.7227
ns	NS2	5	145	1	133.367
ns	NS2	5	145	2	136.485
ns	NS2	5	145	3	143.356
ns	NS2	5	145	4	123.152
ns	NS2	5	145	5	158.266
ns	NS2	5	146	1	20.4464
ns	NS2	5	146	2	21.4617
ns	NS2	5	146	3	33.3334
ns	NS2	5	146	4	24.988
ns	NS2	5	146	5	28.1852
ns	NS2	5	147	1	43.9877
ns	NS2	5	147	2	35.2216
ns	NS2	5	147	3	27.5725
ns	NS2	5	147	4	31.6627
ns	NS2	5	147	5	41.8628
ns	NS2	5	148	1	24.0734
ns	NS2	5	148	2	29.2216
ns	NS2	5	148	3	26.1322
ns	NS2	5	148	4	20.5909
ns	NS2	5	148	5	38.0381
ns	NS2	5	149	1	51.7854
ns	NS2	5	149	2	34.4319
ns	NS2	5	149	3	64.6972
ns	NS2	5	149	4	37.1441
ns	NS2	5	149	5	30.8205
ns	NS2	5	150	1	24.4276
ns	NS2	5	150	2	12.3001
ns	NS2	5	150	3	28.2014
ns	NS2	5	150	4	21.2778
ns	NS2	5	150	5	22.8826
ns	NS2	5	151	1	74.6505
ns	NS2	5	151	2	53.1068
ns	NS2	5	151	3	73.4289
ns	NS2	5	151	4	77.8033
ns	NS2	5	151	5	78.2873
ns	NS2	5	152	1	58.1689
ns	NS2	5	152	2	55.7622
ns	NS2	5	152	3	52.7851
ns	NS2	5	152	4	40.0002
ns	NS2	5	152	5	44.8781
ns	NS2	5	153	1	44.6367
ns	NS2	5	153	2	22.8742
ns	NS2	5	153	3	36.8693
ns	NS2	5	153	4	27.0309
ns	NS2	5	153	5	24.1803
ns	NS2	6	154	1	101.162
ns	NS2	6	154	2	127.887
ns	NS2	6	154	3	111.478
ns	NS2	6	154	4	137.663
ns	NS2	6	154	5	125.062
ns	NS2	6	155	1	21.6017
ns	NS2	6	155	2	38.2365
ns	NS2	6	155	3	27.6096
ns	NS2	6	155	4	21.0748
ns	NS2	6	155	5	24.0073
ns	NS2	6	156	1	37.7589
ns	NS2	6	156	2	45.1011
ns	NS2	6	156	3	20.5731
ns	NS2	6	156	4	20.199
ns	NS2	6	156	5	33.6301
ns	NS2	6	157	1	66.4111
ns	NS2	6	157	2	98.1243
ns	NS2	6	157	3	66.4463
ns	NS2	6	157	4	56.9835
ns	NS2	6	157	5	78.8906
ns	NS2	6	158	1	71.4581
ns	NS2	6	158	2	49.8714
ns	NS2	6	158	3	49.8742
ns	NS2	6	158	4	38.987
ns	NS2	6	158	5	40.9147
ns	NS2	6	159	1	33.4045
ns	NS2	6	159	2	49.9457
ns	NS2	6	159	3	39.6687
ns	NS2	6	159	4	38.6468
ns	NS2	6	159	5	63.1137
ns	NS2	6	160	1	43.4745
ns	NS2	6	160	2	40.0463
ns	NS2	6	160	3	11.342
ns	NS2	6	160	4	17.4079
ns	NS2	6	160	5	16.2156
ns	NS2	6	161	1	180.904
ns	NS2	6	161	2	143.812
ns	NS2	6	161	3	94.3996
ns	NS2	6	161	4	140.436
ns	NS2	6	161	5	143.951
ns	NS2	6	162	1	195.913
ns	NS2	6	162	2	183.5
ns	NS2	6	162	3	233.648
ns	NS2	6	162	4	173.27
ns	NS2	6	162	5	196.31
ns	NS2	6	163	1	24.8506
ns	NS2	6	163	2	17.5301
ns	NS2	6	163	3	25.7903
ns	NS2	6	163	4	21.5745
ns	NS2	6	163	5	18.8375
ns	NS2	6	164	1	55.8364
ns	NS2	6	164	2	36.3316
ns	NS2	6	164	3	46.8498
ns	NS2	6	164	4	40.4888
ns	NS2	6	164	5	56.1797
ns	NS2	6	165	1	46.0775
ns	NS2	6	165	2	35.4908
ns	NS2	6	165	3	33.6224
ns	NS2	6	165	4	43.8783
ns	NS2	6	165	5	40.2881
ns	NS2	6	166	1	28.1367
ns	NS2	6	166	2	38.6975
ns	NS2	6	166	3	34.8411
ns	NS2	6	166	4	34.7903
ns	NS2	6	166	5	30.3031
ns	NS2	6	167	1	36.0671
ns	NS2	6	167	2	35.2845
ns	NS2	6	167	3	25.5614
ns	NS2	6	167	4	24.9345
ns	NS2	6	167	5	31.442
ns	NS2	6	168	1	33.6475
ns	NS2	6	168	2	53.3298
ns	NS2	6	168	3	41.6052
ns	NS2	6	168	4	46.9493
ns	NS2	6	168	5	36.0784
ns	NS2	6	169	1	217.525
ns	NS2	6	169	2	195.142
ns	NS2	6	169	3	185.058
ns	NS2	6	169	4	149.794
ns	NS2	6	169	5	209.537
ns	NS2	6	170	1	177.884
ns	NS2	6	170	2	116.863
ns	NS2	6	170	3	164.994
ns	NS2	6	170	4	166.406
ns	NS2	6	170	5	188.283
ns	NS2	6	171	1	50.7325
ns	NS2	6	171	2	80.6957
ns	NS2	6	171	3	62.7699
ns	NS2	6	171	4	89.2767
ns	NS2	6	171	5	70.4168
ns	NS2	6	172	1	44.0631
ns	NS2	6	172	2	31.1467
ns	NS2	6	172	3	36.9044
ns	NS2	6	172	4	25.7447
ns	NS2	6	172	5	52.5131
ns	NS2	6	173	1	27.7457
ns	NS2	6	173	2	27.4026
ns	NS2	6	173	3	35.4798
ns	NS2	6	173	4	34.0098
ns	NS2	6	173	5	41.4388
ns	NS2	6	174	1	23.7795
ns	NS2	6	174	2	24.5856
ns	NS2	6	174	3	26.776
ns	NS2	6	174	4	25.7488
ns	NS2	6	174	5	23.1694
ns	NS2	6	175	1	271.344
ns	NS2	6	175	2	330.48
ns	NS2	6	175	3	329.145
ns	NS2	6	175	4	314.654
ns	NS2	6	175	5	325.969
ns	NS2	6	176	1	32.6361
ns	NS2	6	176	2	34.9282
ns	NS2	6	176	3	37.7095
ns	NS2	6	176	4	35.9245
ns	NS2	6	176	5	43.6923
ns	NS2	6	177	1	54.2379
ns	NS2	6	177	2	41.4369
ns	NS2	6	177	3	52.7998
ns	NS2	6	177	4	56.1935
ns	NS2	6	177	5	38.6186
ns	NS2	6	178	1	305.06
ns	NS2	6	178	2	285.1
ns	NS2	6	178	3	337.358
ns	NS2	6	178	4	292.239
ns	NS2	6	178	5	287.124
ns	NS2	6	179	1	40.8245
ns	NS2	6	179	2	25.1415
ns	NS2	6	179	3	35.8397
ns	NS2	6	179	4	33.3276
ns	NS2	6	179	5	18.3215
ns	NS2	6	180	1	40.4988
ns	NS2	6	180	2	51.1901
ns	NS2	6	180	3	38.926
ns	NS2	6	180	4	27.9012
ns	NS2	6	180	5	45.5853
ns	NS2	6	181	1	19.3391
ns	NS2	6	181	2	21.6015
ns	NS2	6	181	3	32.3868
ns	NS2	6	181	4	29.7816
ns	NS2	6	181	5	22.1479
ns	NS2	6	182	1	38.7515
ns	NS2	6	182	2	25.3695
ns	NS2	6	182	3	29.1155
ns	NS2	6	182	4	24.3874
ns	NS2	6	182	5	27.5308
ns	NS2	6	183	1	88.7711
ns	NS2	6	183	2	102.104
ns	NS2	6	183	3	97.2509
ns	NS2	6	183	4	74.8135
ns	NS2	6	183	5	89.4324
ns	NS2	6	184	1	93.4528
ns	NS2	6	184	2	60.8928
ns	NS2	6	184	3	49.336
ns	NS2	6	184	4	53.8676
ns	NS2	6	184	5	44.6144
ns	NS2	7	185	1	215.75
ns	NS2	7	185	2	243.335
ns	NS2	7	185	3	230.86
ns	NS2	7	185	4	196.801
ns	NS2	7	185	5	262.101
ns	NS2	7	186	1	102.803
ns	NS2	7	186	2	110.076
ns	NS2	7	186	3	133.793
ns	NS2	7	186	4	110.871
ns	NS2	7	186	5	103.66
ns	NS2	7	187	1	93.6268
ns	NS2	7	187	2	71.642
ns	NS2	7	187	3	97.6586
ns	NS2	7	187	4	103.2
ns	NS2	7	187	5	97.4784
ns	NS2	7	188	1	86.7929
ns	NS2	7	188	2	81.9581
ns	NS2	7	188	3	76.3197
ns	NS2	7	188	4	80.285
ns	NS2	7	188	5	85.6897
ns	NS2	7	189	1	204.752
ns	NS2	7	189	2	211.186
ns	NS2	7	189	3	241.084
ns	NS2	7	189	4	241.49
ns	NS2	7	189	5	228.857
ns	NS2	7	190	1	72.0338
ns	NS2	7	190	2	57.8184
ns	NS2	7	190	3	95.5008
ns	NS2	7	190	4	73.4233
ns	NS2	7	190	5	85.5058
ns	NS2	7	191	1	73.5752
ns	NS2	7	191	2	58.9502
ns	NS2	7	191	3	57.4986
ns	NS2	7	191	4	77.8422
ns	NS2	7	191	5	73.0008
ns	NS2	7	192	1	42.464
ns	NS2	7	192	2	50.9067
ns	NS2	7	192	3	40.4252
ns	NS2	7	192	4	39.0246
ns	NS2	7	192	5	45.3991
ns	NS2	7	193	1	58.8216
ns	NS2	7	193	2	65.576
ns	NS2	7	193	3	65.1916
ns	NS2	7	193	4	51.5531
ns	NS2	7	193	5	68.0665
ns	NS2	7	194	1	47.0914
ns	NS2	7	194	2	49.4808
ns	NS2	7	194	3	49.7203
ns	NS2	7	194	4	44.3718
ns	NS2	7	194	5	35.3844
ns	NS2	7	195	1	35.5917
ns	NS2	7	195	2	31.6239
ns	NS2	7	195	3	49.1513
ns	NS2	7	195	4	61.2827
ns	NS2	7	195	5	31.6147
ns	NS2	7	196	1	29.9347
ns	NS2	7	196	2	32.2694
ns	NS2	7	196	3	31.5226
ns	NS2	7	196	4	32.757
ns	NS2	7	196	5	39.3981
ns	NS2	7	197	1	42.77
ns	NS2	7	197	2	39.4324
ns	NS2	7	197	3	39.0305
ns	NS2	7	197	4	48.4784
ns	NS2	7	197	5	42.0804
ns	NS2	7	198	1	47.4035
ns	NS2	7	198	2	40.6262
ns	NS2	7	198	3	43.3114
ns	NS2	7	198	4	46.0479
ns	NS2	7	198	5	46.9942
ns	NS2	8	199	1	96.0112
ns	NS2	8	199	2	81.8211
ns	NS2	8	199	3	84.5691
ns	NS2	8	199	4	88.5093
ns	NS2	8	199	5	69.3426
ns	NS2	8	200	1	177.898
ns	NS2	8	200	2	190.515
ns	NS2	8	200	3	167.796
ns	NS2	8	200	4	193.734
ns	NS2	8	200	5	186.005
ns	NS2	8	201	1	53.2391
ns	NS2	8	201	2	39.9693
ns	NS2	8	201	3	42.2315
ns	NS2	8	201	4	33.0875
ns	NS2	8	201	5	63.8293
ns	NS2	8	202	1	37.9336
ns	NS2	8	202	2	32.5698
ns	NS2	8	202	3	36.5
ns	NS2	8	202	4	34.0124
ns	NS2	8	202	5	37.9025
ns	NS2	8	203	1	32.4425
ns	NS2	8	203	2	23.4078
ns	NS2	8	203	3	19.9534
ns	NS2	8	203	4	12.6581
ns	NS2	8	203	5	22.7257
ns	NS2	8	204	1	24.4241
ns	NS2	8	204	2	30.8312
ns	NS2	8	204	3	16.8826
ns	NS2	8	204	4	19.4606
ns	NS2	8	204	5	26.1087
ns	NS2	8	205	1	67.9058
ns	NS2	8	205	2	69.0108
ns	NS2	8	205	3	87.6296
ns	NS2	8	205	4	80.2572
ns	NS2	8	205	5	50.8012
ns	NS2	8	206	1	80.9714
ns	NS2	8	206	2	87.7363
ns	NS2	8	206	3	88.9369
ns	NS2	8	206	4	79.3817
ns	NS2	8	206	5	76.8965
ns	NS2	8	207	1	71.333
ns	NS2	8	207	2	67.1613
ns	NS2	8	207	3	79.972
ns	NS2	8	207	4	61.0557
ns	NS2	8	207	5	86.517
ns	NS2	8	208	1	36.4437
ns	NS2	8	208	2	32.1065
ns	NS2	8	208	3	29.9406
ns	NS2	8	208	4	35.7921
ns	NS2	8	208	5	25.772
ns	NS2	8	209	1	35.6314
ns	NS2	8	209	2	49.2265
ns	NS2	8	209	3	30.547
ns	NS2	8	209	4	40.4078
ns	NS2	8	209	5	39.415
ns	NS2	8	210	1	50.6956
ns	NS2	8	210	2	79.4491
ns	NS2	8	210	3	65.0841
ns	NS2	8	210	4	59.1357
ns	NS2	8	210	5	66.3372
ns	NS2	8	211	1	45.4974
ns	NS2	8	211	2	42.0565
ns	NS2	8	211	3	47.3761
ns	NS2	8	211	4	43.317
ns	NS2	8	211	5	33.3898
ns	NS2	8	212	1	48.0836
ns	NS2	8	212	2	47.0989
ns	NS2	8	212	3	53.6476
ns	NS2	8	212	4	64.471
ns	NS2	8	212	5	35.9042
ns	NS2	8	213	1	37.2163
ns	NS2	8	213	2	29.0901
ns	NS2	8	213	3	25.5972
ns	NS2	8	213	4	26.9207
ns	NS2	8	213	5	30.8198
ns	NS2	8	214	1	61.9886
ns	NS2	8	214	2	66.5147
ns	NS2	8	214	3	63.4496
ns	NS2	8	214	4	66.3117
ns	NS2	8	214	5	65.6138
ns	NS2	8	215	1	57.5095
ns	NS2	8	215	2	64.8427
ns	NS2	8	215	3	70.8494
ns	NS2	8	215	4	65.8775
ns	NS2	8	215	5	59.0448
ns	NS2	8	216	1	26.655
ns	NS2	8	216	2	39.4448
ns	NS2	8	216	3	30.9077
ns	NS2	8	216	4	25.5634
ns	NS2	8	216	5	39.9985
ns	NS2	8	217	1	46.9894
ns	NS2	8	217	2	44.1981
ns	NS2	8	217	3	62.2854
ns	NS2	8	217	4	29.2443
ns	NS2	8	217	5	45.4006
ns	NS2	8	218	1	15.5403
ns	NS2	8	218	2	16.1978
ns	NS2	8	218	3	32.5978
ns	NS2	8	218	4	25.5556
ns	NS2	8	218	5	22.5601
ns	NS2	8	219	1	41.9377
ns	NS2	8	219	2	37.3788
ns	NS2	8	219	3	34.0289
ns	NS2	8	219	4	36.2514
ns	NS2	8	219	5	30.607
ns	NS2	8	220	1	151.161
ns	NS2	8	220	2	176.751
ns	NS2	8	220	3	161.479
ns	NS2	8	220	4	144.486
ns	NS2	8	220	5	136.96
ns	NS2	9	221	1	114.347
ns	NS2	9	221	2	125.276
ns	NS2	9	221	3	118.626
ns	NS2	9	221	4	130.829
ns	NS2	9	221	5	107.746
ns	NS2	9	222	1	114.728
ns	NS2	9	222	2	117.913
ns	NS2	9	222	3	140.66
ns	NS2	9	222	4	123.832
ns	NS2	9	222	5	115.248
ns	NS2	9	223	1	115.705
ns	NS2	9	223	2	100.722
ns	NS2	9	223	3	113.702
ns	NS2	9	223	4	113.864
ns	NS2	9	223	5	122.054
ns	NS2	9	224	1	141.363
ns	NS2	9	224	2	129.743
ns	NS2	9	224	3	109.267
ns	NS2	9	224	4	136.052
ns	NS2	9	224	5	107.575
ns	NS2	9	225	1	78.6749
ns	NS2	9	225	2	84.3769
ns	NS2	9	225	3	69.8331
ns	NS2	9	225	4	80.1426
ns	NS2	9	225	5	51.2548
ns	NS2	9	226	1	116.43
ns	NS2	9	226	2	108.509
ns	NS2	9	226	3	115.321
ns	NS2	9	226	4	113.234
ns	NS2	9	226	5	84.6516
ns	NS2	9	227	1	75.0575
ns	NS2	9	227	2	78.2677
ns	NS2	9	227	3	75.0275
ns	NS2	9	227	4	58.2924
ns	NS2	9	227	5	48.3969
ns	NS2	9	228	1	123.285
ns	NS2	9	228	2	117.5
ns	NS2	9	228	3	108.156
ns	NS2	9	228	4	96.4116
ns	NS2	9	228	5	96.23
ns	NS2	9	229	1	140.945
ns	NS2	9	229	2	137.972
ns	NS2	9	229	3	182.465
ns	NS2	9	229	4	123.569
ns	NS2	9	229	5	132.901
ns	NS2	9	230	1	70.624
ns	NS2	9	230	2	56.2024
ns	NS2	9	230	3	59.3559
ns	NS2	9	230	4	62.0492
ns	NS2	9	230	5	58.6421
ns	NS2	9	231	1	133.856
ns	NS2	9	231	2	100.712
ns	NS2	9	231	3	81.7549
ns	NS2	9	231	4	85.5218
ns	NS2	9	231	5	117.156
ns	NS2	9	232	1	77.3148
ns	NS2	9	232	2	82.548
ns	NS2	9	232	3	57.607
ns	NS2	9	232	4	57.2419
ns	NS2	9	232	5	47.0178
ns	NS2	9	233	1	44.2344
ns	NS2	9	233	2	48.515
ns	NS2	9	233	3	39.928
ns	NS2	9	233	4	22.0673
ns	NS2	9	233	5	39.811
ns	NS2	9	234	1	39.0778
ns	NS2	9	234	2	29.0506
ns	NS2	9	234	3	37.8089
ns	NS2	9	234	4	32.9039
ns	NS2	9	234	5	34.5997
ns	NS2	9	235	1	35.6412
ns	NS2	9	235	2	37.4348
ns	NS2	9	235	3	38.0393
ns	NS2	9	235	4	36.8525
ns	NS2	9	235	5	31.2104
ns	NS2	9	236	1	76.9489
ns	NS2	9	236	2	83.5248
ns	NS2	9	236	3	77.6059
ns	NS2	9	236	4	74.9294
ns	NS2	9	236	5	73.8363
ns	NS2	9	237	1	35.8402
ns	NS2	9	237	2	56.7084
ns	NS2	9	237	3	55.923
ns	NS2	9	237	4	46.0873
ns	NS2	9	237	5	62.2379
ns	NS2	9	238	1	47.7392
ns	NS2	9	238	2	47.5459
ns	NS2	9	238	3	45.0391
ns	NS2	9	238	4	46.2905
ns	NS2	9	238	5	34.6564
ns	NS2	9	239	1	42.8168
ns	NS2	9	239	2	52.9133
ns	NS2	9	239	3	40.9493
ns	NS2	9	239	4	35.5968
ns	NS2	9	239	5	57.3339
ns	NS2	9	240	1	42.76
ns	NS2	9	240	2	38.7041
ns	NS2	9	240	3	59.8225
ns	NS2	9	240	4	45.0954
ns	NS2	9	240	5	57.9648
ns	NS2	9	241	1	35.5306
ns	NS2	9	241	2	25.5002
ns	NS2	9	241	3	42.4691
ns	NS2	9	241	4	35.3738
ns	NS2	9	241	5	35.3803
ns	NS2	9	242	1	85.3211
ns	NS2	9	242	2	71.9169
ns	NS2	9	242	3	90.7347
ns	NS2	9	242	4	106.726
ns	NS2	9	242	5	93.2139
ns	NS2	9	243	1	93.5887
ns	NS2	9	243	2	87.1226
ns	NS2	9	243	3	88.9367
ns	NS2	9	243	4	79.4183
ns	NS2	9	243	5	80.4093
ns	NS2	9	244	1	34.4657
ns	NS2	9	244	2	30.9473
ns	NS2	9	244	3	48.4108
ns	NS2	9	244	4	26.7525
ns	NS2	9	244	5	28.505
ns	NS2	9	245	1	35.112
ns	NS2	9	245	2	31.9477
ns	NS2	9	245	3	36.5046
ns	NS2	9	245	4	33.4312
ns	NS2	9	245	5	27.1371
ns	NS2	9	246	1	42.6141
ns	NS2	9	246	2	41.3441
ns	NS2	9	246	3	28.8246
ns	NS2	9	246	4	25.2286
ns	NS2	9	246	5	34.531
ns	NS2	9	247	1	28.9987
ns	NS2	9	247	2	38.2743
ns	NS2	9	247	3	49.4015
ns	NS2	9	247	4	36.7362
ns	NS2	9	247	5	36.2424
ns	NS2	9	248	1	41.7676
ns	NS2	9	248	2	33.7112
ns	NS2	9	248	3	15.6772
ns	NS2	9	248	4	19.3995
ns	NS2	9	248	5	33.8789
ns	NS2	9	249	1	46.85
ns	NS2	9	249	2	59.9983
ns	NS2	9	249	3	44.773
ns	NS2	9	249	4	46.8438
ns	NS2	9	249	5	30.7281
ns	NS3	10	250	1	43.0732
ns	NS3	10	250	2	36.1058
ns	NS3	10	250	3	49.6044
ns	NS3	10	250	4	43.3474
ns	NS3	10	250	5	38.7526
ns	NS3	10	251	1	71.5282
ns	NS3	10	251	2	64.0163
ns	NS3	10	251	3	80.6176
ns	NS3	10	251	4	78.5061
ns	NS3	10	251	5	113.028
ns	NS3	10	252	1	59.8638
ns	NS3	10	252	2	63.5763
ns	NS3	10	252	3	79.4265
ns	NS3	10	252	4	100.417
ns	NS3	10	252	5	89.8427
ns	NS3	10	253	1	6.35724
ns	NS3	10	253	2	20.8202
ns	NS3	10	253	3	13.7502
ns	NS3	10	253	4	18.5898
ns	NS3	10	253	5	14.1436
ns	NS3	10	254	1	47.8156
ns	NS3	10	254	2	56.1819
ns	NS3	10	254	3	54.4214
ns	NS3	10	254	4	51.8419
ns	NS3	10	254	5	44.1043
ns	NS3	10	255	1	16.9156
ns	NS3	10	255	2	10.4685
ns	NS3	10	255	3	28.5562
ns	NS3	10	255	4	29.087
ns	NS3	10	255	5	12.5439
ns	NS3	10	256	1	34.3894
ns	NS3	10	256	2	39.7219
ns	NS3	10	256	3	31.2267
ns	NS3	10	256	4	30.8091
ns	NS3	10	256	5	18.6447
ns	NS3	10	257	1	16.8732
ns	NS3	10	257	2	25.6733
ns	NS3	10	257	3	19.9264
ns	NS3	10	257	4	19.2993
ns	NS3	10	257	5	14.5664
ns	NS3	10	258	1	40.9995
ns	NS3	10	258	2	27.2777
ns	NS3	10	258	3	30.9382
ns	NS3	10	258	4	26.351
ns	NS3	10	258	5	29.8272
ns	NS3	10	259	1	51.9777
ns	NS3	10	259	2	53.3937
ns	NS3	10	259	3	76.5606
ns	NS3	10	259	4	66.6876
ns	NS3	10	259	5	51.5123
ns	NS3	10	260	1	114.209
ns	NS3	10	260	2	93.9312
ns	NS3	10	260	3	103.038
ns	NS3	10	260	4	103.339
ns	NS3	10	260	5	89.6617
ns	NS3	10	261	1	60.444
ns	NS3	10	261	2	46.935
ns	NS3	10	261	3	69.5609
ns	NS3	10	261	4	70.0177
ns	NS3	10	261	5	51.5132
ns	NS3	10	262	1	22.7909
ns	NS3	10	262	2	35.3196
ns	NS3	10	262	3	40.1486
ns	NS3	10	262	4	31.63
ns	NS3	10	262	5	33.366
ns	NS3	10	263	1	30.312
ns	NS3	10	263	2	26.5978
ns	NS3	10	263	3	23.6481
ns	NS3	10	263	4	26.2243
ns	NS3	10	263	5	25.5436
ns	NS3	10	264	1	18.6316
ns	NS3	10	264	2	15.5284
ns	NS3	10	264	3	15.63
ns	NS3	10	264	4	12.2392
ns	NS3	10	264	5	13.1375
ns	NS3	10	265	1	20.3053
ns	NS3	10	265	2	23.6226
ns	NS3	10	265	3	66.4395
ns	NS3	10	265	4	35.1328
ns	NS3	10	265	5	41.3667
ns	NS3	10	266	1	38.3675
ns	NS3	10	266	2	29.0442
ns	NS3	10	266	3	44.5874
ns	NS3	10	266	4	44.4069
ns	NS3	10	266	5	40.7118
ns	NS3	10	267	1	49.952
ns	NS3	10	267	2	43.4532
ns	NS3	10	267	3	73.3817
ns	NS3	10	267	4	68.3964
ns	NS3	10	267	5	48.9576
ns	NS3	10	268	1	37.6532
ns	NS3	10	268	2	26.7462
ns	NS3	10	268	3	44.3827
ns	NS3	10	268	4	33.8616
ns	NS3	10	268	5	40.4271
ns	NS3	10	269	1	30.1074
ns	NS3	10	269	2	35.5495
ns	NS3	10	269	3	41.4151
ns	NS3	10	269	4	40.2868
ns	NS3	10	269	5	51.5221
ns	NS3	10	270	1	54.2177
ns	NS3	10	270	2	39.5814
ns	NS3	10	270	3	35.8975
ns	NS3	10	270	4	43.6319
ns	NS3	10	270	5	38.6693
ns	NS3	10	271	1	15.8196
ns	NS3	10	271	2	14.2155
ns	NS3	10	271	3	15.607
[truncated: 6,297 more rows]

[truncated: 4 more sheets: fig4_c_d, figS4, figS5, figS6]
